# Supplementary material for: An epigenetic gene silencing pathway selectively acting on transgenic DNA in the green alga Chlamydomonas
Source: Nat Commun. 2020 Dec 8;11:6269. doi: 10.1038/s41467-020-19983-4 (PMC7722844; doi:10.1038/s41467-020-19983-4)
Supplement: Supplementary file 4 — Supplementary Data 1 [file 41467_2020_19983_MOESM4_ESM.xlsx]

## Sheet: Supplementary Data 1
Supplementary Data 1. Expression analysis of progeny (UVM11-CW x CC-2290). Analysis of YFP expression capacity of the progeny obtained from genetic crosses of UVM11-CW x CC-2290. Based on the strength of the YFP expression, the mapping population was selected (see Supplementary Data 2). Only offspring with at least 30% of all transformants analyzed showing strong YFP fluorescence were considered …
	Crossing	Batch	Segregant	Fluorescence analysis of YFP transformants				YFP-expressing transformants, incl. weak [%]	YFP-expressing transformants [%], only strong	Expression phenotype * 1)
				Colonies with strong fluorescence	Colonies with weak fluorescence	Colonies without fluorescence	Total number of colonies					Total count of segregants	Strong expressors [fl.≥ 30%] 1)	Uncertain expression phenotype 2)
1	UVM11-CWxCC-2290	I	1 a	0	3	14	17	17.6471	0			1	0	0
2	UVM11-CWxCC-2290	I	1 b	0	2	18	20	10	0			1	0	0
3	UVM11-CWxCC-2290	I	1 c	0	0	20	20	0	0			1	0	0
4	UVM11-CWxCC-2290	I	1 d	0	1	15	16	6.25	0			1	0	0
5	UVM11-CWxCC-2290	I	4 c	21	3	16	40	60	52.5	*		1	1	1
6	UVM11-CWxCC-2290	I	6	2	1	14	17	17.6471	11.7647			1	0	0
7	UVM11-CWxCC-2290	I	7 a	10	4	6	20	70	50	*		1	1	1
8	UVM11-CWxCC-2290	I	7 c	2	3	15	20	25	10			1	0	0
9	UVM11-CWxCC-2290	I	8	25	1	14	40	65	62.5	*		1	1	1
10	UVM11-CWxCC-2290	I	9 a	1	6	57	64	10.9375	1.5625			1	0	0
11	UVM11-CWxCC-2290	I	9 b	0	3	37	40	7.5	0			1	0	0
12	UVM11-CWxCC-2290	I	10 a	3	14	34	51	33.3333	5.88235	?		1	0	1
13	UVM11-CWxCC-2290	I	10 b	11	8	21	40	47.5	27.5	?		1	0	1
14	UVM11-CWxCC-2290	I	11 a	14	4	22	40	45	35	*		1	1	1
15	UVM11-CWxCC-2290	I	12 a	0	0	20	20	0	0			1	0	0
16	UVM11-CWxCC-2290	I	12 b	1	2	17	20	15	5			1	0	0
17	UVM11-CWxCC-2290	I	12 d	0	0	20	20	0	0			1	0	0
18	UVM11-CWxCC-2290	I	13	0	0	20	20	0	0			1	0	0
19	UVM11-CWxCC-2290	I	14 a	16	3	32	51	37.2549	31.3725	*		1	0	1	in a second experiment, the expression phenotype could not be confirmed (only 1 out of 24 transformants with detectable YFP fluorescence)
20	UVM11-CWxCC-2290	I	16 a	0	3	17	20	15	0			1	0	0
21	UVM11-CWxCC-2290	I	16 b	2	0	30	32	6.25	6.25			1	0	0
22	UVM11-CWxCC-2290	I	16 c	0	1	19	20	5	0			1	0	0
23	UVM11-CWxCC-2290	I	17 a	0	2	38	40	5	0			1	0	0
24	UVM11-CWxCC-2290	I	18	9	1	10	20	50	45	*		1	1	1
25	UVM11-CWxCC-2290	I	19 b	1	0	19	20	5	5			1	0	0
26	UVM11-CWxCC-2290	I	20 a	0	1	18	19	5.26316	0			1	0	0
27	UVM11-CWxCC-2290	I	20 c	14	6	18	38	52.6316	36.8421	*		1	1	1
28	UVM11-CWxCC-2290	I	21 a	4	0	0	4	100	100	*		1	1	1	47 % YET in second experiment
29	UVM11-CWxCC-2290	I	21 b	9	2	8	19	57.8947	47.3684	*		1	1	1
30	UVM11-CWxCC-2290	I	22	8	0	11	19	42.1053	42.1053	*		1	1	1
31	UVM11-CWxCC-2290	I	23 a	8	1	11	20	45	40	*		1	1	1
32	UVM11-CWxCC-2290	I	23 b	0	0	23	23	0	0			1	0	0
33	UVM11-CWxCC-2290	I	23 c	0	0	19	19	0	0			1	0	0
34	UVM11-CWxCC-2290	I	24	2	0	18	20	10	10			1	0	0
35	UVM11-CWxCC-2290	I	25 a	0	0	19	19	0	0			1	0	0
36	UVM11-CWxCC-2290	I	25 c	0	1	19	20	5	0			1	0	0
37	UVM11-CWxCC-2290	I	25 d	0	0	20	20	0	0			1	0	0
38	UVM11-CWxCC-2290	I	26 c	6	10	3	19	84.2105	31.5789	*		1	1	1
39	UVM11-CWxCC-2290	I	28 a	0	1	19	20	5	0			1	0	0
40	UVM11-CWxCC-2290	I	28 b	3	4	13	20	35	15	?		1	0	1
41	UVM11-CWxCC-2290	II	34 b	1	2	16	19	15.7895	5.26316			1	0	0
42	UVM11-CWxCC-2290	II	44 a	6	3	9	18	50	33.3333	*		1	1	1
43	UVM11-CWxCC-2290	II	47 a	0	3	16	19	15.7895	0			1	0	0
44	UVM11-CWxCC-2290	II	50b	4	2	14	20	30	20	?		1	0	1
45	UVM11-CWxCC-2290	II	51 b	7	5	8	20	60	35	*		1	1	1
46	UVM11-CWxCC-2290	II	55	2	1	16	19	15.7895	10.5263			1	0	0
47	UVM11-CWxCC-2290	II	56	2	3	13	18	27.7778	11.1111			1	0	0
48	UVM11-CWxCC-2290	II	63 a	8	2	3	13	76.9231	61.5385	*		1	1	1
49	UVM11-CWxCC-2290	II	64	9	1	30	40	25	22.5			1	0	0
50	UVM11-CWxCC-2290	II	65 b	1	0	2	3	33.3333	33.3333	*		0	0	0
51	UVM11-CWxCC-2290	II	69 a	0	0	19	19	0	0			1	0	0
52	UVM11-CWxCC-2290	II	70 b	12	0	7	19	63.1579	63.1579	*		1	1	1
53	UVM11-CWxCC-2290	II	71	13	1	5	19	73.6842	68.4211	*		1	1	1
54	UVM11-CWxCC-2290	II	73 b	6	3	10	19	47.3684	31.5789	*		1	1	1
55	UVM11-CWxCC-2290	II	75 b	7	1	9	17	47.0588	41.1765	*		1	1	1
56	UVM11-CWxCC-2290	II	77 b	9	0	11	20	45	45	*		1	1	1
57	UVM11-CWxCC-2290	II	78 a	0	0	12	12	0	0			1	0	0
58	UVM11-CWxCC-2290	II	78 b	5	0	15	20	25	25	?		1	0	1
59	UVM11-CWxCC-2290	II	79	7	0	12	19	36.8421	36.8421	*		1	1	1
60	UVM11-CWxCC-2290	I	29	0	0	15	15	0	0			1	0	0
61	UVM11-CWxCC-2290	I	30 a	12	0	8	20	60	60	*		1	1	1
62	UVM11-CWxCC-2290	I	30 b	4	0	16	20	20	20			1	0	0
63	UVM11-CWxCC-2290	I	32 b	0	1	19	20	5	0			1	0	0
64	UVM11-CWxCC-2290	I	32 c	0	0	9	9	0	0			1	0	0
65	UVM11-CWxCC-2290	I	34 a	0	0	9	9	0	0			1	0	0
66	UVM11-CWxCC-2290	I	34 b	1	0	11	12	8.33333	8.33333			1	0	0
67	UVM11-CWxCC-2290	I	34 c	0	0	20	20	0	0			1	0	0
68	UVM11-CWxCC-2290	I	36	4	0	16	20	20	20			1	0	0
69	UVM11-CWxCC-2290	I	37	0	0	9	9	0	0			1	0	0
70	UVM11-CWxCC-2290	I	38	0	0	20	20	0	0			1	0	0
71	UVM11-CWxCC-2290	I	39	5	0	15	20	25	25	?		1	0	1
72	UVM11-CWxCC-2290	I	40 a	0	2	18	20	10	0			1	0	0
73	UVM11-CWxCC-2290	I	40 b	2	0	13	15	13.3333	13.3333			1	0	0
74	UVM11-CWxCC-2290	I	42	0	1	17	18	5.55556	0			1	0	0
75	UVM11-CWxCC-2290	I	43	2	0	18	20	10	10			1	0	0
76	UVM11-CWxCC-2290	I	44	8	1	11	20	45	40	*		1	1	1
77	UVM11-CWxCC-2290	I	45	0	0	20	20	0	0			1	0	0
78	UVM11-CWxCC-2290	I	47	5	0	1	6	83.3333	83.3333	*		1	1	1
79	UVM11-CWxCC-2290	I	57 a	0	0	20	20	0	0			1	0	0
80	UVM11-CWxCC-2290	I	57 b	2	0	18	20	10	10			1	0	0
81	UVM11-CWxCC-2290	I	57 c	0	0	20	20	0	0			1	0	0
82	UVM11-CWxCC-2290	I	57 d	0	0	20	20	0	0			1	0	0
83	UVM11-CWxCC-2290	I	58 a	0	0	16	16	0	0			1	0	0
84	UVM11-CWxCC-2290	I	58 b; a? (lab book)	0	0	20	20	0	0			1	0	0
85	UVM11-CWxCC-2290	I	58 d	0	0	20	20	0	0			1	0	0
86	UVM11-CWxCC-2290	I	59 a	0	1	2	3	33.3333	0	?		1	0	1
87	UVM11-CWxCC-2290	I	59 c	17	0	3	20	85	85	*		1	1	1
88	UVM11-CWxCC-2290	I	59 d	1	0	19	20	5	5			1	0	0
89	UVM11-CWxCC-2290	I	60	7	0	13	20	35	35	*		1	1	1
90	UVM11-CWxCC-2290	I	61 a	1	0	19	20	5	5			1	0	0
91	UVM11-CWxCC-2290	I	61 c	7	0	10	17	41.1765	41.1765	*		1	1	1
92	UVM11-CWxCC-2290	I	62 a	0	0	20	20	0	0			1	0	0
93	UVM11-CWxCC-2290	I	64 a	2	0	18	20	10	10			1	0	0
94	UVM11-CWxCC-2290	I	65 d	0	0	20	20	0	0			1	0	0
95	UVM11-CWxCC-2290	I	66 a	7	0	13	20	35	35	*		1	1	1
96	UVM11-CWxCC-2290	I	66 d	13	0	7	20	65	65	*		1	1	1
97	UVM11-CWxCC-2290	I	67	0	0	20	20	0	0			1	0	0
98	UVM11-CWxCC-2290	I	73 c	2	1	17	20	15	10			1	0	0
99	UVM11-CWxCC-2290	I	73 b	0	1	19	20	5	0			1	0	0
100	UVM11-CWxCC-2290	I	74 b	2	1	17	20	15	10			1	0	0
101	UVM11-CWxCC-2290	I	76 c	0	0	20	20	0	0			1	0	0
102	UVM11-CWxCC-2290	I	76 b	1	1	18	20	10	5			1	0	0
103	UVM11-CWxCC-2290	I	77	3	4	11	18	38.8889	16.6667	?		1	0	1
104	UVM11-CWxCC-2290	I	78	17	0	3	20	85	85	*		1	1	1
105	UVM11-CWxCC-2290	I	79 b	2	0	18	20	10	10			1	0	0
106	UVM11-CWxCC-2290	I	81	10	3	5	18	72.2222	55.5556	*		1	1	1
107	UVM11-CWxCC-2290	I	82	2	1	17	20	15	10			1	0	0
108	UVM11-CWxCC-2290	I	83	17	1	2	20	90	85	*		1	1	1
109	UVM11-CWxCC-2290	I	84	14	4	2	20	90	70	*		1	1	1
110	UVM11-CWxCC-2290	I	85	2	5	13	20	35	10	?		1	0	1
111	UVM11-CWxCC-2290	I	102	12	0	8	20	60	60	*		1	1	1
112	UVM11-CWxCC-2290	I	103 b	0	0	3	3	0	0			1	0	0
113	UVM11-CWxCC-2290	I	105 a	0	0	20	20	0	0			1	0	0
114	UVM11-CWxCC-2290	I	107 a	11	0	9	20	55	55	*		1	1	1
115	UVM11-CWxCC-2290	I	108 b	0	0	20	20	0	0			1	0	0
116	UVM11-CWxCC-2290	I	108 c	0	1	18	19	5.26316	0			1	0	0
117	UVM11-CWxCC-2290	I	111 a	4	0	0	4	100	100	*		1	1	1
118	UVM11-CWxCC-2290	I	111 b	0	1	21	22	4.54545	0			1	0	0
119	UVM11-CWxCC-2290	I	113 b	1	1	18	20	10	5			1	0	0
120	UVM11-CWxCC-2290	I	125 a	13	5	2	20	90	65	*		1	1	1
121	UVM11-CWxCC-2290	I	125 b	13	2	5	20	75	65	*		1	1	1
122	UVM11-CWxCC-2290	I	127	14	2	4	20	80	70	*		1	1	1
123	UVM11-CWxCC-2290	I	129 a	0	0	20	20	0	0			1	0	0
124	UVM11-CWxCC-2290	I	129 d	0	0	20	20	0	0			1	0	0
125	UVM11-CWxCC-2290	I	130 b	10	0	10	20	50	50	*		1	1	1
126	UVM11-CWxCC-2290	I	132 a	0	2	18	20	10	0			1	0	0
127	UVM11-CWxCC-2290	I	133 c	1	0	18	19	5.26316	5.26316			1	0	0
128	UVM11-CWxCC-2290	I	144	2	2	16	20	20	10			1	0	0
129	UVM11-CWxCC-2290	I	146	0	0	19	19	0	0			1	0	0
130	UVM11-CWxCC-2290	I	150	4	1	5	10	50	40	*		1	1	1
131	UVM11-CWxCC-2290	I	152 b	2	0	19	21	9.52381	9.52381			1	0	0
132	UVM11-CWxCC-2290	I	154 b	5	1	14	20	30	25	?		1	0	1
133	UVM11-CWxCC-2290	I	156 a	0	0	18	18	0	0			1	0	0
134	UVM11-CWxCC-2290	I	156 d	2	5	13	20	35	10	?		1	0	1
135	UVM11-CWxCC-2290	I	154 b	0	0	20	20	0	0			1	0	0
136	UVM11-CWxCC-2290	I	155	0	0	15	15	0	0			1	0	0
137	UVM11-CWxCC-2290	I	177 b	12	0	7	19	63.1579	63.1579	*		1	1	1
138	UVM11-CWxCC-2290	I	178 b	8	1	7	16	56.25	50	*		1	1	1
139	UVM11-CWxCC-2290	I	169 b	5	2	13	20	35	25	?		1	0	1
140	UVM11-CWxCC-2290	I	136	2	2	16	20	20	10			1	0	0
141	UVM11-CWxCC-2290	I	147 b	15	0	4	19	78.9474	78.9474	*		1	1	1
142	UVM11-CWxCC-2290	I	128 b	3	2	14	19	26.3158	15.7895			1	0	0
143	UVM11-CWxCC-2290	I	126 c	10	1	9	20	55	50	*		1	1	1
144	UVM11-CWxCC-2290	I	182 b	7	0	1	8	87.5	87.5	*		1	1	1
145	UVM11-CWxCC-2290	I	170 a	1	1	19	21	9.52381	4.7619			1	0	0
146	UVM11-CWxCC-2290	I	133 a	0	0	20	20	0	0			1	0	0
147	UVM11-CWxCC-2290	I	168	2	5	9	16	43.75	12.5	?		1	0	1
148	UVM11-CWxCC-2290	I	180	4	1	9	14	35.7143	28.5714	?		1	0	1
149	UVM11-CWxCC-2290	I	129 c	0	0	11	11	0	0			1	0	0
150	UVM11-CWxCC-2290	I	173 c	2	4	1	7	85.7143	28.5714	?		1	0	1
151	UVM11-CWxCC-2290	I	137	0	2	18	20	10	0			1	0	0
152	UVM11-CWxCC-2290	I	148 a	2	1	17	20	15	10			1	0	0
153	UVM11-CWxCC-2290	I	161	0	0	20	20	0	0			1	0	0
154	UVM11-CWxCC-2290	I	140	0	0	16	16	0	0			1	0	0
155	UVM11-CWxCC-2290	I	135 b	0	1	19	20	5	0			1	0	0
156	UVM11-CWxCC-2290	I	173 b	2	1	17	20	15	10			1	0	0
157	UVM11-CWxCC-2290	I	170 c	0	0	19	19	0	0			1	0	0
158	UVM11-CWxCC-2290	I	135 a	1	1	18	20	10	5			1	0	0
159	UVM11-CWxCC-2290	I	165 b	13	4	3	20	85	65	*		1	1	1
160	UVM11-CWxCC-2290	I	178 a	6	6	8	20	60	30	*		1	1	1
161	UVM11-CWxCC-2290	I	177 d	0	2	18	20	10	0			1	0	0
162	UVM11-CWxCC-2290	I	179 a	14	3	3	20	85	70	*		1	1	1
											Total number and % of segregants	161
												100	[%]
											Total number and % of segregants with expression phenotype		48
													29.8137	[%]
											Total number and % of segregants with uncertain expression phenotype			64
														39.7516	[%]
1)	Expression phenotype if ≥ 30% of colonies show strong YFP fluoresence
2)	Uncertain expression phenotype if ≥ 25% of colonies show strong fluorescence and/or if > 30% of colonies show weak to strong fluorescence
