# Supplementary material for: An epigenetic gene silencing pathway selectively acting on transgenic DNA in the green alga Chlamydomonas
Source: Nat Commun. 2020 Dec 8;11:6269. doi: 10.1038/s41467-020-19983-4 (PMC7722844; doi:10.1038/s41467-020-19983-4)
Supplement: Supplementary file 5 — Supplementary Data 2 [file 41467_2020_19983_MOESM5_ESM.xlsx]

## Sheet: Supplementary Data 2
Supplementary Data 2. Segregants from genetic crosses of UVM11-CW x CC-2290 that showed strong YFP expression capacity (at least 30% of all transformants analyzed show YFP fluorescence) were considered to have the mutation and were included in the mapping population.
	Crossing	Batch	Segregant	Fluorescence analysis of YFP transformants				YFP-expressing transformants, incl. weak [%]	YFP-expressing transformants [%], only strong	Expression phenotype * 1)
				Colonies with strong fluorescence	Colonies with weak fluorescence	Colonies without fluorescence	Total number of colonies					Total count of segregants	Strong expressors 1)
1	UVM11-CWxCC-2290	I	4 c	21	3	16	40	60	52.5	*		1	1
2	UVM11-CWxCC-2290	I	7 a	10	4	6	20	70	50	*		1	1
3	UVM11-CWxCC-2290	I	8a	25	1	14	40	65	62.5	*		1	1
4	UVM11-CWxCC-2290	I	11 a	14	4	22	40	45	35	*		1	1
5	UVM11-CWxCC-2290	I	18a	9	1	10	20	50	45	*		1	1
6	UVM11-CWxCC-2290	I	20 c	14	6	18	38	52.6316	36.8421	*		1	1
7	UVM11-CWxCC-2290	I	21 a	4	0	0	4	100	100	*		1	1	47 % in a second experiment
8	UVM11-CWxCC-2290	I	21 b	9	2	8	19	57.8947	47.3684	*		1	1
9	UVM11-CWxCC-2290	I	22a	8	0	11	19	42.1053	42.1053	*		1	1
10	UVM11-CWxCC-2290	I	23 a	8	1	11	20	45	40	*		1	1
11	UVM11-CWxCC-2290	I	26 c	6	10	3	19	84.2105	31.5789	*		1	1
12	UVM11-CWxCC-2290	II	44 a	6	3	9	18	50	33.3333	*		1	1
13	UVM11-CWxCC-2290	II	51 b	7	5	8	20	60	35	*		1	1
14	UVM11-CWxCC-2290	II	63 a	8	2	3	13	76.9231	61.5385	*		1	1
15	UVM11-CWxCC-2290	II	70 b	12	0	7	19	63.1579	63.1579	*		1	1
16	UVM11-CWxCC-2290	II	71a	13	1	5	19	73.6842	68.4211	*		1	1
17	UVM11-CWxCC-2290	II	73 b	6	3	10	19	47.3684	31.5789	*		1	1
18	UVM11-CWxCC-2290	II	75 b	7	1	9	17	47.0588	41.1765	*		1	1
19	UVM11-CWxCC-2290	II	77 b	9	0	11	20	45	45	*		1	1
20	UVM11-CWxCC-2290	II	79a	7	0	12	19	36.8421	36.8421	*		1	1
21	UVM11-CWxCC-2290	I	30 a	12	0	8	20	60	60	*		1	1
22	UVM11-CWxCC-2290	I	44a	8	1	11	20	45	40	*		1	1
23	UVM11-CWxCC-2290	I	47a	5	0	1	6	83.3333	83.3333	*		1	1
24	UVM11-CWxCC-2290	I	59 c	17	0	3	20	85	85	*		1	1
25	UVM11-CWxCC-2290	I	60a	7	0	13	20	35	35	*		1	1
26	UVM11-CWxCC-2290	I	61 c	7	0	10	17	41.1765	41.1765	*		1	1
27	UVM11-CWxCC-2290	I	66 a	7	0	13	20	35	35	*		1	1
28	UVM11-CWxCC-2290	I	66 d	13	0	7	20	65	65	*		1	1
29	UVM11-CWxCC-2290	I	78a	17	0	3	20	85	85	*		1	1
30	UVM11-CWxCC-2290	I	81a	10	3	5	18	72.2222	55.5556	*		1	1
31	UVM11-CWxCC-2290	I	83a	17	1	2	20	90	85	*		1	1
32	UVM11-CWxCC-2290	I	84a	14	4	2	20	90	70	*		1	1
33	UVM11-CWxCC-2290	I	102a	12	0	8	20	60	60	*		1	1
34	UVM11-CWxCC-2290	I	107 a	11	0	9	20	55	55	*		1	1
35	UVM11-CWxCC-2290	I	111 a	4	0	0	4	100	100	*		1	1
36	UVM11-CWxCC-2290	I	125 a	13	5	2	20	90	65	*		1	1
37	UVM11-CWxCC-2290	I	125 b	13	2	5	20	75	65	*		1	1
38	UVM11-CWxCC-2290	I	127a	14	2	4	20	80	70	*		1	1
39	UVM11-CWxCC-2290	I	130 b	10	0	10	20	50	50	*		1	1
40	UVM11-CWxCC-2290	I	150a	4	1	5	10	50	40	*		1	1
41	UVM11-CWxCC-2290	I	177 b	12	0	7	19	63.1579	63.1579	*		1	1
42	UVM11-CWxCC-2290	I	178 b	8	1	7	16	56.25	50	*		1	1
43	UVM11-CWxCC-2290	I	147 b	15	0	4	19	78.9474	78.9474	*		1	1
44	UVM11-CWxCC-2290	I	126 c	10	1	9	20	55	50	*		1	1
45	UVM11-CWxCC-2290	I	182 b	7	0	1	8	87.5	87.5	*		1	1
46	UVM11-CWxCC-2290	I	165 b	13	4	3	20	85	65	*		1	1
47	UVM11-CWxCC-2290	I	178 a	6	6	8	20	60	30	*		1	1
48	UVM11-CWxCC-2290	I	179 a	14	3	3	20	85	70	*		1	1
											Total number and % of segregants	48
												100	[%]
											Total number and % of segregants with expression phenotype		48
													100	[%]
1)	Expression phenotype, if ≥ 30% of colonies show strong YFP fluoresence
