# Supplementary material for: An epigenetic gene silencing pathway selectively acting on transgenic DNA in the green alga Chlamydomonas
Source: Nat Commun. 2020 Dec 8;11:6269. doi: 10.1038/s41467-020-19983-4 (PMC7722844; doi:10.1038/s41467-020-19983-4)
Supplement: Supplementary file 6 — Supplementary Data 3 [file 41467_2020_19983_MOESM6_ESM.xlsx]

## Sheet: Supplementary Data 3
Supplementary Data 3. Marker analysis of the mapping population (UVM11-CW x CC-2290). PCR markers on the 17 linkage groups were analyzed (http://www.chlamycollection.org/products/mapping-kits/), the allele identity was determined (by the size of the amplicon) and the recombination frequency was calculated for each marker.
0 = PCR marker for CC-2290
1 = PCR marker for UVM11-CW
			Linkage groups with markers
			I			II				III					IV		V			VI				VII			VIII		IX			X			XI			XII/XIII				XIV		XV		XVI/XVII		XVIII
			ARG7	CNA73	LC4	CPX1	CIA5	GSP1	YPTC4	DHCa	GSAT	GAR1	CNA34	Phot1	TUA2	PF20	GP228	ALD	PF26	FA1	S813	TUG	RPL41	CHLH	SULP	FA2	MCA1	LJ818	PPX1	PSBO	MBB1	KAT	CNA83	PF25	VFL2	ODA2	RPS14	GAPC	IC138	TUB2	RDB	AC206	IDA5	EST894011B10	IDA2	ZYS3	CYTC1	CYTC6	RAA2
	Mapping progeny
1	I	4 c	0		0		0	0	0	0	0	0	0	1	0	1	0	0		1	0	0	1	1	0	0	1	1	1	0	1	0	1	1	0	0	0	0	1		1	0	1		0	0	0	1	1
2	I	7 a																																0															1
3	I	8a	0		0	1	0	1	1	0	1	0	1	0	1	0	1	1	1	1	1	1	0	1	1	1	0	0	1	1	0	1	1	1	1	1	0	1	1		1	1	1		0	0	1	1	1
4	I	11 a	0	1	1			1	1	0	1	1	1	0	0	0	1	0		0	1	1	1	1	0	0	0	0	1	1	1	1	1	0	0	0	0	0	1		1	1		0		0	0	1	1
5	I	18a	0	0	0	0	1	0	0	0	0	0	0	0		0	0	0		1	1	0	0	0	0	0	1	1	0	0	1	1	1	1	0	0	0	1	0		0		0	1	1	0	1	0	1
6	I	20 c																																1															1
7	I	21 a			0	1	1				1	0	1	1	1	0					1	1	1					1				1	1	1					0	0									0
8	I	21 b																																1															1
9	I	22a																																0															0
10	I	23 a	0		0		1	1	1	0	0	0	0	1	1	0	0	1	1	0	0	0	0	0	0	1	0	0	1	1	1	0	1	1	0	0	1	1	1		0	0			0	0	0	0	1
11	I	26 c																																1															0
12	I	30 a																																0															1
13	I	44a	1		1	0	0				0	0	0	0	1	1					0	0	0				1	1				0	1	1					0										0
14	I	47a			0	1	1				0	0	0	0	0	1					0	0	0																										0
15	I	59 c	1		1	0	0				0	0	0	0	1	0					1	1	1				0	1				0	1	1					0	0									0
16	I	60a	1		1	0	0				0	0	0	0	1	0					0	1	1				0	0				1	1	1					0	0									0
17	I	61 c	1		1	0	0				0	0	0	0	1	1					0	1	1				1	1				1	1	1															1
18	I	66 a																																1															1
19	I	66 d																																1
20	I	78a																																1
21	I	81a																																1															1
22	I	83a																																1															0
23	I	84a																																1															0
24	I	102a																																1
25	I	107 a																																1															0
26	I	111 a																																1															0
27	I	125 a																																1
28	I	125 b																																1
29	I	126 c																																1
30	I	127a																																1
31	I	130 b																																1
32	I	147 b																																1
33	I	150a																																1
34	I	165 b																																1
35	I	177 b																																1
36	I	178 b																																0
37	I	178 a																																1
38	I	179 a																																0
39	I	182 b																																1
40	II	44 a																																1															1
41	II	51 b	1	1	1	1	0	0	1	0	0	0	0	1	1	1	1	0		1	1	1	0	1	0	0	0	0	1	1	0	0	0	1	0	1	1	1	1		1	1	1		0	0	0	1	1
42	II	63 a	1	1	1	1	1	1	1	0	0	0	0	0		0	1	0		1	1	0	0	1	1	1	0	0	0	1	1	0	1	1	1	1	1	0	1		1	0	0	0	0	1	0	0	0
43	II	70 b	0	1	1	0	0	0	0	1	1	1	1	1	0	0	0	1	1	0	0	0	0	0	0	0	1	0	0	0	1	1	1	1	1	1	1	0	1		1	0	0	1	0	1	1	0	1
44	II	71a	0	1	1	0	0	0	0	1	1	1	1	1	0	0	0	1	1	0	0	0	0	0	0	0	1	0	0	0	1	1	1	1	1	1	1	0	1		1	0	0	1	0	1	1	0	1
45	II	73 b	1	1	0	0	1	1	1	0	0	0	0	1	1	0	0	0		0	1	1	1	1	1	1	0	1	1	1	1	0	0	0	0	0	0	0	1		0	0		1	0	0	0	0	0
46	II	75 b	0	0	1	1	0	0	0	1		0	0	1	0	1	0	1		1	1	0	0	1	1	1	1	1	0	0	0	1	1	1	0	0	0	1	1		1	1		1	0	0	1	1	1
47	II	77 b	1	0	0	0		1	1	0	0	1	1	0	0	0	0	0		0	1	1	1	0	0	0	1	1	1	1	0	1	1	1	0	0	1	0	0		1	1	1	0	1	0	1	0	0
48	II	79a	0	0	1	1		1	0	1	1	1	1	0	1	0		0		1	1	0	1	0	0	0	0	0	0	0	0	0	0	1	1	1	1	1	0		0	1	1	0	1	0	1	0	1
Total number of segregants analyzed			17	10	19	16	16	13	13	13	18	19	19	19	17	19	12	13	4	13	19	19	19	13	13	13	17	18	13	13	13	18	18	47	13	13	13	13	17	3	13	12	9	9	12	13	13	13	31
Segregants with UVM11-CW PCR amplicon			8	6	11	7	6	7	7	4	6	5	7	8	10	6	4	5	4	7	11	9	9	7	4	5	8	9	7	7	8	10	15	40	5	6	7	6	10	0	9	6	5	5	3	3	7	5	18
Recombination frequency with CC-2290			52.9412	40	42.1053	56.25	62.5	46.1538	46.1538	69.2308	66.6667	73.6842	63.1579	57.8947	41.1765	68.4211	66.6667	61.5385	0	46.1538	42.1053	52.6316	52.6316	46.1538	69.2308	61.5385	52.9412	50	46.1538	46.1538	38.4615	44.4444	16.6667	14.8936	61.5385	53.8462	46.1538	53.8462	41.1765	100	30.7692	50	44.4444	44.4444	75	76.9231	46.1538	61.5385	41.9355
																			excluded due to low population size																					excluded due to low population size
[truncated: 4 more columns]
