# Supplementary material for: An epigenetic gene silencing pathway selectively acting on transgenic DNA in the green alga Chlamydomonas
Source: Nat Commun. 2020 Dec 8;11:6269. doi: 10.1038/s41467-020-19983-4 (PMC7722844; doi:10.1038/s41467-020-19983-4)
Supplement: Supplementary file 7 — Supplementary Data 4 [file 41467_2020_19983_MOESM7_ESM.xlsx]

## Sheet: Supplementary Data 4
Supplementary Data 4. List of genes localized between markers CNA83 and PF25 on chromosome 10. Genes with putative chromatin-related functions according to the gene annotation of Chlamydomonas reinhardtii genome v5.5 (http://phytozome.jgi.doe.gov/) are highlighted in yellow. The four new markers (X1, X2, X3 and X4) that were created and are localized within the 3’ UTRs of the genes Cre10.g461750,…
Marker	Gene	Locus on chr. 10	Name	Function/ domains
PF25	Cre10.g465250	6307020 - 6309150	Radial spoke protein 11	cAMP-dependent protein kinase, intrinsic regulator activity
	g11399	6303970 - 6305390
	Cre10.g465200	6299475 - 6303190
	Cre10.g465150	6295517 - 6299410
	g11396	6293911 - 6295372
	Cre10.g465050	6289321 - 6293862		DDE superfamily endonuclease, TRANSPOSON, nucleic acid binding
	g11394	6287232 - 6288340
	Cre10.g465000	6281535 - 6286760		TYROSINE-PROTEIN KINASE, PROTEIN KINASE
	Cre10.g464950	6266621 - 6281183		TRANSCRIPTION INITIATION FACTOR IIIC (TFIIIC), POLYPEPTIDE 3-RELATED
	Cre10.g464900	6259755 - 6266470		Phospholipase B
	Cre10.g464850	6255778 - 6259485	Peptide methionine sulfoxide reductase	METHIONINE SULFOXIDE REDUCTASE
	Cre10.g464800	6243691 - 6255722		LEUCINE RICH REPEAT PROTEIN
	g11388	6243075 - 6244040
X4	Cre10.g464750	6240085 - 6242785		Acetyltransferase (GNAT) family
	Cre10.g464700	6238075 - 6239930
	Cre10.g464650	6235381 - 6238071		Transmembrane protein
	Cre10.g464550	6224521 - 6231686		SERINE-THREONINE PROTEIN KINASE, Serine/threonine-protein kinase involved in autophagy
	Cre10.g464500	6220841 - 6224199		protein disulfide oxidoreductase activity, DSBA-like thioredoxin domain
	Cre10.g464450	6213799 - 6220740		BTB And C-terminal Kelch, BTB/POZ domain,protein binding
	Cre10.g464400	6210375 - 6213750		Trypsin, proteolysis and peptidolysis, serine-type endopeptidase activity
	g11379	6205943 - 6210320		Zinc knuckle, GRF zinc finger, nucleic acid binding
	Cre10.g464325	6202611 - 6204852
	Cre10.g464300	6198671 - 6202562
X3	Cre10.g464264	6192621 - 6198492		Acetyltransferase (GNAT) family,
	Cre10.g464250	6189835 - 6192500		Uncharacterized conserved protein (DUF2358)
	Cre10.g464200	6181295 - 6189780
	Cre10.g464150	6175431 - 6181292
	Cre10.g464100	6170561 - 6175145		Protein kinase domain, MEKK and related serine/threonine protein kinases
	Cre10.g464050	6164114 - 6170265
	Cre10.g464037	6160210 - 6164065
	g11369	6157056 - 6160197
	g11368	6151013 - 6156815
	Cre10.g463900	6138206 - 6150987
	Cre10.g463850	6133086 - 6138035
	Cre10.g463800	6130645 - 6132925
	Cre10.g463750	6118289 - 6129555		ADENYLATE AND GUANYLATE CYCLASES, cyclic nucleotide biosynthesis, phosphorus-oxygen lyase activity
	Cre10.g463700	6114480 - 6118125		PPP4R2-RELATED PROTEIN
	Cre10.g463650	6112282 - 6114425
	Cre10.g463600	6100046 - 6112271		Lipase (class 3), CGI-141-RELATED/LIPASE CONTAINING PROTEIN,CGI-141-RELATED/LIPASE CONTAINING PROTEIN
	Cre10.g463550	6093116 - 6099757		Protein kinase domain, Serine/threonine protein kinase
	g11359	6084346 - 6091917		Protein kinase domain, Ca2+/calmodulin-dependent protein kinase, EF-Hand protein superfamily
	Cre10.g463450	6081156 - 6084297
	Cre10.g463400	6077675 - 6081025
	Cre10.g463370	6072767 - 6077625
	Cre10.g463355	6071396 - 6072627
	Cre10.g463350	6068144 - 6071251
	Cre10.g463300	6055216 - 6068137
	Cre10.g463250	6048940 - 6055115
	Cre10.g463200	6043676 - 6048927
	Cre10.g463150	6038850 - 6043575		Enoyl-CoA hydratase/isomerase family, metabolism
	Cre10.g463100	6036436 - 6038837
	g11348	6019726 - 6036137		g11348
	Cre10.g462950	6018004 - 6019585		Ribosomal protein L33, protein biosynthesis
	Cre10.g462900	6014106 - 6017697
	Cre10.g462850	6005002 - 6013665		Arsenical pump membrane protein, Arsenical pump membrane protein, SODIUM/DICARBOXYLATE COTRANSPORTER-RELATED
	g11344	6000713 - 6004994
	g11343	5999473 - 6000654
	Cre10.g462750	Cre10.g462750		WD domain, G-beta repeat, SIGNAL TRANSDUCER AND ACTIVATOR OF TRANSCRIPTION INTERACTING PROTEIN 1, RNA polymerase II elongator complex, subunit ELP2, WD repeat superfamily
	Cre10.g462700	5988813 - 5991474		PRE-MRNA CLEAVAGE FACTOR IM, 25KD SUBUNIT,
	Cre10.g462650	5984943 - 5987242
	Cre10.g462600	5982950 - 5984892		RNA pseudouridylate synthase
	Cre10.g462550	5980997 - 5982892		GAG-POL-RELATED RETROTRANSPOSON
	Cre10.g462500	5978544 - 5980922
	Cre10.g462450	5976167 - 5978462
	Cre10.g462400	5971883 - 5976144
	Cre10.g462350	5960733 - 5971328		Protein kinase domain, Tyrosine kinase specific for activated (GTP-bound) p21cdc42Hs, SERINE-THREONINE PROTEIN KINASE
	Cre10.g462300	5945263 - 5957649		SORTING NEXIN, Membrane coat complex Retromer, subunit VPS5/SNX1, Sorting nexins, and related PX domain-containing protein, cell communication
	Cre10.g462250	5941102 - 5945162	RNA Export Factor	RNA recognition motif. (a.k.a. RRM, RBD, or RNP domain), RNA AND EXPORT FACTOR BINDING PROTEIN
X2	Cre10.g462200	5935593 - 5941064		Sir2 family, CHROMATIN REGULATORY PROTEIN SIR2, Class IV sirtuins (SIR2 family), mono-ADP-ribosyltransferase sirtuin 6 [EC:2.4.2.31]
	g11329	5924387 - 5935412
	Cre10.g462100	5911343 - 5924364
	Cre10.g462050	5902630 - 5910312	Protein tyrosine kinase	SERINE-THREONINE PROTEIN KINASE, Tyrosine kinase specific for activated (GTP-bound) p21cdc42Hs
	g11326	5897903 - 5902624		CALCIUM-INDEPENDENT PHOSPHOLIPASE A2 (IPLA2)-RELATED
	Cre10.g461950	5895675 - 5897800	20S proteasome beta subunit E, type beta 5	Proteasome subunit, 20S proteasome, regulatory subunit beta type PSMB5/PSMB8/PRE2
	Cre10.g461900	5888933 - 5895520		Aldo/keto reductase family, GLUCOSE--FRUCTOSE OXIDOREDUCTASE
	Cre10.g461895	5887463 - 5888854
	g11322	5885997 - 5887362
	Cre10.g461851	5879540 - 588385
	Cre10.g461850	5866800 - 5879491
X1	Cre10.g461750	5848201 - 5866629		C-5 cytosine-specific DNA methylase, Cytosine specific DNA methyltransferase replication foci domain, DNA (cytosine-5-)-methyltransferase [EC:2.1.1.37]
	Cre10.g461700	5831570 - 5847977
	Cre10.g461650	5829810 - 5831398
	g11316	5827134 - 5829759		RIBOSOMAL PROTEIN S1/PRE-RRNA PROCESSING PROTEIN RRP5
	Cre10.g461550	5820304 - 5827039
	Cre10.g461500	5807620 - 5819911		Domain of unknown function DUF, VTC domain, 3 XENOTROPIC AND POLYTROPIC MURINE LEUKEMIA VIRUS RECEPTOR
	g11313	5802200 - 5806797
	Cre10.g461400	5791636 - 5802099		TBC1 DOMAIN FAMILY MEMBER GTPASE-ACTIVATING PROTEIN, regulation of Rab GTPase activity
	Cre10.g461350	5786260 - 5789509
	g11310	5779800 - 5785196
	g11309	5775210 - 5779751
	Cre10.g461250	5769039 - 5775067		TPase family associated with various cellular activities (AAA), VESICULAR-FUSION PROTEIN NSF
	Cre10.g461200	5765306 - 5768549
	Cre10.g461150	5760250 - 5765301		Protein kinase domain
	Cre10.g461100	5756240 - 5758500
	Cre10.g461050	5751540 - 5756072		Vacuolar ATP synthase subunit A
	Cre10.g461000	5730830 - 5751133		Down-regulated in metastasis,UNCHARACTERIZED
	Cre10.g460950	5721694 - 5722979
	Cre10.g460900	5719262 - 5720279
	Cre10.g460850	5716060 - 5719077
	g11297	5710960 - 5715244		Protein kinase domain
	Cre10.g460750	5706670 - 5710911		ENV polyprotein (coat polyprotein), viral-induced cell-cell fusion
	Cre10.g460700	5699693 - 5702874		Protein kinase domain, MEKK and related serine/threonine protein kinases
	Cre10.g460650	5693581 - 5699644	Peptidyl-prolyl cis-trans isomerase, cyclophilin type	Cyclophilin type peptidyl-prolyl cis-trans isomerase/CLD, U-snRNP-associated cyclophilin type peptidyl-prolyl cis-trans isomerase, protein folding
	Cre10.g460600	5683187 - 5693472	eptidyl-prolyl cis-trans isomerase, cyclophilin type	Cyclophilin type peptidyl-prolyl cis-trans isomerase/CLD
	g11290	5660323 - 5673592		Anaphase promoting complex (APC) subunit 2, CULLIN
	g11289	5650103 - 5660272
	Cre10.g460400	5647027 - 5649962		Zinc finger C-x8-C-x5-C-x3-H type (and similar), PROTEIN PHOSPHATASE RELATED
	Cre10.g460350	5641433 - 5647024		Acyltransferase, ACETYLTRANSFERASE-RELATED, metabolism, glycerophospholipid metabolism
	Cre10.g460300	5637743 - 5639608		Phosphoglycerate mutase family (glycolyse)
	Cre10.g460250	5634507 - 5637642
	Cre10.g460200	5631815 - 5634460
	Cre10.g460150	5618687 - 5631442	ERD4-related membrane protein	Domain of unknown function DUF221, PROBABLE MEMBRANE PROTEIN DUF221-RELATED
	Cre10.g460100	5607777 - 5618602		WD domain, G-beta repeat, Notchless-like WD40 repeat-containing protein
FLU	g11280	5602643 - 5607668		RAPSYN
	Cre10.g460000	5598073 - 5602567
	g11278	5592059 - 5597972
	g11277	5585267 - 5591712		2OG-Fe(II) oxygenase superfamily, PROLYL 4-HYDROXYLASE ALPHA SUBUNIT, oxidoreductase activity
	Cre10.g459850	5584577 - 5585202
	Cre10.g459750	5579233 - 5580045	NADH:ubiquinone oxidoreductase 8 kDa subunit
	Cre10.g459700	5567019 - 5579132
	Cre10.g459650	5562233 - 5566726
	Cre10.g459600	5552923 - 5562154		CBF/Mak21 family, CAATT-binding transcription factor/60S ribosomal subunit biogenesis protein
	Cre10.g459550	5545777 - 5552812		B9 protein, Uncharacterized conserved protein
	Cre10.g459500	5537000 - 5545331	Nucleolar GTP-binding protein	NOGCT (NUC087) domain Panther:11702DEVELOPMENTALLY REGULATED GTP-BINDING PROTEIN-RELATED, GTP-binding protein CRFG/NOG1 (ODN superfamily)
	Cre10.g459450	5530427 - 5536792		Subtilase family, SUBTILISIN/KEXIN-RELATED SERINE PROTEASE, serine-type endopeptidase activity, proteolysis and peptidolysis
	Cre10.g459400	5528623 - 5530416
	Cre10.g459350	5520849 - 5528522		RAP domain
	Cre10.g459300	5516767 - 5520802
	g11264	5514717 - 5515416		Ribosomal protein L35Ae, 60S RIBOSOMAL PROTEIN L35A
	g11263	5512770 - 5514666
	Cre10.g459200	5504975 - 5511406	P-type ATPase/cation transporter, plasma membrane	Plasma membrane H+-transporting ATPase
	Cre10.g459150	5502127 - 5504186
	Cre10.g459100	5496913 - 5501286
	Cre10.g459050	5490647 - 5496828		Prolyl oligopeptidase family, proteolysis and peptidolysis
	Cre10.g459000	5486891 - 5490536	Iron-sulfur cluster assembly factor, mitochondrial precursor??	Aminomethyltransferase folate-binding domain, Transcription factor, component of CCR4 transcriptional complex, ribosomal RNA large subunit methyltransferase F
	Cre10.g458950	5478351 - 5486844
	g11256	5472907 - 5478314
	Cre10.g458850	5467567 - 5472015
	Cre10.g458800	5462097 - 5467498
	g11253	5460367 - 5461984
	g11252	5458007 - 5460438		Tetratricopeptide repeat, CHAPERONE BINDING PROTEIN
	Cre10.g458650	5451637 - 5457906
	g11250	5450446 - 5451446
	Cre10.g458600	5447279 - 5450396	Flagellar Associated Protein
	Cre10.g458550	5444687 - 5447129		Uncharacterised BCR, YbaB family COG0718
	Cre10.g458500	5438301 - 5444563	Aspartate kinase	Amino acid kinase family
	Cre10.g458450	5436288 - 5438246	Glutathione peroxidase	antioxidant activity
	Cre10.g458400	5433287 - 5434541	Scavenger receptor cysteine rich (SRCR) protein
	g11243	5373737 - 5433028		Lectin C-type domain, Glycosyl hydrolases family 18, CHITINASE
	Cre10.g458300	5369477 - 5373311
	Cre10.g458250	5366491 - 5369326		ATP binding protein
	Cre10.g458224	5362071 - 5366036
	g11239	5360467 - 5361998		Fatty acid desaturase
	Cre10.g458150	5353327 - 5357386
	Cre10.g458100	5349829 - 5353276	Membrane protein	YeeE/YedE family (DUF395)
	Cre10.g458050	5343746 - 5349716	Branched chain amino acid aminotransferase	SUBGROUP IIII AMINOTRANSFERASE
	Cre10.g458000	5339387 - 5343738
	Cre10.g457950	5334977 - 5339273
	Cre10.g457900	5330571 - 5334876
	Cre10.g457850	5328576 - 5330561
	Cre10.g457800	5325567 - 5328016
	g11229	5317410 - 5324273		Sulfate transporter family, Sulfate/bicarbonate/oxalate exchanger SAT-1 and related transporters (SLC26 family)
	Cre10.g457700	5313053 - 5317193		Ca2+/calmodulin-dependent protein kinase, EF-Hand protein superfamily
	g11227	5310664 - 5313045
	g457600	5307778 - 5310538
	Cre10.g457550	5302657 - 5306298		WD-REPEAT PROTEIN INTERACTING WITH PHOSPHOINOSIDES (WIPI)-RELATED
	Cre10.g457500	5299264 - 5302136		5'-AMP-activated protein kinase beta subunit, interation domain
	Cre10.g457450	5295499 - 5299133		Guanylyl cyclase
	Cre10.g457400	5276251 - 5295153		Helix loop helix transcription factor
	g11221	5258997 - 5276203
	g11220	5252624 - 5258132
	g11219	5250398 - 5252093
	g11218	5247514 - 5250395
	g11217	5244584 - 5247955
	g11216	5233934 - 5244535
	Cre10.g457100	5230858 - 5233833		NADPH NITROREDUCTASE, Nitroreductase family
	Cre10.g457013	5226458 - 5230753		Serine/threonine protein kinase
	Cre10.g457000	5221664 - 5226455	Peptidyl-prolyl cis-trans isomerase, cyclophilin-type	CYCLOPHILIN
	Cre10.g456950	5206228 - 5221353		CYSTEINE PROTEASE FAMILY C1-RELATED, proteolysis and peptidolysis
	Cre10.g456900	5196454 - 5206173		5' nucleotidase family, CYTOSOLIC PURINE 5-NUCLEOTIDASE-RELATED
	Cre10.g456850	5192624 - 5196445		tRNA (Guanine-1)-methyltransferase
	Cre10.g456800	5183634 - 5192321		VEFS-Box of polycomb protein
	Cre10.g456750	5180737 - 5183457		GLUTATHIONE S-TRANSFERASE, GST, SUPERFAMILY, GST DOMAIN CONTAINING
	Cre10.g456700	5175384 - 5180606		CASC3/Barentsz eIF4AIII binding
	Cre10.g456650	5171490 - 5174913		Flavin containing amine oxidoreductase
	Cre10.g456600	5160276 - 5171461
	Cre10.g456554	5157096 - 5159665
	Cre10.g456550	5155806 - 5157017
	Cre10.g456500	5146166 - 5155447		WASP-interacting protein VRP1/WIP, contains WH2 domain
	g11201	5140446 - 5145330		MYND finger, zinc ion binding
	g11200	5134494 - 5136937		FAMILY NOT NAMED,
	Cre10.g456400	5127896 - 5133272	Dicarboxylate/amino acid cation sodium transporter	PROTON GLUTAMATE SYMPORT PROTEIN, Glutamate/aspartate and neutral amino acid transporters
	Cre10.g456350	5120175 - 5127785		Domain of unknown function (DUF3490), Kinesin motor domain
	Cre10.g456300	5112571 - 5119965	PsbD mRNA maturation factor Nac2, chloroplastic; involved in splicing	PRE-MRNA SPLICING FACTOR
	Cre10.g456250	5108956 - 5111954		THIOREDOXIN-RELATED
	Cre10.g456200	5104136 - 5106979	Ribosomal protein S24, component of cytosolic 80S ribosome and 40S small subunit	40S ribosomal protein S24
	Cre10.g456150	5097326 - 5103739		Predicted hydrolase/acyltransferase (alpha/beta hydrolase superfamily), HALOALKANE DEHALOGENASE
	Cre10.g456100	5094450 - 5097067	Flagellar flavodoxin, involved in phototaxis	NADPH-dependent FMN reductase
	g11190	5088120 - 5092265		NADPH-dependent FMN reductase
	Cre10.g456000	5084630 - 5088065	Flagellar Associated Protein, quinone reductase-like	NADPH-dependent FMN reductase
	g11188	5080780 - 5084575		NADPH-dependent FMN reductase
	Cre10.g455900	5077416 - 5080777
	Cre10.g455850	5068410 - 5076985	Minichromosome maintenance protein	DNA REPLICATION LICENSING FACTOR MCM7, minichromosome maintenance protein 7 (cell division control protein 47), chlorophyll biosynthesis
	g11185	5063730 - 5068225
	Cre10.g455750	5045236 - 5063727		SNF2 family N-terminal domain, ATP-DEPENDENT HELICASE SMARCA (SWI/SNF-RELATED MATRIX-ASSOCIATED ACTIN-DEPENDENT REGULATOR OF CHROMATIN A)-RELATED, Helicase-like transcription factor HLTF/DNA helicase RAD5, DEAD-box superfamily
	Cre10.g455700	5037160 - 5045085	Non-canonical poly(A) polymerase	POLY(A) POLYMERASE CID (PAP)-RELATED
	Cre10.g455650	5034122 - 5036815		Homocysteine S-methyltransferase, 5-METHYLTETRAHYDROFOLATE:HOMOCYSTEINE METHYLTRANSFERASE
	g11181	5029286 - 5033881
	g11180	5020046 - 5029227		PHD-finger, ATPase family associated with various cellular activities (AAA), BAH domain, Origin recognition complex, subunit 1, and related proteins
	g11179	5016266 - 5019957
	Cre10.g455500	5012396 - 5015025		FALZ-RELATED BROMODOMAIN-CONTAINING PROTEINS
	Cre10.g455450	5006676 - 5011245
	Cre10.g455400	5003406 - 5006667		METHYLTRANSFERASE
	Cre10.g455350	4994297 - 5003292
	Cre10.g455300	4992977 - 4994247	Small nuclear ribonucleoprotein SmD3	SMALL NUCLEAR RIBONUCLEOPROTEIN SM
	Cre10.g455250	4987808 - 4992876
	Cre10.g455231	4982167 - 4987771		HEPARAN SULFATE SULFOTRANSFERASE
	g11171	4966977 - 4982028		methyltransferase activity,lipid biosynthesis, Cephalosporin hydroxylase
	g11170	4963501 - 4966866		HEME-BINDING PROTEIN-RELATED
	Cre10.g455100	4958804 - 4963366		HEME-BINDING PROTEIN-RELATED, SOUL heme-binding protein
	Cre10.g455050	4943511 - 4947256		JmjC domain, protein binding
	g11167	4937277 - 4943158		TYROSINE-PROTEIN KINASE
	Cre10.g454950	4934956 - 4937176
	Cre10.g454900	4919397 - 4934947		3'5'-cyclic nucleotide phosphodiesterase
	Cre10.g454850	4910181 - 4919296		bZIP transcription factor, sequence-specific DNA binding, regulation of transcription, DNA-dependent
	Cre10.g454700	4895977 - 4900546		PROTEIN PHOSPHATASES PP1 REGULATORY SUBUNIT
	Cre10.g454650	4892490 - 4895816		DNA-DIRECTED RNA POLYMERASES III 80 KDA POLYPEPTIDE (RNA POLYMERASE III SUBUNIT 5), Sin-like protein conserved region
	Cre10.g454600	4888584 - 4892266
	Cre10.g454550	4885630 - 4888486		Putative cytochrome c oxidase, subunit COX19
	g11157	4885571 - 4887166
	g11156	4878047 - 4885560		PROTEIN PHOSPHATASE 2C, Serine/threonine protein phosphatase
	Cre10.g454400	4870787 - 4877260		Zn-finger in ubiquitin-hydrolases and other protein, BRCA1-associated protein 2, Zinc finger, C3HC4 type (RING finger)
	Cre10.g454350	4856788 - 4869501
	Cre10.g454300	4848918 - 4855739		ubiquitin-protein ligase activity, Serine/threonine protein kinase
	Cre10.g454250	4845933 - 4848869		FKBP-type peptidyl-prolyl cis-trans isomerase, protein folding
	Cre10.g454200	4841152 - 4844777
	Cre10.g454150	4837196 - 4839817		SIALIC ACID SYNTHASE-RELATED, Transferring groups other than amino-acyl groups.phospholipid:diacylglycerol acyltransferase
	Cre10.g454100	4832442 - 4837127		U3 SMALL NUCLEOLAR RIBONUCLEOPROTEIN PROTEIN IMP4
	g11148	4826628 - 4832389		Peroxisomal membrane anchor protein (Pex14p) conserved region
	Cre10.g454000	4811618 - 4826539		TIR domain,intracellular, signal transduction
	g11146	4801640 - 4811207		Cyclophilin type peptidyl-prolyl cis-trans isomerase/CLD, PEPTIDYL-PROLYL CIS-TRANS ISOMERASE-LIKE
	Cre10.g453850	4797898 - 4801487
	g11144	4789198 - 4797360		SERINE PROTEASE, PDZ domain (Also known as DHR or GLGF), Peptidase family S41, proteolysis and peptidolysis
	Cre10.g453800	4785958 - 4789149	Tail-specific/C-terminal processing peptidase
	g11142	4783078 - 4785869
	g11141	4744148 - 4746969
	g11140	4740908 - 4743969
	g11139	4735988 - 4740269
	Cre10.g453707	4732618 - 4735866
	Cre10.g453700	4729408 - 4732559
	Cre10.g453650	4711048 - 4729289
	g11135	4705915 - 4710547		Fatty acid desaturase, FATTY ACID DESATURASE 2
	Cre10.g453550	4701348 - 4705629
	Cre10.g453500	4694568 - 4700659		RWP-RK domain
	Cre10.g453400	4674102 - 4692077	Predicted protein with mechanosensitive ion channel domain
	Cre10.g453350	4670337 - 4673977		Zinc finger, C3HC4 type (RING finger), Domain of unknown function (DUF477)
	Cre10.g453300	4666722 - 4670207
	Cre10.g453250	4662335 - 4666667
	g11127	4658298 - 4662289
	Cre10.g453100	4643387 - 4653159		LMBR1-like membrane protein, Integral membrane protein
	g11125	4636124 - 4639827		Cyclin, N-terminal domain, CDK9 kinase-activating protein cyclin T
	Cre10.g453000	4633368 - 4635896		Protein of unknown function (DUF3172)
Marker ACE6301	Cre10.g452950	4620508 - 4633319		TRANSIENT RECEPTOR POTENTIAL CHANNEL
	Cre10.g452900	4616072 - 4620387		SPHINGOMYELIN PHOSPHODIESTERASE RELATED, Endonuclease/Exonuclease/phosphatase family
	Cre10.g452850	4612304 - 4616017
	Cre10.g452800	4608866 - 4611901	Low-CO2-inducible protein
	Cre10.g452750	4600999 - 4606347	Glucose-6-phosphate/phosphate and phosphoenolpyruvate/phosphate antiporter	Triose-phosphate Transporter family
	g11118	4597788 - 4600991
	Cre10.g452650	4593375 - 4597741	Mitochondrial inner membrane translocase	Mitochondrial import inner membrane translocase, subunit TIM17
	Cre10.g452600	4588627 - 4593217		Uncharacterized conserved protein
	Cre10.g452550	4581798 - 4588609		MEIOSIS SPECIFIC PROTEIN HOP1
	Cre10.g452500	4574148 - 4581693		UNCHARACTERIZED, NUC153 domain
	g11113	4560312 - 4574000
	Cre10.g452400	4557178 - 4560309	Predicted protein of CSF family
	Cre10.g452350	4552550 - 4555246
	Cre10.g452300	4545892 - 4550507		MT-A70, nucleobase, nucleoside, nucleotide and nucleic acid metabolism, methyltransferase activity
	Cre10.g452250	4542046 - 4545787
	Cre10.g452200	4527292 - 4541967		Alternative splicing factor SRp20/9G8 (RRM superfamily)
	Cre10.g452150	4523232 - 4527237
	Cre10.g452100	4520613 - 4523220	Ycf32-related polyprotein of photosystem II
	g11105	4516052 - 4517927		RNA-BINDING PROTEIN
	Cre10.g452050	4509503 - 4513091	Light-harvesting protein of photosystem I	CHLOROPHYLL A/B BINDING PROTEIN
	Cre10.g452000	4506372 - 4509013		CATION TRANSPORT PROTEIN CHAC-RELATED
	Cre10.g451950	4501000 - 4506271	Alanine aminotransferase	VALINE-PYRUVATE TRANSAMINASE-RELATED, Alanine aminotransferase
	Cre10.g451900	4496857 - 4500497	Threonine synthase	PYRIDOXAL-5-PHOSPHATE DEPENDENT BETA FAMILY
	Cre10.g451850	4492021 - 4496661		ATPase family associated with various cellular activities (AAA)
	g11099	4490232 - 4491963
	g11098	4481576 - 4488961		Pherophorin
	Cre10.g451700	4471526 - 4481481		WASP-interacting protein VRP1/WIP, contains WH2 domain
	g11096	4408462 - 4470573		Glycosyl hydrolases family 18, CHITINASE, WASP-interacting protein VRP1/WIP, contains WH2 domain
	Cre10.g451500	4405152 - 4408403	Chitinase-like hydrolase	CHITINASE, Scavenger receptor cysteine-rich domain
	g11094	4399617 - 4401621
	Cre10.g451450	4386192 - 4398715		SERINE-THREONINE PROTEIN KINASE
	Cre10.g451400	4373022 - 4380953	Molybdenum cofactor biosynthesis protein	MOLYBDOPTERIN BIOSYNTHESIS PROTEIN
	Cre10.g451350	4372076 - 4372871
	Cre10.g451300	4366316 - 4372021		3-5 EXONUCLEASE, nucleobase, nucleoside, nucleotide and nucleic acid metabolism
	Cre10.g451250	4349046 - 4366261		Adenylate and Guanylate cyclase catalytic domain, cyclic nucleotide biosynthesis
	g11088	4346160 - 4348839
	Cre10.g451150	4341645 - 4346109
	Cre10.g451100	4335949 - 4341509		Triglyceride lipase-cholesterol esterase
	Cre10.g451050	4331084 - 4335869
	Cre10.g451050	4331084 - 4335869		H/ACA small nucleolar RNP component GAR1
	Cre10.g451000	4326788 - 4331029		Queuine tRNA-ribosyltransferase, queuosine biosynthesis
	Cre10.g450950	4324027 - 4326709
	g11082	4318330 - 4324011
	Cre10.g450900	4314100 - 4318261		Domain of unknown function (DUF1995)
	Cre10.g450879	4307585 - 4313989		PETER PAN-RELATED, RNA-binding protein required for 60S ribosomal subunit biogenesis, Brix domain
	g11079	4298394 - 4307439		protein binding, C2 domain
	Cre10.g450800	4295790 - 4298331
	Cre10.g450750	4292560 - 4294619
	Cre10.g450700	4290280 - 4292452		SERINE-THREONINE PROTEIN KINASE, Putative transposase DNA-binding domain
	Cre10.g450650	4282890 - 4290070		C2 domain, protein binding
	g11074	4280360 - 4282637
	Cre10.g450600	4271300 - 4279861		SYNAPTOTAGMIN, C2 domain
	Cre10.g450550	4264560 - 4271252	Pheophorbide a oxygenase, Rieske iron-sulfur cluster protein
	Cre10.g450500	4258498 - 4264436		Starch binding domain
	Cre10.g450450	4255251 - 4258109	Flagellar Associated Protein, serine endopeptidase
	Cre10.g450400	4251476 - 4254030	NADH:ubiquinone oxidoreductase 24 kDa subunit	Respiratory-chain NADH dehydrogenase 24 Kd subunit
	Cre10.g450350	4249662 - 4251349	Intraflagellar transport protein 25
	Cre10.g450300	4246280 - 4249554
	Cre10.g450254	4243109 - 4246159
	Cre10.g450200	4237634 - 4242869 :
	Cre10.g450150	4233774 - 4237229
	Cre10.g450100	4216800 - 4233761		Ion transport protein, VOLTAGE AND LIGAND GATED POTASSIUM CHANNEL
	Cre10.g450050	4211574 - 4216699
	g11061	4205995 - 4211439
	Cre10.g449950	4190804 - 4205819
	g11059	4187294 - 4190739
	Cre10.g449850	4181185 - 4187129
	Cre10.g449800	4178024 - 4181079		Protein of unknown function, DUF606
	Cre10.g449750	4094603 - 4177585		Phosphopantetheine attachment site, KR domain….. 72 kb transcript….??!
	Cre10.g449700	4083989 - 4094005		Universal stress protein family
	Cre10.g449650	4078560 - 4082275
	Cre10.g449600	4075726 - 4078550
	Cre10.g449550	4073585 - 407562		PEROXIREDOXIN-5, Alkyl hydroperoxide reductase/peroxiredoxin
	g11051	4071800 - 4073425
	Cre10.g449450	4068436 - 4071735
	Cre10.g449400	4064478 - 4068385
	Cre10.g449350	4062880 - 4064425		Peptidyl-tRNA hydrolase PTH2
	Cre10.g449300	4053310 - 4062785
	Cre10.g449250	4042936 - 4050327	Kinesin-II-associated protein
	Cre10.g449200	4026895 - 4042865	Predicted protein with ankyrin repeats	protein ubiquitination
	Cre10.g449150	4022530 - 4026710
	Cre10.g449127	4019706 - 4021287
	Cre10.g449100	4015020 - 4019555		Mitochondrial oxodicarboxylate carrier protein
	Cre10.g449050	4010820 - 4014755
	Cre10.g449020	4006946 - 4010817		Aromatic amino acid aminotransferase and related proteins
	Cre10.g449000	4003565 - 4005935	Aminotransferase
	Cre10.g448977	3999946 - 4003457
	Cre10.g448950	3995266 - 3999447		CARBON CATABOLITE REPRESSOR PROTEIN 4, Endonuclease/Exonuclease/phosphatase family
	Cre10.g448900	3992160 - 3995155
	Cre10.g448850	3986186 - 3992077	Calpain cystein protease and Flagellar Associated Protein
	Cre10.g448800	3984128 - 3986130		Uncharacterized protein family UPF0029, IMPACT-RELATED
	Cre10.g448750	3979186 - 3984077		ENDOPLASMIC RETICULUM-RESIDENT KDEL PROTEIN
	Cre10.g448700	3973250 - 3979065		SWI/SNF-related matrix-associated actin-dependent regulator of chromatin subfamily D, SWI/SNF transcription activation complex subunit
	Cre10.g448650	3967240 - 3973195		SPHINGOSINE KINASE 2, Diacylglycerol kinase catalytic domain
	Cre10.g448600	3960196 - 3967237		KIF-1 binding protein C terminal, HEH2P
	Cre10.g448550	3956410 - 3959895
	Cre10.g448500	3949156 - 3954275		Pyrazinamidase/nicotinamidase PNC1
	Cre10.g448450	3942700 - 3948815		PURINE PERMEASE, Xanthine/uracil/vitamin C permease-like
	Cre10.g448400	3941116 - 3942691
	Cre10.g448350	3937170 - 3941015		SODIUM-BILE ACID COTRANSPORTER RELATED
	g11023	3931070 - 3937105		SODIUM-BILE ACID COTRANSPORTER RELATED
	g11022	3925226 - 3931067		Leucine Rich Repeat, protein binding
	Cre10.g448200	3919720 - 3925125		ADP-ribosylation factor family, nucleus
	Cre10.g448150	3915938 - 3919665
	Cre10.g448100	3913416 - 3915917		Membrane transport protein
	Cre10.g448050	3910965 - 3913315		RETINALDEHYDE BINDING PROTEIN-RELATED
	Cre10.g448000	3908497 - 3910915
	Cre10.g447950	3906271 - 3908280
	g11015	3903566 - 3906157		Protein of unknown function (DUF3605)
	Cre10.g447850	3898326 - 3903519	Integral membrane protein	YeeE/YedE family (DUF395)
	Cre10.g447800	3894650 - 3898145		60 KDA RIBONUCLEOPROTEIN SSA/RO, TROVE domain
	g11012	3889876 - 3894647		AMINE OXIDASE, Flavin containing amine oxidoreductase
	Cre10.g447735	3884857 - 3889342
	g11010	3871521 - 3884762		LEUCINE RICH REPEAT PROTEIN, Adenylate and Guanylate cyclase catalytic domain
	Cre10.g447650	3867293 - 3869739
	Cre10.g447600	3864449 - 3867132
	Cre10.g447550	3856513 - 3863934		mannosyl-oligosaccharide glucosidase activity
	Cre10.g447500	3850437 - 3856412
	Cre10.g447450	3847653 - 3850434		Kinesin motor domain
	Cre10.g447400	3845097 - 3847402
	Cre10.g447350	3837913 - 3845094	COP-II coat subunit	PROTEIN TRANSPORT PROTEIN SEC23
	Cre10.g447300	3832221 - 3837782		Ubiquitin family, DNA-DAMAGE INDUCIBLE PROTEIN DDI1 (V-SNARE-MASTER 1)
	Cre10.g447264	3829093 - 3832204
	g11000	3827927 - 3829022
	Cre10.g447200	3824143 - 3827925
	Cre10.g447100	3814773 - 3816894		MAM33, mitochondrial matrix glycoprotein
	Cre10.g447050	3812491 - 3814657
	Cre10.g447000	3810613 - 3812484
	Cre10.g446950	3808103 - 3810501		GYF domain, WW domain
	Cre10.g446900	3804188 - 3807942		WD40 REPEAT PROTEINPRL1/PRL2-RELATED
	Cre10.g446850	3780837 - 3804032		JUMONJI DOMAIN CONTAINING PROTEIN-RELATED INCLUDING HAIRLESS
	Cre10.g446800	3776653 - 3780574		intramolecular lyase activity, amino acid derivative biosynthesis, Chalcone-flavanone isomerase
	g10990	3772493 - 3776480		Kelch motif, kelch-like protein 15
	Cre10.g446700	3767428 - 3771122		Ankyrin repeat and DHHC-type Zn-finger domain containing proteins, ZINC FINGER DHHC DOMAIN CONTAINING PROTEIN
	Cre10.g446650	3756913 - 3767282		Helicase conserved C-terminal domain, DNA/RNA helicase MER3/SLH1, DEAD-box superfamily
	Cre10.g446600	3742819 - 3756772		GAG/POL/ENV POLYPROTEIN, Reverse transcriptase (RNA-dependent DNA polymerase)
CNA83 marker	Cre10.g446550	3740943 - 3742444		VACUOLAR ATP SYNTHASE SUBUNIT F
