# Supplementary material for: An epigenetic gene silencing pathway selectively acting on transgenic DNA in the green alga Chlamydomonas
Source: Nat Commun. 2020 Dec 8;11:6269. doi: 10.1038/s41467-020-19983-4 (PMC7722844; doi:10.1038/s41467-020-19983-4)
Supplement: Supplementary file 8 — Supplementary Data 5 [file 41467_2020_19983_MOESM8_ESM.xlsx]

## Sheet: Supplementary Data 5
Supplementary Data 5. Variant loci identified by whole-genome sequence analysis. The list shows all variant loci identified in strains UVM4, UVM11, Elow47 and CC-4350. Variants with low-confidence base calls were excluded from the analysis.
Chromosome	Position	Reference Sequence	Alternate Sequence	Variant Type	Highest Impact Variant Class	Affected Gene	cw15 arg-	Elow47	UVM4	UVM11
chromosome_1	227248	A	C	SNV	intron_variant	Cre01.g001450	reference	reference	variant	variant
chromosome_1	376705	G	A	SNV	intron_variant	Cre01.g002350	reference	reference	variant	reference
chromosome_1	376711	A	G	SNV	intron_variant	Cre01.g002350	reference	reference	variant	reference
chromosome_1	536021	AACACACAC	AACACACACAC	InDel	intron_variant	Cre01.g003000	reference	reference	variant	reference
chromosome_1	656989	A	C	SNV	intron_variant	Cre01.g003524	reference	reference	variant	reference
chromosome_1	990989	GGCA	G	InDel	intergenic		reference	reference	reference	variant
chromosome_1	1322364	T	G	SNV	intergenic		reference	reference	variant	reference
chromosome_1	1503733	T	C	SNV	intron_variant	Cre01.g007737	reference	reference	variant	reference
chromosome_1	1619965	CGT	C	InDel	intron_variant	Cre01.g008500	reference	reference	variant	reference
chromosome_1	2051290	C	G	SNV	intron_variant	Cre01.g010950	reference	reference	variant	variant
chromosome_1	2987381	C	T	SNV	intergenic		reference	reference	reference	variant
chromosome_1	3338216	C	T	SNV	intergenic		reference	reference	reference	variant
chromosome_1	3681676	A	C	SNV	intron_variant	Cre01.g023650	reference	reference	variant	variant
chromosome_1	4046070	G	A	SNV	missense_variant	Cre01.g026350	reference	reference	reference	variant
chromosome_1	4322407	C	CGT	InDel	intron_variant	Cre01.g029250	reference	reference	variant	reference
chromosome_1	4553026	CGCGTGCGCG	C	InDel	disruptive_inframe_deletion	Cre01.g031050	reference	reference	variant	reference
chromosome_1	4710709	C	T	SNV	intron_variant	Cre01.g032500	reference	reference	reference	variant
chromosome_1	4710710	C	A	SNV	intron_variant	Cre01.g032500	reference	reference	reference	variant
chromosome_1	5066666	A	C	SNV	5_prime_UTR_variant	Cre01.g035050	reference	reference	reference	variant
chromosome_1	5481064	C	T	SNV	synonymous_variant	Cre01.g038600	reference	reference	reference	variant
chromosome_1	5690622	A	T	SNV	5_prime_UTR_premature_start_codon_gain_variant	Cre01.g040533	reference	reference	variant	reference
chromosome_1	5690623	G	A	SNV	5_prime_UTR_variant	Cre01.g040533	reference	reference	variant	reference
chromosome_1	5698973	AAC	AACAC	InDel	intron_variant	Cre01.g040600	reference	reference	reference	variant
chromosome_1	5826744	G	GC	InDel	intron_variant	Cre01.g041583	reference	reference	variant	reference
chromosome_1	6442491	C	T	SNV	intergenic		no call	reference	variant	reference
chromosome_1	6783061	A	T	SNV	3_prime_UTR_variant	Cre01.g048900	reference	reference	variant	reference
chromosome_1	6783062	A	T	SNV	3_prime_UTR_variant	Cre01.g048900	reference	reference	variant	reference
chromosome_1	7302808	T	C	SNV	intron_variant	Cre01.g052650	reference	reference	reference	variant
chromosome_1	7321373	C	T	SNV	intron_variant	Cre01.g052750	reference	reference	variant	reference
chromosome_1	7433414	T	TAC	InDel	intron_variant	Cre01.g053360	reference	reference	variant	reference
chromosome_1	7503030	G	A	SNV	3_prime_UTR_variant	Cre01.g053950	reference	reference	variant	reference
chromosome_1	7685968	TC	T	InDel	intron_variant	Cre01.g055432	no call	reference	variant	variant
chromosome_2	18334	CGAAATT	C	InDel	intron_variant	Cre02.g073150	reference	reference	reference	variant
chromosome_2	117641	C	A	SNV	missense_variant	Cre02.g074150	reference	reference	reference	variant
chromosome_2	422271	G	C	SNV	intron_variant	Cre02.g076100	reference	reference	variant	variant
chromosome_2	559324	CCTT	C	InDel	disruptive_inframe_deletion	Cre02.g077550	reference	reference	variant	reference
chromosome_2	884315	C	T	SNV	missense_variant	Cre02.g079351	reference	reference	reference	variant
chromosome_2	1655602	G	A	SNV	3_prime_UTR_variant	Cre02.g085550	reference	reference	reference	variant
chromosome_2	3529483	G	C	SNV	intron_variant	Cre02.g095126	reference	reference	variant	reference
chromosome_2	3628845	AGCATCGGCATTGGCATCG	A	InDel	disruptive_inframe_deletion	Cre02.g095143	reference	reference	reference	variant
chromosome_2	3628856	T	C	SNV	synonymous_variant	Cre02.g095143	reference	reference	reference	variant
chromosome_2	3628862	C	T	SNV	synonymous_variant	Cre02.g095143	reference	reference	reference	variant
chromosome_2	3679300	A	G	SNV	intergenic		reference	reference	reference	variant
chromosome_2	4034107	G	A	SNV	synonymous_variant	Cre02.g097213	reference	reference	reference	variant
chromosome_2	4034108	G	T	SNV	missense_variant	Cre02.g097213	reference	reference	reference	variant
chromosome_2	4523276	C	T	SNV	synonymous_variant	Cre02.g100600	reference	reference	variant	reference
chromosome_2	4533896	G	C	SNV	intergenic		reference	reference	reference	variant
chromosome_2	4803238	C	T	SNV	splice_region_variant&intron_variant	Cre02.g102850	reference	reference	reference	variant
chromosome_2	4888663	G	A	SNV	synonymous_variant	Cre02.g103400	reference	reference	reference	variant
chromosome_2	5269648	G	A	SNV	synonymous_variant	Cre02.g106450	reference	reference	reference	variant
chromosome_2	5677991	C	T	SNV	intron_variant	Cre02.g109800	reference	reference	variant	reference
chromosome_2	6511801	C	CG	InDel	intron_variant	Cre02.g116600	reference	reference	reference	variant
chromosome_2	7404144	GGTTGT	G	InDel	5_prime_UTR_variant	Cre02.g144650	reference	reference	reference	variant
chromosome_2	7570822	A	C	SNV	intron_variant	Cre02.g143800	no call	reference	variant	variant
chromosome_2	7661744	A	C	SNV	intron_variant	Cre02.g143250	reference	reference	variant	reference
chromosome_2	8383933	A	C	SNV	intron_variant	Cre02.g141506	reference	reference	variant	variant
chromosome_2	8420155	T	TG	InDel	intron_variant	Cre02.g141606	reference	reference	variant	reference
chromosome_2	8754155	T	C	SNV	intron_variant	Cre02.g142366	reference	reference	variant	reference
chromosome_2	9111075	AG	A	InDel	intron_variant	Cre02.g143347	reference	reference	variant	reference
chromosome_3	193770	CAGTTAG	C	InDel	intergenic		reference	reference	reference	variant
chromosome_3	298855	CGGCACT	C	InDel	intergenic		reference	reference	reference	variant
chromosome_3	1129817	G	A	SNV	3_prime_UTR_variant	Cre03.g149100	reference	reference	variant	reference
chromosome_3	1498781	T	A	SNV	intron_variant	Cre03.g151850	reference	reference	reference	variant
chromosome_3	1988519	T	G	SNV	missense_variant	Cre03.g155900	reference	reference	variant	reference
chromosome_3	2027486	TG	T	InDel	intron_variant	Cre03.g156150	reference	reference	variant	reference
chromosome_3	2238466	G	A	SNV	3_prime_UTR_variant	Cre03.g157650	reference	reference	reference	variant
chromosome_3	2436209	TGCGGG	T	InDel	intron_variant	Cre03.g159200	reference	reference	reference	variant
chromosome_3	2790907	G	A	SNV	3_prime_UTR_variant	Cre03.g162100	reference	reference	variant	reference
chromosome_3	2821977	A	C	SNV	3_prime_UTR_variant	Cre03.g162333	reference	reference	variant	reference
chromosome_3	3185669	G	GCTC	InDel	3_prime_UTR_variant	Cre03.g165250	reference	reference	reference	variant
chromosome_3	3531817	T	G	SNV	3_prime_UTR_variant	Cre03.g167756	reference	reference	reference	variant
chromosome_3	3819904	G	A	SNV	missense_variant	Cre03.g170550	reference	reference	reference	variant
chromosome_3	4544117	G	A	SNV	intron_variant	Cre03.g176651	reference	reference	variant	reference
chromosome_3	4544233	A	T	SNV	intron_variant	Cre03.g176651	reference	reference	variant	reference
chromosome_3	4606727	T	G	SNV	intron_variant	Cre03.g177053	reference	reference	variant	reference
chromosome_3	6083348	A	ATG	InDel	intron_variant	Cre03.g191500	reference	reference	variant	reference
chromosome_3	7203242	G	A	SNV	missense_variant	Cre03.g207900	reference	reference	reference	variant
chromosome_3	7686563	T	C	SNV	5_prime_UTR_variant	Cre03.g203750	reference	reference	reference	variant
chromosome_3	7728647	C	T	SNV	intergenic		reference	reference	reference	variant
chromosome_3	8011143	G	A	SNV	intron_variant	Cre03.g201550	reference	reference	variant	reference
chromosome_3	8065085	CTCTCCGCGTG	C	InDel	intron_variant	Cre03.g201200	reference	reference	variant	reference
chromosome_3	8153873	C	A	SNV	intron_variant	Cre03.g200550	reference	reference	reference	variant
chromosome_3	8410663	T	A	SNV	3_prime_UTR_variant	Cre03.g199087	reference	reference	variant	reference
chromosome_3	8470446	T	TTAAC	InDel	3_prime_UTR_variant	Cre03.g200207	reference	reference	variant	reference
chromosome_3	8756471	C	T	SNV	missense_variant	Cre03.g205249	reference	reference	variant	reference
chromosome_3	8761332	C	T	SNV	intron_variant	Cre03.g205361	reference	reference	reference	variant
chromosome_3	8907378	C	A	SNV	missense_variant	Cre03.g208161	reference	reference	variant	reference
chromosome_4	34284	G	C	SNV	intron_variant	Cre04.g214097	reference	reference	reference	variant
chromosome_4	34292	T	C	SNV	intron_variant	Cre04.g214097	reference	reference	reference	variant
chromosome_4	270804	G	A	SNV	intergenic		reference	reference	variant	reference
chromosome_4	470384	G	A	SNV	intron_variant	Cre04.g217928	reference	reference	reference	variant
chromosome_4	495411	CG	C	InDel	intron_variant	Cre04.g217930	reference	reference	reference	variant
chromosome_4	533039	A	C	SNV	intergenic		reference	reference	reference	variant
chromosome_4	681612	C	T	SNV	intron_variant	Cre04.g217952	reference	reference	variant	reference
chromosome_4	845193	G	A	SNV	intergenic		reference	reference	reference	variant
chromosome_4	945526	C	CT	InDel	intergenic		reference	reference	variant	reference
chromosome_4	1427891	TTG	T	InDel	intron_variant	Cre04.g214250	reference	reference	variant	reference
chromosome_4	1785889	C	CCGG	InDel	conservative_inframe_insertion	Cre04.g212050	reference	reference	reference	variant
chromosome_4	1940908	C	CT	InDel	intron_variant	Cre04.g218300	no call	reference	variant	variant
chromosome_4	2089242	C	G	SNV	intron_variant	Cre04.g219200	no call	reference	variant	reference
chromosome_4	2304545	C	T	SNV	intron_variant	Cre04.g220461	reference	reference	variant	reference
chromosome_4	2567051	GGT	G	InDel	intron_variant	Cre04.g222500	reference	reference	variant	reference
chromosome_4	2862312	G	A	SNV	intron_variant	Cre04.g224400	reference	reference	reference	variant
chromosome_4	2862313	G	T	SNV	intron_variant	Cre04.g224400	reference	reference	reference	variant
chromosome_4	2951081	A	G	SNV	intergenic		reference	reference	reference	variant
chromosome_4	3756818	C	T	SNV	3_prime_UTR_variant	Cre04.g229472	reference	reference	variant	reference
chromosome_4	3793223	A	AAC	InDel	intron_variant	Cre04.g229550	reference	reference	variant	reference
chromosome_4	3894645	G	C	SNV	intron_variant	Cre04.g230536	reference	reference	variant	reference
chromosome_4	3895376	A	G	SNV	intron_variant	Cre04.g230536	reference	reference	reference	variant
chromosome_4	3997388	T	G	SNV	5_prime_UTR_variant	Cre04.g232104	reference	reference	reference	variant
chromosome_5	344950	TC	T	InDel	frameshift_variant	Cre05.g233303	reference	reference	variant	reference
chromosome_5	369180	C	T	SNV	missense_variant	Cre05.g233100	reference	reference	reference	variant
chromosome_5	391973	G	C	SNV	intron_variant	Cre05.g232950	reference	reference	reference	variant
chromosome_5	849882	A	C	SNV	intron_variant	Cre05.g247851	reference	reference	reference	variant
chromosome_5	849886	G	C	SNV	intron_variant	Cre05.g247851	reference	reference	reference	variant
chromosome_5	1013690	C	A	SNV	missense_variant	Cre05.g246551	reference	reference	reference	variant
chromosome_5	1371902	A	T	SNV	intron_variant	Cre05.g244450	reference	reference	reference	variant
chromosome_5	1484059	A	C	SNV	intron_variant	Cre05.g243801	reference	reference	reference	variant
chromosome_5	1569668	ACCTCTGCCG	A	InDel	disruptive_inframe_deletion	Cre05.g243450	reference	reference	variant	reference
chromosome_5	1574229	T	A	SNV	intron_variant	Cre05.g243451	reference	reference	reference	variant
chromosome_5	2358104	C	T	SNV	5_prime_UTR_variant	Cre05.g235060	reference	reference	reference	variant
chromosome_5	2367806	G	A	SNV	intergenic		reference	reference	variant	reference
chromosome_5	2607078	G	GTT	InDel	intron_variant	Cre05.g236250	reference	reference	variant	variant
chromosome_5	2878652	C	A	SNV	intron_variant	Cre05.g237950	reference	reference	variant	reference
chromosome_5	2914332	T	G	SNV	missense_variant	Cre05.g238100	reference	reference	reference	variant
chromosome_5	3435311	A	G	SNV	missense_variant	Cre05.g241350	reference	reference	reference	variant
chromosome_6	66587	G	A	SNV	missense_variant	Cre06.g249350	reference	reference	reference	variant
chromosome_6	407615	A	C	SNV	missense_variant	Cre06.g252100	reference	reference	reference	variant
chromosome_6	488544	G	A	SNV	intergenic		reference	reference	variant	reference
chromosome_6	569293	C	A	SNV	intergenic		reference	reference	reference	variant
chromosome_6	811236	CGGAGAAAACGTAAG	C	InDel	splice_region_variant&intron_variant	Cre06.g254224	reference	reference	reference	variant
chromosome_6	816958	A	T	SNV	intergenic		reference	reference	reference	variant
chromosome_6	816959	G	A	SNV	intergenic		reference	reference	reference	variant
chromosome_6	984876	C	T	SNV	missense_variant	Cre06.g255800	reference	reference	reference	variant
chromosome_6	1214121	T	A	SNV	intron_variant	Cre06.g257700	reference	reference	variant	reference
chromosome_6	1250023	T	A	SNV	intron_variant	Cre06.g257950	reference	reference	reference	variant
chromosome_6	1925382	GAC	G	InDel	intron_variant	Cre06.g263600	reference	reference	reference	variant
chromosome_6	2220071	G	T	SNV	intron_variant	Cre06.g266276	no call	reference	variant	reference
chromosome_6	2510417	A	C	SNV	intron_variant	Cre06.g269050	no call	reference	reference	variant
chromosome_6	3126984	GAATGCCGCA	G	InDel	intron_variant	Cre06.g275150	reference	reference	variant	reference
chromosome_6	3144567	A	G	SNV	intron_variant	Cre06.g275350	reference	reference	reference	variant
chromosome_6	3236482	A	G	SNV	3_prime_UTR_variant	Cre06.g276350	reference	reference	variant	variant
chromosome_6	3283235	G	C	SNV	intron_variant	Cre06.g277050	no call	reference	variant	reference
chromosome_6	3444114	G	T	SNV	intron_variant	Cre06.g278093	reference	reference	reference	variant
chromosome_6	3594036	T	C	SNV	intron_variant	Cre06.g278122	reference	reference	variant	reference
chromosome_6	3921465	GA	G	InDel	intergenic		reference	reference	reference	variant
chromosome_6	3942724	C	T	SNV	intron_variant	Cre06.g278188	reference	reference	reference	variant
chromosome_6	4212051	CGTCCAGCCT	C	InDel	intron_variant	Cre06.g278236	reference	reference	variant	reference
chromosome_6	4676537	A	G	SNV	intron_variant	Cre06.g278288	reference	reference	variant	reference
chromosome_6	5147933	G	C	SNV	intron_variant	Cre06.g281350	reference	reference	variant	reference
chromosome_6	5707465	A	G	SNV	3_prime_UTR_variant	Cre06.g286700	reference	reference	reference	variant
chromosome_6	5762362	T	TG	InDel	intron_variant	Cre06.g287250	reference	reference	variant	reference
chromosome_6	6054057	T	A	SNV	intron_variant	Cre06.g289500	reference	reference	variant	reference
chromosome_6	7068025	A	AC	InDel	intron_variant	Cre06.g296983	reference	reference	variant	reference
chromosome_6	7094320	CGT	CGTGT	InDel	intron_variant	Cre06.g297082	reference	reference	reference	variant
chromosome_6	7125296	T	G	SNV	missense_variant	Cre06.g297200	reference	reference	variant	reference
chromosome_6	8424943	GCAAC	G	InDel	3_prime_UTR_variant	Cre06.g307100	reference	reference	reference	variant
chromosome_6	8424944	CA	C	InDel	3_prime_UTR_variant	Cre06.g307100	reference	reference	reference	variant
chromosome_6	8488425	G	T	SNV	intron_variant	Cre06.g307700	reference	reference	variant	reference
chromosome_6	8820234	CAAGAA	C	InDel	3_prime_UTR_variant	Cre06.g310350	reference	reference	reference	variant
chromosome_6	8940401	CGCATT	C	InDel	intron_variant	Cre06.g311450	reference	reference	variant	reference
chromosome_6	8940403	CATT	C	InDel	intron_variant	Cre06.g311450	reference	reference	variant	reference
chromosome_6	8940404	AT	A	InDel	intron_variant	Cre06.g311450	reference	reference	variant	reference
chromosome_6	9023473	G	GT	InDel	intergenic		reference	reference	variant	reference
chromosome_7	206305	G	C	SNV	intron_variant	Cre07.g313550	reference	reference	variant	reference
chromosome_7	314689	A	AAC	InDel	intron_variant	Cre07.g314351	reference	reference	variant	reference
chromosome_7	464758	C	G	SNV	intron_variant	Cre07.g315550	reference	reference	reference	variant
chromosome_7	1093839	C	A	SNV	intron_variant	Cre07.g319900	reference	reference	reference	variant
chromosome_7	1093909	A	G	SNV	5_prime_UTR_variant	Cre07.g319900	reference	reference	reference	variant
chromosome_7	1106956	C	T	SNV	intron_variant	Cre07.g320050	reference	reference	variant	reference
chromosome_7	1362199	T	C	SNV	intron_variant	Cre07.g322450	reference	reference	reference	variant
chromosome_7	1362205	G	C	SNV	intron_variant	Cre07.g322450	reference	reference	reference	variant
chromosome_7	1450754	T	C	SNV	missense_variant	Cre07.g323300	no call	reference	variant	variant
chromosome_7	1772293	A	G	SNV	intron_variant	Cre07.g325720	reference	reference	variant	reference
chromosome_7	1772294	G	A	SNV	intron_variant	Cre07.g325720	reference	reference	variant	reference
chromosome_7	1843013	G	GTGC	InDel	intron_variant	Cre07.g325732	reference	reference	reference	variant
chromosome_7	1968445	TTGTGTG	TTGTG	InDel	intron_variant	Cre07.g325754	reference	reference	variant	variant
chromosome_7	2351007	G	A	SNV	intron_variant	Cre07.g328200	reference	reference	variant	reference
chromosome_7	2752867	G	C	SNV	intron_variant	Cre07.g331300	reference	reference	variant	reference
chromosome_7	2752873	G	C	SNV	intron_variant	Cre07.g331300	reference	reference	variant	reference
chromosome_7	2982241	T	G	SNV	intergenic		reference	reference	variant	variant
chromosome_7	2982250	T	G	SNV	intergenic		reference	reference	reference	variant
chromosome_7	2982277	T	TG	InDel	intergenic		reference	reference	variant	variant
chromosome_7	3153661	G	A	SNV	intergenic		reference	reference	variant	reference
chromosome_7	3548785	A	C	SNV	intergenic		reference	reference	reference	variant
chromosome_7	4243039	C	CGT	InDel	intron_variant	Cre07.g341900	reference	reference	variant	reference
chromosome_7	4326197	T	G	SNV	intron_variant	Cre07.g341350	no call	reference	variant	variant
chromosome_7	4703825	G	C	SNV	intron_variant	Cre07.g344950	reference	reference	variant	variant
chromosome_7	4703830	G	C	SNV	intron_variant	Cre07.g344950	reference	reference	reference	variant
chromosome_7	4965911	G	C	SNV	synonymous_variant	Cre07.g346698	reference	reference	reference	variant
chromosome_7	5279674	C	T	SNV	intron_variant	Cre07.g349300	reference	reference	variant	reference
chromosome_7	5662703	G	C	SNV	intron_variant	Cre07.g352350	no call	reference	variant	variant
chromosome_7	6032237	C	T	SNV	intron_variant	Cre07.g354850	reference	reference	variant	reference
chromosome_8	45165	TTTTTTTTTA	T	InDel	intergenic		reference	reference	reference	variant
chromosome_8	136590	A	C	SNV	intron_variant	Cre08.g358538	reference	reference	reference	variant
chromosome_8	136593	T	C	SNV	intron_variant	Cre08.g358538	reference	reference	reference	variant
chromosome_8	285837	G	A	SNV	intron_variant	Cre08.g358562	reference	reference	reference	variant
chromosome_8	292824	G	C	SNV	intron_variant	Cre08.g358563	reference	reference	reference	variant
chromosome_8	466018	T	G	SNV	intron_variant	Cre08.g358650	reference	reference	variant	reference
chromosome_8	919398	C	G	SNV	intron_variant	Cre08.g361650	reference	reference	variant	reference
chromosome_8	1317242	A	C	SNV	intron_variant	Cre08.g363837	reference	reference	reference	variant
chromosome_8	1346999	G	A	SNV	synonymous_variant	Cre08.g363950	reference	reference	variant	reference
chromosome_8	1692852	G	A	SNV	synonymous_variant	Cre08.g365825	reference	reference	reference	variant
chromosome_8	1703287	G	A	SNV	intron_variant	Cre08.g365851	reference	reference	reference	variant
chromosome_8	2136698	C	T	SNV	intergenic		reference	reference	variant	reference
chromosome_8	2202865	G	A	SNV	intron_variant	Cre08.g369700	reference	reference	variant	reference
chromosome_8	3037319	G	T	SNV	intergenic		reference	reference	reference	variant
chromosome_8	3204201	G	GAC	InDel	intron_variant	Cre08.g373450	reference	reference	reference	variant
chromosome_8	3566891	A	T	SNV	5_prime_UTR_variant	Cre08.g375650	reference	reference	reference	variant
chromosome_8	3566892	G	A	SNV	5_prime_UTR_variant	Cre08.g375650	reference	reference	reference	variant
chromosome_8	3761848	G	C	SNV	intergenic		reference	reference	variant	reference
chromosome_8	4456775	A	T	SNV	missense_variant	Cre08.g382350	reference	reference	variant	reference
chromosome_9	808186	T	C	SNV	intron_variant	Cre09.g401950	reference	reference	reference	variant
chromosome_9	988692	TACTTCCCCTGGACCCAAC	T	InDel	intron_variant	Cre09.g400850	reference	reference	reference	variant
chromosome_9	1217965	G	A	SNV	synonymous_variant	Cre09.g399914	reference	reference	reference	variant
chromosome_9	1431751	A	C	SNV	intron_variant	Cre09.g398500	no call	reference	reference	variant
chromosome_9	1493083	C	T	SNV	intergenic		reference	reference	reference	variant
chromosome_9	1609435	C	G	SNV	missense_variant	Cre09.g397350	reference	reference	reference	variant
chromosome_9	1790531	G	A	SNV	3_prime_UTR_variant	Cre09.g396200	reference	reference	variant	reference
chromosome_9	1961283	A	T	SNV	intron_variant	Cre09.g394900	reference	reference	variant	reference
chromosome_9	2577781	T	TTG	InDel	3_prime_UTR_variant	Cre09.g390600	reference	reference	variant	reference
chromosome_9	3244717	C	T	SNV	synonymous_variant	Cre09.g387763	reference	reference	variant	reference
chromosome_9	3259263	G	A	SNV	synonymous_variant	Cre09.g387912	reference	reference	variant	reference
chromosome_9	3455059	G	T	SNV	synonymous_variant	Cre09.g389356	reference	reference	variant	reference
chromosome_9	3955663	A	G	SNV	splice_donor_variant&intron_variant	Cre09.g392542	reference	reference	variant	reference
chromosome_9	4727874	T	C	SNV	intron_variant	Cre09.g397142	reference	reference	variant	reference
chromosome_9	5161466	A	C	SNV	3_prime_UTR_variant	Cre09.g399067	reference	reference	variant	reference
chromosome_9	5716081	G	A	SNV	3_prime_UTR_variant	Cre09.g401626	reference	reference	reference	variant
chromosome_9	5772543	A	G	SNV	intron_variant	Cre09.g401923	reference	reference	variant	reference
chromosome_9	5772546	T	G	SNV	intron_variant	Cre09.g401923	reference	reference	variant	reference
chromosome_9	5777992	C	A	SNV	intron_variant	Cre09.g401960	reference	reference	reference	variant
chromosome_9	5837059	C	T	SNV	intron_variant	Cre09.g402256	reference	reference	variant	reference
chromosome_9	6315302	C	A	SNV	intron_variant	Cre09.g406650	reference	reference	variant	reference
chromosome_9	7313423	A	C	SNV	intron_variant	Cre09.g412880	reference	reference	variant	variant
chromosome_9	7316486	G	GAC	InDel	intron_variant	Cre09.g412880	reference	reference	reference	variant
chromosome_9	7409979	A	G	SNV	intron_variant	Cre09.g413250	no call	reference	reference	variant
chromosome_9	7923348	T	TG	InDel	intron_variant	Cre09.g417250	reference	reference	reference	variant
chromosome_10	3208	G	C	SNV	intergenic		no call	reference	variant	variant
chromosome_10	3211	G	A	SNV	intergenic		no call	reference	variant	variant
chromosome_10	3212	G	C	SNV	intergenic		no call	reference	variant	variant
chromosome_10	3224	G	C	SNV	intergenic		no call	reference	variant	variant
chromosome_10	144992	T	A	SNV	stop_lost	Cre10.g418750	reference	reference	reference	variant
chromosome_10	392208	C	A	SNV	intron_variant	Cre10.g420550	reference	reference	reference	variant
chromosome_10	425244	C	A	SNV	intron_variant	Cre10.g420650	reference	reference	reference	variant
chromosome_10	1052189	G	T	SNV	missense_variant	Cre10.g425251	reference	reference	variant	reference
chromosome_10	1100829	T	C	SNV	intron_variant	Cre10.g425501	reference	reference	reference	variant
chromosome_10	1100831	T	C	SNV	intron_variant	Cre10.g425501	no call	reference	reference	variant
chromosome_10	1102010	G	GC	InDel	intron_variant	Cre10.g425501	reference	reference	variant	reference
chromosome_10	1120713	A	C	SNV	intron_variant	Cre10.g425600	no call	reference	reference	variant
chromosome_10	1238446	C	A	SNV	intron_variant	Cre10.g426650	reference	reference	variant	reference
chromosome_10	1303544	CGATACGCTG	C	InDel	disruptive_inframe_deletion	Cre10.g427453	reference	reference	variant	reference
chromosome_10	1611109	G	C	SNV	missense_variant	Cre10.g429600	reference	reference	variant	reference
chromosome_10	1721059	G	GC	InDel	intron_variant	Cre10.g430501	reference	reference	variant	variant
chromosome_10	1721665	T	C	SNV	intron_variant	Cre10.g430501	reference	reference	reference	variant
chromosome_10	2017929	G	C	SNV	intron_variant	Cre10.g432600	reference	reference	variant	reference
chromosome_10	2154082	G	C	SNV	intron_variant	Cre10.g433550	no call	reference	reference	variant
chromosome_10	2460275	T	G	SNV	intron_variant	Cre10.g436000	reference	reference	reference	variant
chromosome_10	2562939	G	A	SNV	missense_variant	Cre10.g436800	reference	reference	variant	reference
chromosome_10	2847353	G	T	SNV	intron_variant	Cre10.g439700	reference	reference	reference	variant
chromosome_10	3452089	A	C	SNV	intron_variant	Cre10.g444700	reference	reference	variant	reference
chromosome_10	3452093	C	A	SNV	intron_variant	Cre10.g444700	reference	reference	variant	reference
chromosome_10	4043916	C	A	SNV	synonymous_variant	Cre10.g449250	reference	reference	reference	variant
chromosome_10	4043917	C	G	SNV	missense_variant	Cre10.g449250	reference	reference	reference	variant
chromosome_10	4086083	C	A	SNV	intron_variant	Cre10.g449700	reference	reference	reference	variant
chromosome_10	4289260	C	CTG	InDel	intron_variant	Cre10.g450650	reference	reference	reference	variant
chromosome_10	4808347	G	C	SNV	intron_variant	Cre10.g453900	reference	reference	reference	variant
chromosome_10	5073799	G	GAC	InDel	intron_variant	Cre10.g455850	reference	reference	variant	reference
chromosome_10	5214437	C	T	SNV	synonymous_variant	Cre10.g456950	reference	reference	reference	variant
chromosome_10	5342800	T	G	SNV	intron_variant	Cre10.g458000	reference	reference	reference	variant
chromosome_10	5682712	T	A	SNV	intergenic		reference	reference	variant	reference
chromosome_10	5780074	A	ATG	InDel	intron_variant	Cre10.g461319	reference	reference	reference	variant
chromosome_10	5893473	C	T	SNV	intron_variant	Cre10.g461900	reference	reference	variant	reference
chromosome_10	5916503	A	C	SNV	intron_variant	Cre10.g462100	reference	reference	variant	reference
chromosome_10	5936624	G	A	SNV	missense_variant	Cre10.g462200	reference	reference	variant	reference
chromosome_10	5938921	C	T	SNV	missense_variant	Cre10.g462200	reference	reference	reference	variant
chromosome_11	227875	C	G	SNV	intron_variant	Cre11.g467553	no call	reference	reference	variant
chromosome_11	279017	G	C	SNV	intron_variant	Cre11.g467559	reference	reference	reference	variant
chromosome_11	360089	T	G	SNV	intron_variant	Cre11.g467575	no call	reference	reference	variant
chromosome_11	383015	T	TG	InDel	3_prime_UTR_variant	Cre11.g467577	reference	reference	variant	reference
chromosome_11	499103	A	AGT	InDel	intron_variant	Cre11.g467597	reference	reference	reference	variant
chromosome_11	1416162	G	A	SNV	3_prime_UTR_variant	Cre11.g467724	reference	reference	variant	reference
chromosome_11	1624831	G	A	SNV	intron_variant	Cre11.g467766	reference	reference	reference	variant
chromosome_11	1731806	C	T	SNV	missense_variant	Cre11.g467786	reference	reference	reference	variant
chromosome_11	1758896	GGTGGGT	G	InDel	intron_variant	Cre11.g467795	no call	reference	variant	variant
chromosome_11	1804245	A	G	SNV	intron_variant	Cre11.g467500	no call	reference	variant	reference
chromosome_11	1813922	G	C	SNV	3_prime_UTR_variant	Cre11.g467600	no call	reference	variant	variant
chromosome_11	1862031	GGGCACA	G	InDel	disruptive_inframe_deletion	Cre11.g468000	reference	reference	variant	reference
chromosome_11	1926960	C	G	SNV	intron_variant	Cre11.g468350	no call	reference	reference	variant
chromosome_11	2018264	T	G	SNV	intron_variant	Cre11.g468380	reference	reference	variant	reference
chromosome_11	2068039	C	G	SNV	3_prime_UTR_variant	Cre11.g468800	reference	reference	reference	variant
chromosome_11	2109538	C	T	SNV	synonymous_variant	Cre11.g469300	reference	reference	variant	variant
chromosome_11	2158700	C	A	SNV	intron_variant	Cre11.g469600	no call	reference	variant	variant
chromosome_11	2486385	C	T	SNV	synonymous_variant	Cre11.g475650	reference	reference	reference	variant
chromosome_11	2668040	T	TCA	InDel	intron_variant	Cre11.g476650	reference	reference	variant	reference
chromosome_11	2733982	T	C	SNV	intron_variant	Cre11.g477050	reference	reference	variant	reference
chromosome_11	2776932	ACGGG	A	InDel	frameshift_variant	Cre11.g477350	reference	reference	variant	reference
chromosome_11	2940787	G	GCA	InDel	intron_variant	Cre11.g478128	reference	reference	variant	reference
chromosome_11	3524419	G	T	SNV	3_prime_UTR_variant	Cre11.g481400	reference	reference	reference	variant
chromosome_11	3814927	G	A	SNV	intergenic		reference	reference	reference	variant
chromosome_12	175463	G	GC	InDel	intron_variant	Cre12.g484750	reference	reference	variant	reference
chromosome_12	285867	G	GT	InDel	intron_variant	Cre12.g485500	reference	reference	reference	variant
chromosome_12	380188	T	C	SNV	intron_variant	Cre12.g494100	reference	reference	variant	variant
chromosome_12	380192	T	G	SNV	intron_variant	Cre12.g494100	reference	reference	variant	variant
chromosome_12	380194	T	C	SNV	intron_variant	Cre12.g494100	reference	reference	variant	variant
chromosome_12	606002	C	T	SNV	intron_variant	Cre12.g492450	reference	reference	reference	variant
chromosome_12	679118	A	AATT	InDel	3_prime_UTR_variant	Cre12.g493404	reference	reference	reference	variant
chromosome_12	778961	A	C	SNV	intron_variant	Cre12.g495650	no call	reference	variant	reference
chromosome_12	787415	C	T	SNV	intergenic		reference	reference	reference	variant
chromosome_12	818309	T	A	SNV	intron_variant	Cre12.g495950	reference	reference	variant	variant
chromosome_12	981265	CA	C	InDel	intron_variant	Cre12.g491952	reference	reference	variant	reference
chromosome_12	996311	GTGTGTT	G	InDel	3_prime_UTR_variant	Cre12.g491600	reference	reference	variant	reference
chromosome_12	1001002	T	G	SNV	synonymous_variant	Cre12.g491600	reference	reference	reference	variant
chromosome_12	1268056	C	T	SNV	missense_variant	Cre12.g489250	reference	reference	variant	reference
chromosome_12	1283895	C	T	SNV	3_prime_UTR_variant	Cre12.g489150	reference	reference	reference	variant
chromosome_12	1283896	T	A	SNV	3_prime_UTR_variant	Cre12.g489150	reference	reference	reference	variant
chromosome_12	1741476	TG	T	InDel	3_prime_UTR_variant	Cre12.g512650	reference	reference	variant	reference
chromosome_12	2267793	G	A	SNV	intron_variant	Cre12.g507900	reference	reference	variant	reference
chromosome_12	2267801	T	C	SNV	intron_variant	Cre12.g507900	reference	reference	variant	reference
chromosome_12	2267802	G	A	SNV	intron_variant	Cre12.g507900	reference	reference	variant	reference
chromosome_12	2306124	G	C	SNV	intron_variant	Cre12.g507700	reference	reference	variant	reference
chromosome_12	2841126	G	A	SNV	splice_region_variant&synonymous_variant	Cre12.g502350	reference	reference	reference	variant
chromosome_12	2841127	G	T	SNV	splice_donor_variant&intron_variant	Cre12.g502350	reference	reference	reference	variant
chromosome_12	3032082	A	C	SNV	intron_variant	Cre12.g500715	reference	reference	reference	variant
chromosome_12	3454245	TCACACA	TCACA	InDel	intron_variant	Cre12.g496350	reference	reference	variant	reference
chromosome_12	5889121	A	AAC	InDel	splice_region_variant&intron_variant	Cre12.g533900	reference	reference	variant	reference
chromosome_12	6035958	ACGAGGCGCG	A	InDel	conservative_inframe_deletion	Cre12.g535201	reference	reference	variant	reference
chromosome_12	6435602	G	A	SNV	intergenic		reference	reference	reference	variant
chromosome_12	7245166	T	C	SNV	intron_variant	Cre12.g558250	no call	reference	variant	variant
chromosome_12	7287530	T	TAG	InDel	3_prime_UTR_variant	Cre12.g557700	no call	reference	variant	variant
chromosome_12	7325405	AG	A	InDel	intron_variant	Cre12.g557350	no call	reference	variant	variant
chromosome_12	7358015	T	C	SNV	intron_variant	Cre12.g557050	reference	reference	reference	variant
chromosome_12	7375696	T	A	SNV	intron_variant	Cre12.g556911	reference	reference	variant	variant
chromosome_12	7376736	C	T	SNV	intron_variant	Cre12.g556911	no call	reference	variant	variant
chromosome_12	7466007	C	G	SNV	intron_variant	Cre12.g556200	reference	reference	variant	reference
chromosome_12	7493792	G	A	SNV	intron_variant	Cre12.g555950	no call	reference	variant	variant
chromosome_12	7500657	T	A	SNV	intron_variant	Cre12.g555950	no call	reference	variant	variant
chromosome_12	7628519	G	A	SNV	synonymous_variant	Cre12.g554929	reference	reference	variant	variant
chromosome_12	7676338	G	A	SNV	intron_variant	Cre12.g554250	no call	reference	reference	variant
chromosome_12	8001043	G	A	SNV	intron_variant	Cre12.g552006	reference	reference	variant	reference
chromosome_12	8002335	G	A	SNV	5_prime_UTR_premature_start_codon_gain_variant	Cre12.g552006	reference	reference	reference	variant
chromosome_12	8058175	G	T	SNV	missense_variant	Cre12.g551700	reference	reference	variant	reference
chromosome_12	8085532	A	G	SNV	intron_variant	Cre12.g551600	reference	reference	variant	variant
chromosome_12	8085535	T	A	SNV	intron_variant	Cre12.g551600	reference	reference	variant	variant
chromosome_12	8118653	G	C	SNV	missense_variant	Cre12.g551503	no call	reference	variant	variant
chromosome_12	8225349	T	G	SNV	missense_variant	Cre12.g550501	reference	reference	variant	variant
chromosome_12	8225352	T	C	SNV	missense_variant	Cre12.g550501	reference	reference	variant	variant
chromosome_12	8225361	T	C	SNV	missense_variant	Cre12.g550501	reference	reference	variant	variant
chromosome_12	8268181	C	A	SNV	missense_variant	Cre12.g550200	reference	reference	variant	reference
chromosome_12	8592201	G	A	SNV	intron_variant	Cre12.g547300	no call	reference	variant	variant
chromosome_12	8879415	G	A	SNV	intergenic		reference	reference	variant	reference
chromosome_12	9086663	C	G	SNV	3_prime_UTR_variant	Cre12.g542850	no call	reference	variant	variant
chromosome_12	9125453	A	C	SNV	3_prime_UTR_variant	Cre12.g542569	no call	reference	variant	variant
chromosome_12	9125455	C	G	SNV	3_prime_UTR_variant	Cre12.g542569	no call	reference	variant	variant
chromosome_12	9168712	TGCTGGG	T	InDel	intron_variant	Cre12.g542250	reference	reference	variant	reference
chromosome_12	9258408	T	C	SNV	intron_variant	Cre12.g541400	no call	reference	variant	reference
chromosome_12	9277330	A	T	SNV	intron_variant	Cre12.g541250	reference	reference	variant	reference
chromosome_12	9419238	CT	C	InDel	intron_variant	Cre12.g539900	reference	reference	reference	variant
chromosome_12	9432280	T	C	SNV	intergenic		reference	reference	reference	variant
chromosome_12	9432283	C	T	SNV	intergenic		reference	reference	reference	variant
chromosome_13	403596	G	A	SNV	intergenic		reference	reference	reference	variant
chromosome_13	904797	T	A	SNV	missense_variant	Cre13.g567750	reference	reference	reference	variant
chromosome_13	1349056	CGCCTCGGCG	C	InDel	disruptive_inframe_deletion	Cre13.g571520	reference	reference	variant	reference
chromosome_13	1466231	C	T	SNV	3_prime_UTR_variant	Cre13.g572350	reference	reference	variant	reference
chromosome_13	1575491	G	A	SNV	intron_variant	Cre13.g573150	reference	reference	reference	variant
chromosome_13	1799700	G	C	SNV	missense_variant	Cre13.g575000	reference	reference	reference	variant
chromosome_13	1988471	G	A	SNV	intergenic		reference	reference	reference	variant
chromosome_13	2064169	C	T	SNV	splice_region_variant&synonymous_variant	Cre13.g577300	reference	reference	variant	reference
chromosome_13	2400377	AAC	A	InDel	intron_variant	Cre13.g579582	reference	reference	variant	reference
chromosome_13	2457337	C	CGT	InDel	intron_variant	Cre13.g579901	reference	reference	reference	variant
chromosome_13	2542561	T	C	SNV	intron_variant	Cre13.g580650	no call	reference	reference	variant
chromosome_13	2711433	T	C	SNV	intron_variant	Cre13.g582250	reference	reference	variant	reference
chromosome_13	2850915	G	C	SNV	intron_variant	Cre13.g583250	reference	reference	variant	reference
chromosome_13	3076125	A	C	SNV	intergenic		reference	reference	variant	reference
chromosome_13	3110882	G	GC	InDel	intron_variant	Cre13.g584901	reference	reference	reference	variant
chromosome_13	3114527	GC	G	InDel	intron_variant	Cre13.g584901	reference	reference	reference	variant
chromosome_13	3159387	G	C	SNV	intron_variant	Cre13.g585250	reference	reference	variant	reference
chromosome_13	3162122	G	A	SNV	missense_variant	Cre13.g585250	reference	reference	reference	variant
chromosome_13	3454242	T	A	SNV	intron_variant	Cre13.g587550	reference	reference	variant	reference
chromosome_13	3598942	C	T	SNV	3_prime_UTR_variant	Cre13.g588368	reference	reference	reference	variant
chromosome_13	3798868	T	TCA	InDel	intron_variant	Cre13.g589870	reference	reference	variant	reference
chromosome_13	4059491	CACTGCCGCT	C	InDel	conservative_inframe_deletion	Cre13.g591300	no call	reference	reference	variant
chromosome_13	4243303	G	A	SNV	intron_variant	Cre13.g597676	reference	reference	reference	variant
chromosome_13	4243304	G	A	SNV	intron_variant	Cre13.g597676	reference	reference	reference	variant
chromosome_13	4755074	T	G	SNV	intergenic		reference	reference	reference	variant
chromosome_14	322510	A	G	SNV	intron_variant	Cre14.g609950	reference	reference	variant	reference
chromosome_14	683824	G	C	SNV	intergenic		reference	reference	reference	variant
chromosome_14	683828	T	G	SNV	intergenic		reference	reference	reference	variant
chromosome_14	1020337	C	A	SNV	missense_variant	Cre14.g614400	reference	reference	reference	variant
chromosome_14	1091346	A	C	SNV	intron_variant	Cre14.g614900	reference	reference	variant	variant
chromosome_14	1491621	C	T	SNV	synonymous_variant	Cre14.g618300	reference	reference	reference	variant
chromosome_14	1706351	G	A	SNV	intron_variant	Cre14.g619400	reference	reference	variant	reference
chromosome_14	1889077	A	C	SNV	intergenic		reference	reference	reference	variant
chromosome_14	2150298	GCCTGGGCGACTGCC	G	InDel	intron_variant	Cre14.g622410	reference	reference	variant	reference
chromosome_14	2433498	A	C	SNV	3_prime_UTR_variant	Cre14.g624700	reference	reference	reference	variant
chromosome_14	2495702	C	A	SNV	intron_variant	Cre14.g625150	reference	reference	reference	variant
chromosome_14	2650247	G	A	SNV	intron_variant	Cre14.g626350	reference	reference	reference	variant
chromosome_14	2670654	G	C	SNV	intron_variant	Cre14.g626466	reference	reference	reference	variant
chromosome_14	3138190	G	C	SNV	intron_variant	Cre14.g628800	reference	reference	variant	reference
chromosome_14	3138194	G	C	SNV	intron_variant	Cre14.g628800	reference	reference	variant	reference
chromosome_14	3169704	G	A	SNV	stop_gained	Cre14.g628950	reference	reference	variant	reference
chromosome_14	3320299	G	C	SNV	intron_variant	Cre14.g629880	reference	reference	reference	variant
chromosome_14	3320305	G	C	SNV	intron_variant	Cre14.g629880	reference	reference	reference	variant
chromosome_14	3656176	C	CG	InDel	frameshift_variant	Cre14.g631400	reference	reference	reference	variant
chromosome_14	3689789	C	CACTGCACGG	InDel	3_prime_UTR_variant	Cre14.g631701	reference	reference	variant	reference
chromosome_14	3689794	C	CACGG	InDel	3_prime_UTR_variant	Cre14.g631701	reference	reference	variant	reference
chromosome_14	3811439	A	C	SNV	missense_variant	Cre14.g632650	reference	reference	variant	reference
chromosome_14	3811480	G	C	SNV	synonymous_variant	Cre14.g632650	reference	reference	variant	reference
chromosome_14	3941551	G	C	SNV	synonymous_variant	Cre14.g633050	no call	reference	reference	variant
chromosome_14	4001196	C	CT	InDel	intron_variant	Cre14.g633300	reference	reference	reference	variant
chromosome_15	68798	T	G	SNV	intron_variant	Cre15.g634701	reference	reference	reference	variant
chromosome_15	237013	A	C	SNV	missense_variant	Cre15.g640750	reference	reference	reference	variant
chromosome_15	858591	CA	C	InDel	5_prime_UTR_variant	Cre15.g639503	no call	reference	reference	variant
chromosome_15	895552	T	A	SNV	3_prime_UTR_variant	Cre15.g639400	reference	reference	variant	variant
chromosome_15	895555	G	GCCA	InDel	3_prime_UTR_variant	Cre15.g639400	reference	reference	variant	variant
chromosome_15	896024	C	A	SNV	intron_variant	Cre15.g639400	reference	reference	reference	variant
chromosome_15	934544	C	A	SNV	stop_gained	Cre15.g639304	no call	reference	variant	variant
chromosome_15	995923	C	T	SNV	synonymous_variant	Cre15.g639000	no call	reference	variant	reference
chromosome_15	1028011	A	C	SNV	synonymous_variant	Cre15.g638750	reference	reference	variant	reference
chromosome_15	1030428	C	A	SNV	3_prime_UTR_variant	Cre15.g638700	reference	reference	variant	reference
chromosome_15	1030829	G	A	SNV	synonymous_variant	Cre15.g638700	reference	reference	variant	variant
chromosome_15	1032245	C	T	SNV	synonymous_variant	Cre15.g638700	reference	reference	variant	reference
chromosome_15	1040718	A	G	SNV	missense_variant	Cre15.g638651	reference	reference	variant	reference
chromosome_15	1040729	T	C	SNV	missense_variant	Cre15.g638651	reference	reference	variant	variant
chromosome_15	1041260	G	A	SNV	missense_variant	Cre15.g638651	reference	reference	variant	variant
chromosome_15	1041352	A	G	SNV	synonymous_variant	Cre15.g638651	no call	reference	variant	variant
chromosome_15	1047612	G	C	SNV	missense_variant	Cre15.g638550	reference	reference	reference	variant
chromosome_15	1047617	G	A	SNV	synonymous_variant	Cre15.g638550	reference	reference	reference	variant
chromosome_15	1071878	C	T	SNV	5_prime_UTR_variant	Cre15.g638401	reference	reference	variant	reference
chromosome_15	1074575	A	G	SNV	missense_variant	Cre15.g638401	reference	reference	reference	variant
chromosome_15	1074996	G	A	SNV	missense_variant	Cre15.g638401	reference	reference	reference	variant
chromosome_15	1075624	T	G	SNV	intron_variant	Cre15.g638401	reference	reference	variant	reference
chromosome_15	1078827	G	C	SNV	missense_variant	Cre15.g638300	no call	reference	variant	reference
chromosome_15	1078829	G	C	SNV	missense_variant	Cre15.g638300	no call	reference	variant	reference
chromosome_15	1078844	A	G	SNV	synonymous_variant	Cre15.g638300	no call	reference	reference	variant
chromosome_15	1080619	G	A	SNV	intron_variant	Cre15.g638300	reference	reference	reference	variant
chromosome_15	1081331	C	T	SNV	3_prime_UTR_variant	Cre15.g638300	reference	reference	variant	reference
chromosome_15	1081403	G	A	SNV	intergenic		no call	reference	variant	variant
chromosome_15	1081456	C	G	SNV	intergenic		reference	reference	variant	variant
chromosome_15	1081463	T	G	SNV	intergenic		reference	reference	variant	variant
chromosome_15	1083575	A	G	SNV	missense_variant	Cre15.g638303	reference	reference	variant	reference
chromosome_15	1084696	C	G	SNV	synonymous_variant	Cre15.g638303	reference	reference	reference	variant
chromosome_15	1084700	G	A	SNV	missense_variant	Cre15.g638303	reference	reference	variant	variant
chromosome_15	1084714	G	T	SNV	synonymous_variant	Cre15.g638303	reference	reference	reference	variant
chromosome_15	1096569	G	A	SNV	missense_variant	Cre15.g638150	reference	reference	variant	reference
chromosome_15	1096593	G	A	SNV	missense_variant	Cre15.g638150	no call	reference	reference	variant
chromosome_15	1096596	T	C	SNV	missense_variant	Cre15.g638150	no call	reference	reference	variant
chromosome_15	1096975	G	T	SNV	synonymous_variant	Cre15.g638150	reference	reference	variant	reference
chromosome_15	1101052	T	C	SNV	missense_variant	Cre15.g638100	reference	reference	variant	variant
chromosome_15	1103051	T	A	SNV	5_prime_UTR_premature_start_codon_gain_variant	Cre15.g638050	reference	reference	variant	variant
chromosome_15	1103558	G	A	SNV	missense_variant	Cre15.g638050	reference	reference	variant	reference
chromosome_15	1103564	G	A	SNV	missense_variant	Cre15.g638050	reference	reference	variant	reference
chromosome_15	1153196	G	GCA	InDel	intron_variant	Cre15.g641100	reference	reference	variant	reference
chromosome_15	1172645	T	A	SNV	missense_variant	Cre15.g641150	reference	reference	variant	reference
chromosome_15	1257561	TCCCC	T	InDel	intron_variant	Cre15.g641600	reference	reference	variant	variant
chromosome_15	1262970	C	A	SNV	intron_variant	Cre15.g641650	reference	reference	variant	reference
chromosome_15	1266910	C	T	SNV	missense_variant	Cre15.g641650	no call	reference	reference	variant
chromosome_15	1361794	T	C	SNV	intron_variant	Cre15.g642050	reference	reference	variant	reference
chromosome_15	1414046	T	G	SNV	intergenic		reference	reference	reference	variant
chromosome_15	1414165	T	C	SNV	intergenic		reference	reference	reference	variant
chromosome_15	1414170	G	A	SNV	intergenic		reference	reference	reference	variant
chromosome_15	1414182	GA	G	InDel	intergenic		reference	reference	reference	variant
chromosome_15	1414186	T	C	SNV	intergenic		reference	reference	reference	variant
chromosome_15	1414188	G	A	SNV	intergenic		reference	reference	reference	variant
chromosome_15	1414211	A	G	SNV	intergenic		reference	reference	reference	variant
chromosome_15	1414213	T	C	SNV	intergenic		reference	reference	reference	variant
chromosome_15	1425789	T	C	SNV	intergenic		reference	reference	variant	reference
chromosome_15	1588036	G	A	SNV	intergenic		reference	reference	reference	variant
chromosome_15	1819405	T	A	SNV	intergenic		reference	reference	variant	reference
chromosome_16	168471	A	C	SNV	intron_variant	Cre16.g695100	reference	reference	reference	variant
chromosome_16	382417	GGCA	GGCAGCA	InDel	disruptive_inframe_insertion	Cre16.g693650	reference	reference	variant	reference
chromosome_16	483014	TGTCGCACCTCG	T	InDel	intron_variant	Cre16.g693204	reference	reference	variant	reference
chromosome_16	604033	ATG	ATGTG	InDel	intron_variant	Cre16.g692200	reference	reference	variant	reference
chromosome_16	924135	G	A	SNV	intron_variant	Cre16.g648451	no call	reference	variant	variant
chromosome_16	925112	C	T	SNV	synonymous_variant	Cre16.g648451	reference	reference	variant	variant
chromosome_16	956370	T	C	SNV	intron_variant	Cre16.g648700	no call	reference	variant	reference
chromosome_16	989999	T	TTGCTGC	InDel	disruptive_inframe_insertion	Cre16.g649000	reference	reference	variant	reference
chromosome_16	1296253	G	A	SNV	missense_variant	Cre16.g651450	reference	reference	variant	reference
chromosome_16	1366898	T	G	SNV	intron_variant	Cre16.g651923	reference	reference	reference	variant
chromosome_16	1403366	G	A	SNV	synonymous_variant	Cre16.g652200	reference	reference	reference	variant
chromosome_16	1450630	T	C	SNV	intergenic		reference	reference	variant	variant
chromosome_16	1478493	G	A	SNV	intron_variant	Cre16.g652800	no call	reference	variant	reference
chromosome_16	1489860	G	C	SNV	intron_variant	Cre16.g652950	reference	reference	variant	variant
chromosome_16	1525430	G	A	SNV	3_prime_UTR_variant	Cre16.g653300	reference	reference	reference	variant
chromosome_16	1556665	G	A	SNV	intron_variant	Cre16.g653550	reference	reference	variant	variant
chromosome_16	1666953	C	T	SNV	synonymous_variant	Cre16.g654600	reference	reference	reference	variant
chromosome_16	1686380	T	C	SNV	missense_variant	Cre16.g654700	no call	reference	variant	variant
chromosome_16	1686381	A	C	SNV	synonymous_variant	Cre16.g654700	no call	reference	variant	variant
chromosome_16	1686384	C	G	SNV	synonymous_variant	Cre16.g654700	no call	reference	variant	variant
chromosome_16	1686387	A	G	SNV	synonymous_variant	Cre16.g654700	no call	reference	variant	variant
chromosome_16	1687050	G	A	SNV	synonymous_variant	Cre16.g654700	reference	reference	variant	reference
chromosome_16	1687311	A	G	SNV	synonymous_variant	Cre16.g654700	no call	reference	variant	reference
chromosome_16	1783126	G	T	SNV	intergenic		reference	reference	variant	variant
chromosome_16	3190718	CCA	C	InDel	frameshift_variant	Cre16.g666300	reference	reference	reference	variant
chromosome_16	3239102	G	A	SNV	intergenic		no call	reference	variant	reference
chromosome_16	3342132	C	A	SNV	intergenic		reference	reference	reference	variant
chromosome_16	3912650	C	T	SNV	3_prime_UTR_variant	Cre16.g690506	reference	reference	reference	variant
chromosome_16	4063514	C	T	SNV	splice_region_variant&intron_variant	Cre16.g669850	reference	reference	reference	variant
chromosome_16	4392689	G	GC	InDel	intron_variant	Cre16.g671300	reference	reference	reference	variant
chromosome_16	4395459	C	A	SNV	intron_variant	Cre16.g671300	reference	reference	variant	reference
chromosome_16	4685218	T	C	SNV	intron_variant	Cre16.g687301	reference	reference	variant	reference
chromosome_16	4698669	C	T	SNV	3_prime_UTR_variant	Cre16.g687117	reference	reference	reference	variant
chromosome_16	4765303	C	T	SNV	missense_variant	Cre16.g686600	reference	reference	reference	variant
chromosome_16	6047948	C	CT	InDel	intron_variant	Cre16.g676300	reference	reference	reference	variant
chromosome_16	6113021	G	C	SNV	5_prime_UTR_premature_start_codon_gain_variant	Cre16.g675851	reference	reference	variant	reference
chromosome_16	6113022	G	T	SNV	5_prime_UTR_premature_start_codon_gain_variant	Cre16.g675851	reference	reference	variant	reference
chromosome_16	6741557	G	T	SNV	synonymous_variant	Cre16.g672945	reference	reference	variant	reference
chromosome_16	6960713	G	A	SNV	intron_variant	Cre16.g677205	reference	reference	reference	variant
chromosome_16	6960714	G	A	SNV	intron_variant	Cre16.g677205	reference	reference	reference	variant
chromosome_16	7180001	C	T	SNV	intergenic		reference	reference	reference	variant
chromosome_16	7180002	A	G	SNV	intergenic		reference	reference	reference	variant
chromosome_16	7198848	TTG	T	InDel	intron_variant	Cre16.g681802	reference	reference	reference	variant
chromosome_16	7363428	CCAGCAG	C,CCAGCAGCAG	InDel	conservative_inframe_insertion	Cre16.g684939	reference	reference	variant	variant
chromosome_17	974910	C	T	SNV	synonymous_variant	Cre17.g703126	reference	reference	reference	variant
chromosome_17	1333620	T	G	SNV	intron_variant	Cre17.g706050	no call	reference	reference	variant
chromosome_17	1478848	A	C	SNV	intron_variant	Cre17.g706950	reference	reference	variant	reference
chromosome_17	1590206	ATGACCG	A	InDel	intergenic		reference	reference	reference	variant
chromosome_17	2055316	C	G	SNV	intron_variant	Cre17.g711650	no call	reference	variant	reference
chromosome_17	2851956	T	C	SNV	synonymous_variant	Cre17.g719325	reference	reference	reference	variant
chromosome_17	2930167	T	C	SNV	synonymous_variant	Cre17.g719876	reference	reference	variant	reference
chromosome_17	3313811	C	G	SNV	5_prime_UTR_variant	Cre17.g723250	reference	reference	reference	variant
chromosome_17	3666572	G	T	SNV	intron_variant	Cre17.g726650	reference	reference	reference	variant
chromosome_17	3977582	A	G	SNV	intron_variant	Cre17.g728750	reference	reference	reference	variant
chromosome_17	4089629	T	G	SNV	intron_variant	Cre17.g729400	reference	reference	variant	variant
chromosome_17	4113141	C	T	SNV	missense_variant	Cre17.g729550	no call	reference	variant	variant
chromosome_17	4201270	T	C	SNV	intron_variant	Cre17.g730200	no call	reference	variant	variant
chromosome_17	4201273	C	T	SNV	intron_variant	Cre17.g730200	no call	reference	variant	variant
chromosome_17	4265360	T	G	SNV	3_prime_UTR_variant	Cre17.g730650	no call	reference	variant	variant
chromosome_17	4277049	G	C	SNV	intron_variant	Cre17.g730700	reference	reference	variant	variant
chromosome_17	4342834	G	T	SNV	intron_variant	Cre17.g731150	reference	reference	variant	variant
chromosome_17	4361248	C	G	SNV	intergenic		reference	reference	reference	variant
chromosome_17	4382657	C	CG	InDel	intron_variant	Cre17.g731500	no call	reference	variant	variant
chromosome_17	4390597	C	T	SNV	intron_variant	Cre17.g731571	reference	reference	variant	variant
chromosome_17	4467469	C	A	SNV	intron_variant	Cre17.g732350	reference	reference	reference	variant
chromosome_17	4507763	T	C	SNV	synonymous_variant	Cre17.g732533	reference	reference	variant	reference
chromosome_17	4562726	AC	A	InDel	intron_variant	Cre17.g732802	reference	reference	variant	variant
chromosome_17	4659419	G	A	SNV	synonymous_variant	Cre17.g733350	reference	reference	variant	variant
chromosome_17	4661443	G	C	SNV	intron_variant	Cre17.g733350	no call	reference	variant	variant
chromosome_17	4666890	GC	G	InDel	intron_variant	Cre17.g733400	no call	reference	variant	reference
chromosome_17	4673558	G	A	SNV	intron_variant	Cre17.g733400	reference	reference	reference	variant
chromosome_17	5070318	T	C	SNV	3_prime_UTR_variant	Cre17.g734805	reference	reference	variant	reference
chromosome_17	5070320	T	C	SNV	3_prime_UTR_variant	Cre17.g734805	reference	reference	variant	variant
chromosome_17	5097677	A	T	SNV	intron_variant	Cre17.g734961	reference	reference	variant	variant
chromosome_17	5097678	C	T	SNV	intron_variant	Cre17.g734961	reference	reference	variant	variant
chromosome_17	5429416	C	T	SNV	intron_variant	Cre17.g736800	no call	reference	variant	reference
chromosome_17	5500565	C	T	SNV	synonymous_variant	Cre17.g737400	reference	reference	variant	reference
chromosome_17	5501618	C	T	SNV	intron_variant	Cre17.g737400	reference	reference	variant	variant
chromosome_17	5641361	G	C	SNV	intron_variant	Cre17.g738200	no call	reference	variant	variant
chromosome_17	5696590	G	C	SNV	intron_variant	Cre17.g738751	reference	reference	variant	reference
chromosome_17	5774821	CCT	C	InDel	intron_variant	Cre17.g739350	reference	reference	variant	variant
chromosome_17	5803996	C	T	SNV	intron_variant	Cre17.g739515	reference	reference	variant	variant
chromosome_17	5804006	A	ATACGG	InDel	intron_variant	Cre17.g739515	reference	reference	variant	variant
chromosome_17	5844192	C	CCA	InDel	intron_variant	Cre17.g739700	reference	reference	variant	variant
chromosome_17	5867430	C	T	SNV	synonymous_variant	Cre17.g739800	reference	reference	variant	variant
chromosome_17	5881837	C	T	SNV	intron_variant	Cre17.g739900	reference	reference	variant	reference
chromosome_17	5906533	T	C	SNV	intron_variant	Cre17.g740050	no call	reference	variant	variant
chromosome_17	5954206	G	C	SNV	3_prime_UTR_variant	Cre17.g740323	reference	reference	variant	variant
chromosome_17	5976069	T	C	SNV	intron_variant	Cre17.g740510	reference	reference	reference	variant
chromosome_17	6012452	G	T	SNV	missense_variant	Cre17.g740750	reference	reference	reference	variant
chromosome_17	6039144	C	T	SNV	intergenic		reference	reference	reference	variant
chromosome_17	6146834	G	C	SNV	intron_variant	Cre17.g741601	reference	reference	reference	variant
chromosome_17	6557864	G	C	SNV	intergenic		reference	reference	variant	reference
chromosome_17	6631436	C	T	SNV	missense_variant	Cre17.g743797	reference	reference	variant	reference
chromosome_17	6801545	A	ATG	InDel	intron_variant	Cre17.g744897	reference	reference	variant	reference
chromosome_17	6966090	A	C	SNV	synonymous_variant	Cre17.g746147	reference	reference	reference	variant
chromosome_17	6971738	CGGGCAGGCGG	C	InDel	frameshift_variant	Cre17.g746147	reference	reference	variant	reference
chromosome_17	7094576	G	C	SNV	intron_variant	Cre17.g747247	reference	reference	reference	variant
scaffold_18	184981	C	T	SNV	intron_variant	Cre18.g749497	reference	reference	reference	variant
scaffold_19	85684	T	C	SNV	intron_variant	Cre19.g750597	no call	reference	reference	variant
scaffold_19	146199	G	A	SNV	intergenic		reference	reference	reference	variant
scaffold_19	198291	A	AAC	InDel	intron_variant	Cre19.g751197	reference	reference	reference	variant
scaffold_19	198314	C	A	SNV	intron_variant	Cre19.g751197	reference	reference	reference	variant
scaffold_19	198315	A	C	SNV	intron_variant	Cre19.g751197	reference	reference	reference	variant
scaffold_21	20546	C	T	SNV	intergenic		reference	reference	variant	reference
scaffold_22	68332	G	A	SNV	intergenic		reference	reference	reference	variant
scaffold_24	33921	TTG	T	InDel	intron_variant	Cre24.g755347	reference	reference	reference	variant
scaffold_25	52858	CCAGCGCCCT	C	InDel	disruptive_inframe_deletion	Cre25.g756347	reference	reference	variant	reference
scaffold_31	16517	G	C	SNV	intergenic		reference	reference	reference	variant
scaffold_31	16522	G	C	SNV	intergenic		reference	reference	reference	variant
scaffold_31	16527	G	C	SNV	intergenic		reference	reference	reference	variant
scaffold_41	12448	T	G	SNV	intergenic		reference	reference	reference	variant
