# Supplementary material for: An epigenetic gene silencing pathway selectively acting on transgenic DNA in the green alga Chlamydomonas
Source: Nat Commun. 2020 Dec 8;11:6269. doi: 10.1038/s41467-020-19983-4 (PMC7722844; doi:10.1038/s41467-020-19983-4)
Supplement: Supplementary file 9 — Supplementary Data 6 [file 41467_2020_19983_MOESM9_ESM.xlsx]

## Sheet: Supplementary Data 6
Supplementary Data 6. Differentially expressed genes that are up- or down-regulated in expression strains, complemented expression strains and the control strain identified by RNAseq. In the batch 1 analysis, the transcriptomes of UVM4 and UVM11 were compared to that of Elow47. In batch 2, the differentially expressed genes were identified from the comparison of the RNAseq datasets of the complem…
gene_ID	DEGs				FPKMs
	up_in_UVM11_vs_Elow47	up_in_UVM4_vs_Elow47	down_in_UVM11-C1_vs_UVM11	down_in_UVM11-C9_vs_UVM11	Elow47_batch1	UVM11_batch1	UVM4_batch1	UVM11_batch2	UVM11-C1_batch2	UVM11-C9_batch2
Cre01.g002900	0	0	0	1	1.39741	1.23854	1.43457	1.39737	0.756247	0.403737
Cre01.g005400	0	0	1	1	0.0766366	0.190744	0.258779	1.29917	0.135308	0.0542902
Cre01.g006301	1	1	0	0	0.00400595	0.500984	0.728434	0.364484	1.35509	0.484083
Cre01.g006352	0	1	0	0	0.00366432	0.0894277	0.110933	0.0544025	0.0443091	0.0937277
Cre01.g006550	1	1	0	0	1.058	4.11698	8.48529	11.0339	17.3927	10.7352
Cre01.g013100	0	0	1	0	7.38964	6.51213	11.3536	8.90702	3.48419	5.5456
Cre01.g020701	0	0	0	1	0.409134	0.353272	0.451383	2.99842	1.0745	0.551925
Cre01.g023300	0	0	0	1	11.3641	15.4111	17.505	36.6967	26.6914	12.489
Cre01.g026700	0	0	0	1	0.537514	0.81271	0.684758	0.765375	0.749202	0.249453
Cre01.g033450	0	0	0	1	1.94802	1.53406	2.14266	3.66151	2.76731	1.16794
Cre01.g033500	0	0	0	1	1.69328	1.65772	2.02062	2.96375	2.75016	0.946872
Cre01.g041450	1	0	0	0	4.15895	12.4565	3.4056	16.2051	14.7213	16.2181
Cre01.g041752	1	1	1	1	0.0935418	0.552311	0.373447	0.187275	0.0283513	0.0399726
Cre01.g042450	0	0	0	1	8.32777	7.69648	7.52272	0.643393	0.460828	0.122221
Cre01.g042600	0	0	1	1	0.0269229	0.0626483	0.17336	0.860388	0.00793737	0
Cre01.g042650	0	0	1	1	0.0143939	0.0682444	0.115173	0.73899	0	0
Cre01.g042700	1	1	1	1	0.194344	0.601888	1.25716	6.49781	0.298118	0.613128
Cre01.g045200	1	0	0	0	3.64949	11.3467	8.32121	2.95395	4.04319	9.0267
Cre01.g052850	0	1	1	0	0.011337	0.0339896	0.0852941	0.170843	0.0187942	0.140829
Cre01.g054750	0	1	0	0	1.31762	2.17039	3.82316	1.82099	0.735662	0.876162
Cre01.g055457	1	1	0	0	0.101828	0.797399	0.834156	0.331712	0.0963554	0.112492
Cre02.g076987	1	0	0	0	1.00626	2.39022	1.5455	4.77885	3.67558	2.05734
Cre02.g081950	0	0	1	1	0.490722	0.529799	0.723151	2.75894	0.476826	0.502355
Cre02.g083350	0	1	0	0	0.13739	0.380522	0.61861	0.370917	0.401528	1.06994
Cre02.g084450	0	0	1	0	2.48011	2.71132	1.90871	5.65708	1.87618	2.35444
Cre02.g087500	0	1	0	0	0.256501	0.450955	1.0821	0.605946	0.316476	0.288415
Cre02.g089400	0	1	0	0	2.06224	1.26639	5.80108	0.747064	0.443975	0.517683
Cre02.g089500	0	1	0	0	8.46918	12.1505	22.3187	17.4443	9.96233	21.7365
Cre02.g095039	1	1	1	1	0	0.83746	0.544705	2.01236	0.651039	0.567461
Cre02.g095044	1	1	0	0	0.0773185	8.16383	6.16718	19.5876	30.7042	14.3143
Cre02.g095083	0	0	0	1	0.237159	0.355939	0.228645	0.713069	0.537659	0.12824
Cre02.g096250	0	0	0	1	4.39515	4.88827	4.64008	13.0547	6.55135	3.9868
Cre02.g096350	0	0	0	1	4.8499	4.9796	4.79596	8.42501	4.69759	3.63875
Cre02.g096450	0	0	0	1	0.638995	0.944723	0.653555	1.76251	0.800184	0.353535
Cre02.g096455	0	0	1	1	1.26883	1.97484	1.52081	5.30728	1.75295	0.703705
Cre02.g096500	0	0	0	1	4.50272	4.80993	4.76302	10.7564	5.05082	3.51235
Cre02.g097800	0	0	0	1	3.175	3.13301	3.21071	502.902	690.91	99.958
Cre02.g099750	0	0	0	1	0.180253	0.253265	0.21552	1.88925	0.897032	0.446449
Cre02.g100700	1	1	1	1	0.00355072	0.353602	2.4023	2.16622	0.0491586	0.216186
Cre02.g104000	1	0	0	1	4.24378	10.6583	3.99074	15.476	13.1699	4.44306
Cre02.g104400	1	1	0	0	4.13685	10.7762	10.7025	9.97043	12.5622	7.45817
Cre02.g107213	0	0	0	1	2.14182	1.7271	1.53956	2.99855	2.40752	0.814358
Cre02.g107650	0	0	0	1	1.9924	1.69558	1.50575	2.34328	1.93983	0.83098
Cre02.g111900	1	0	0	0	0.0543734	0.362029	0.0363844	0.449565	0.282727	0.449968
Cre02.g112150	0	0	0	1	33.3867	33.8992	34.3544	47.5729	49.6733	20.6029
Cre02.g114550	1	1	0	0	0.327085	1.89199	2.47115	2.87807	2.83502	2.36279
Cre02.g115508	0	0	0	1	0.525544	0.479619	0.429798	1.23744	1.33447	0.350698
Cre02.g115567	0	0	0	1	1.60786	1.95169	1.41061	3.05507	2.68575	1.10693
Cre02.g116500	0	0	0	1	54.0883	48.8289	50.1776	73.3599	76.5994	29.4786
Cre02.g117175	0	0	0	1	2.39039	1.51905	3.15926	5.04222	2.64369	0.77906
Cre02.g117450	1	0	0	0	0.00651785	0.15864	0.0395257	0.0569567	0	0.00716223
Cre02.g141166	1	1	0	0	0.139883	13.9534	16.788	14.0031	65.777	14.6348
Cre02.g141186	1	1	0	0	0	0.079195	0.105582	0.3599	0.459129	0.303572
Cre02.g141206	1	1	0	0	0.00919872	1.27998	1.01595	1.50782	4.11226	1.54851
Cre02.g141446	1	1	0	0	0.00983167	0.236518	0.390284	0.015503	0	0.159553
Cre02.g142607	1	1	1	0	0.00128066	0.178108	0.488378	0.0572881	0.00590133	2.79449
Cre02.g142627	1	1	0	0	1.26202	3.30743	3.26388	1.95089	1.35254	15.1722
Cre02.g142687	1	0	1	0	0.173924	3.49607	0.312164	1.76524	0.269484	1.98877
Cre02.g142807	1	1	1	0	0.0054726	0.518815	0.423466	0.734091	0.0146388	0.353562
Cre02.g142847	1	1	1	0	0	1.78778	0.533599	0.748605	0.0202342	2.03875
Cre02.g142867	1	1	0	0	0.384676	1.73943	1.28601	0.871579	1.3246	1.60579
Cre02.g143367	0	1	0	0	0.0978958	0.224805	0.439329	0.514458	0.698999	5.77113
Cre02.g145750	0	0	0	1	4.80076	2.73348	2.88697	9.9952	6.31564	2.94212
Cre03.g145467	1	0	0	0	0.022641	0.130366	0.123182	0.942412	0.7606	2.01581
Cre03.g148700	0	0	1	0	4.26217	2.35492	3.35972	9.66837	3.73996	5.22154
Cre03.g150783	1	0	0	0	1.02203	2.77587	0.757791	1.55236	3.18391	1.22627
Cre03.g152650	0	0	1	1	2.51551	1.81055	1.5181	1.58882	0.197303	0.400918
Cre03.g152750	0	0	1	0	0.31569	0.2775	0.488607	0.170409	0.0106703	0.518345
Cre03.g153600	0	0	0	1	0.0657328	0.0715885	0.0995826	0.978348	0.58885	0.252436
Cre03.g154000	0	0	1	0	1.0094	0.999724	1.03668	5.94109	2.13422	2.96503
Cre03.g154150	0	0	1	0	7.05682	6.60316	7.53207	6.03499	2.58606	6.67342
Cre03.g156200	0	0	0	1	22.6112	21.1984	17.6016	15.8825	17.2397	4.57277
Cre03.g157564	1	1	0	0	0.0324449	2.03458	1.41381	1.9029	2.91931	1.82262
Cre03.g157600	0	1	0	0	3.89764	5.71496	8.55246	6.66788	9.93665	9.96407
Cre03.g158700	0	0	0	1	0.0304582	0.0178581	0.0368984	0.394939	0.165476	0.0610165
Cre03.g161250	0	1	0	0	0.298242	0.482562	1.40925	0.555603	0.335418	0.614304
Cre03.g170700	0	0	0	1	0.182951	0.320515	0.2365	1.33202	0.587796	0.258412
Cre03.g176150	0	1	0	0	45.7888	46.6333	102.983	45.9047	43.4091	56.9457
Cre03.g177800	1	0	0	1	0.0857123	2.16155	0.0594818	3.3736	2.18682	1.0375
Cre03.g194600	0	0	0	1	4.59748	5.18056	4.73404	7.61158	5.61969	0.524223
Cre03.g195950	1	1	0	1	1.84644	4.6175	5.39556	7.2882	6.21287	0.193595
Cre03.g198224	1	1	0	0	0	0.383643	0.288341	0.353678	0.372256	0.338429
Cre03.g198236	1	1	0	0	0.0052479	0.410192	0.427037	0.554275	0.531165	0.421786
Cre03.g198250	1	1	0	0	1.90751	23.1969	31.6614	27.4532	25.529	25.6552
Cre03.g198500	1	1	0	0	0	0.444213	0.631073	0.55295	1.02409	0.568798
Cre03.g199871	0	0	1	0	4.16047	4.15456	4.82808	3.75806	0.162759	4.16623
Cre03.g201417	1	1	1	1	0.133135	0.439587	0.916498	1.24452	0.184297	0.126722
Cre03.g201850	1	0	0	0	0.292057	1.57288	0.458842	1.88145	1.70036	1.39137
Cre03.g204577	1	0	0	0	0.321734	1.66273	0.321933	29.3116	35.033	17.1513
Cre03.g204850	1	1	0	1	0.0439701	1.59197	0.520828	0.691063	0.176803	0.0498077
Cre03.g207377	1	0	0	0	3.19166	8.23338	4.14139	5.48813	3.66087	3.32887
Cre03.g208550	1	1	0	0	0.0388978	0.270527	0.490945	0.058151	0.142832	0.0969329
Cre03.g212081	0	0	1	0	0.130048	0.172303	0.0861458	0.401314	0.11771	0.13049
Cre03.g212305	0	0	0	1	1.71903	1.86173	1.84506	1.60758	1.28351	0.479019
Cre04.g213950	0	1	0	0	0.0925051	0.230661	0.317331	3.64801	1.79953	1.90687
Cre04.g216875	0	1	0	0	0.0377873	0.0618809	0.156572	0.0443028	0.0653282	0.196936
Cre04.g217923	0	0	1	1	0	0.0101495	0.0270602	0.549411	0.0063846	0.00288761
Cre04.g217928	0	1	1	1	0.252621	0.585572	2.12638	3.06603	0.429901	0.955669
Cre04.g217936	1	1	0	0	0.123827	0.987257	0.415579	0.218975	0.0635212	0.202081
Cre04.g217937	0	1	0	0	0.0156977	0.0454585	0.150137	0.0293152	0.0132507	0.0132279
Cre04.g217943	1	1	0	0	0.110274	0.747174	0.392451	0.259558	0.0910944	0.16386
Cre04.g217962	1	1	0	0	0	0.422812	0.543115	0.0673957	0.0300237	0.0291337
Cre04.g217963	1	1	0	0	0.0815846	1.23314	0.726779	2.67551	2.63188	1.83791
Cre04.g217969	1	1	0	0	0	0.754382	0.926804	1.43856	1.32191	1.30805
Cre04.g217970	1	0	0	0	0.0401424	0.197204	0.0827453	0.133281	0.0859767	0.0657874
Cre04.g217971	1	1	0	0	0.100201	1.29425	1.33437	1.71705	1.56122	1.30241
Cre04.g217973	1	1	0	0	0.499306	2.70509	2.67528	3.42895	2.01967	2.47843
Cre04.g217974	1	1	0	0	0.197469	4.16289	3.84979	4.44048	9.25342	3.60915
Cre04.g218900	1	0	0	0	0.394524	0.99837	0.706937	0.893817	0.70776	0.923791
Cre04.g220750	1	0	0	0	0.179117	0.550671	0.452579	0.286022	0.226645	0.188659
Cre04.g221450	0	1	0	0	0.615535	1.40785	3.76477	10.7379	5.68492	10.8639
Cre04.g222402	0	1	0	0	0.0060647	0.0175404	0.0829964	0.0256126	0.0207729	0.0816385
Cre04.g223650	1	1	0	0	1.10702	4.09534	3.85103	5.85938	2.58991	3.79824
Cre04.g224850	1	1	0	0	0.277445	0.873277	0.795413	0.694147	0.376951	1.32994
Cre04.g226650	1	0	0	0	0.00206866	3.26662	0.00809407	1.87789	2.23133	2.34769
Cre04.g228208	0	0	0	1	1.40408	1.51189	1.88574	3.6113	1.61297	1.41621
Cre04.g232303	0	0	1	0	0.0136412	0.0213481	0.0135457	0.391455	0.0145403	0.0547498
Cre05.g232500	0	0	0	1	0.73066	0.895458	1.03542	0.722231	0.56993	0.14108
Cre05.g233751	0	0	0	1	14.5724	11.938	10.6664	25.2756	23.0962	7.30419
Cre05.g234642	0	0	0	1	0.244358	0.563523	0.470072	0.941794	0.604268	0.163258
Cre05.g236039	1	0	0	0	13.064	51.6855	14.1456	6.13122	8.15778	2.65525
Cre05.g236300	1	0	0	1	0.00229037	0.2033	0.0173389	0.294758	0.145916	0.0239296
Cre05.g236350	1	0	0	1	0	0.172144	0.0106777	0.392791	0.0838303	0.0116885
Cre05.g236375	1	1	0	1	0.054097	0.940969	0.830306	1.23152	1.39347	0.231721
Cre05.g236926	0	0	0	1	0.600889	0.931574	0.785635	0.861383	0.723709	0.295952
Cre05.g238311	0	0	0	1	211.316	162.516	122.023	423.011	321.047	122.026
Cre05.g239350	0	0	1	0	2.76665	4.05416	2.37347	1.81887	0.43593	3.97599
Cre05.g245500	1	1	1	1	0.264405	0.842807	0.778492	2.34674	0.850542	0.950913
Cre06.g251550	0	0	1	1	0.0209911	0.079029	0.0431779	1.3531	0.0555897	0.0247378
Cre06.g254300	0	0	0	1	0.564369	0.692386	0.730792	1.0033	0.799528	0.241576
Cre06.g258566	1	0	0	0	0.38088	1.09593	0.382928	0.646506	0.448754	0.377751
Cre06.g260750	1	0	0	0	2.61628	7.01401	2.91666	5.96557	5.79773	5.22333
Cre06.g260776	1	0	0	0	0	1.97831	0.0275237	1.7882	1.82741	1.13378
Cre06.g269150	1	0	0	0	1.52591	3.5733	1.94505	2.3974	1.72533	1.71745
Cre06.g271188	0	0	0	1	0.0846021	0.0765157	0.0717807	0.188954	0.302636	0.0110439
Cre06.g271200	1	0	0	0	23.2996	81.6764	20.3859	23.317	22.3379	25.3805
Cre06.g271750	0	0	0	1	0.73512	0.16878	0.540393	1.82302	1.98702	0.319324
Cre06.g274150	1	0	0	0	0	0.359358	0.295076	0.197175	0	0.410978
Cre06.g278092	0	0	0	1	0.00403905	0.0528194	0.091886	0.302114	0.16476	0.0310688
Cre06.g278099	0	0	0	1	0.358835	0.483706	0.42412	0.569811	0.461291	0.0453944
Cre06.g278107	1	0	0	1	0.865437	2.43815	1.62916	6.89038	13.703	1.38834
Cre06.g278270	1	1	0	0	14.7777	39.7465	33.3079	71.3443	45.5742	41.7545
Cre06.g278274	0	0	1	0	0	0.0404366	0.0764363	0.117605	0	0.13993
Cre06.g278280	0	1	1	0	0	0.0381279	0.0929395	0.0502437	0	0.0105789
Cre06.g278293	1	1	1	0	0	0.105775	0.105013	0.126454	0	0.182134
Cre06.g278298	1	1	0	0	0	0.129741	0.157131	0.0983189	0	0.0385303
Cre06.g286850	0	0	0	1	17.9122	18.1822	22.223	23.9654	20.0523	6.20254
Cre06.g287850	0	0	1	0	3.48272	3.45673	3.30958	5.56212	1.78658	5.14569
Cre06.g288600	0	1	0	0	0.656421	0.339812	3.40541	0.715463	0.66324	1.00739
Cre06.g297900	1	1	0	1	0.598062	2.63041	2.31823	3.67856	1.54112	0.413078
Cre06.g308050	0	0	0	1	5.41055	5.22918	5.16807	11.1478	6.27085	3.42083
Cre06.g309684	0	0	1	0	0.018652	0.0323841	0.0296403	0.287263	0.0212029	0.143131
Cre07.g321750	0	0	0	1	1.23291	1.13495	1.92192	5.09803	3.63486	1.29078
Cre07.g325300	0	0	0	1	0.283786	0.140011	0.10034	0.297159	0.21765	0.0585351
Cre07.g325740	0	0	1	1	0.535875	0.540856	0.711866	5.47958	1.78745	1.07652
Cre07.g326626	1	1	1	1	0	12.9196	0.11871	2.75514	0	0.0266736
Cre07.g331700	0	1	0	0	0.329742	0.589961	0.841432	2.01425	1.30725	1.42238
Cre07.g332025	1	0	0	0	0.11365	0.730965	0.253253	0.746002	0.674427	0.314963
Cre07.g332250	0	0	0	1	4.44059	2.48829	2.41852	5.49126	4.60707	1.38448
Cre07.g332275	0	0	0	1	9.12538	4.97598	5.09174	16.9826	11.5356	3.89834
Cre07.g335100	0	1	0	0	0.162321	0.213672	1.18133	0.325144	0.196722	0.2027
Cre07.g338750	1	1	0	0	0.0354775	1.78107	1.29398	2.86242	2.83154	2.87232
Cre07.g341554	0	1	0	0	0.00523208	0.0840483	0.190075	0.754436	1.30894	0.41095
Cre07.g343500	1	0	0	0	0.14688	0.489473	0.374378	0.402638	0.393927	0.228092
Cre07.g348350	0	0	0	1	1.53859	1.60366	1.39572	3.1867	1.7698	0.5183
Cre07.g353050	1	1	0	0	0.178184	2.51414	0.704755	2.13002	1.57696	1.60804
Cre07.g353250	0	0	0	1	7.65295	7.083	9.69578	9.12887	10.2727	0.868739
Cre07.g353300	0	0	0	1	9.75252	6.36831	12.8651	6.30991	6.50393	2.24897
Cre07.g355050	0	1	0	0	11.5203	10.3784	27.0813	8.36358	6.07648	6.7812
Cre07.g356700	1	0	0	0	0.00398152	0.062143	0.00552395	0.00457903	0.0145421	0.0161425
Cre08.g358524	0	0	1	0	0.0601804	0.0692118	0.0760947	0.341624	0	0.123032
Cre08.g360100	0	0	0	1	0.420381	0.367701	0.363474	0.531214	0.675323	0.0528693
Cre08.g360650	0	0	1	0	4.80959	4.78191	4.94823	4.12143	1.58374	3.58335
Cre08.g361925	1	1	0	0	0.92304	3.01213	7.25076	13.6101	25.2935	17.943
Cre08.g362350	1	0	0	0	1.01128	2.69281	2.05201	2.26176	2.60056	2.88231
Cre08.g363150	0	0	0	1	0.523158	0.418625	0.407384	0.902701	1.06846	0.32274
Cre08.g364000	1	1	0	1	0.0870776	0.840179	0.796953	1.0994	0.630902	0.23531
Cre08.g365900	1	1	0	0	0.939233	7.47953	24.8502	10.8112	17.8359	39.0319
Cre08.g367900	0	0	0	1	4.60418	5.50074	5.34729	13.5769	14.248	4.43746
Cre08.g368600	1	1	0	1	0.0161886	2.64999	2.56243	4.20061	3.87654	1.51919
Cre08.g368650	0	0	1	0	6.62338	3.76356	0.793837	0.668974	0.165764	0.264351
Cre08.g369550	0	0	1	0	0.0872832	0.313872	0.112738	1.89266	0.377545	1.59595
Cre08.g369667	1	1	0	0	0.140176	1.07754	0.833991	1.49357	1.69649	1.17428
Cre08.g371150	0	0	0	1	0.0347264	0.117556	0.0339181	0.44616	0.0392088	0.0136467
Cre08.g371250	1	0	0	1	0.0497987	0.751919	0.344684	0.829244	0.216774	0.134267
Cre08.g371801	0	0	0	1	0.833798	1.51722	1.06035	1.37659	1.9199	0.476549
Cre08.g371879	1	0	1	1	0	0.357347	0.0273373	1.59855	0.0792281	0.0246528
Cre08.g373346	0	0	1	0	53.6384	51.3051	44.7284	63.8172	6.14318	51.1745
Cre08.g373348	0	0	1	0	0.722898	0.768429	0.663855	0.787864	0.102242	0.856828
Cre08.g373349	0	0	1	0	1.0108	1.22316	1.09819	1.46697	0.406543	1.53812
Cre08.g373359	0	0	1	0	46.9528	44.1146	37.7851	66.1384	5.99335	106.299
Cre08.g373366	1	1	0	0	0	0.177594	0.274702	0.119825	0.0144189	0.148603
Cre08.g373400	0	1	0	0	0	0.0922656	0.107187	0.123196	0	0.0789201
Cre08.g374150	0	0	0	1	0.903282	1.51666	1.39745	1.22293	0.658687	0.445514
Cre08.g374600	0	1	0	0	0.0822852	0.193522	0.389448	0.219431	0.525019	0.693753
Cre08.g379100	1	1	0	0	0.0201216	0.226461	0.34433	0.179747	0.0580735	0.0913603
Cre08.g379850	0	0	1	0	0.376732	0.352264	0.341523	1.2216	0.465845	0.889797
Cre08.g381750	1	0	0	1	1.41224	8.18669	2.19149	17.5778	14.8458	6.63022
Cre08.g384800	0	0	1	1	14.7451	14.2221	14.1409	53.0247	18.7677	13.6049
Cre09.g386742	1	1	1	1	0.0116699	17.8318	0.508961	0.571531	0.00644733	0.0203326
Cre09.g386986	0	0	0	1	0.481024	0.306357	0.664166	0.846753	0.560469	0.0121614
Cre09.g387912	0	0	0	1	0.0985724	0.137928	0.163536	0.513829	0.197297	0.158498
Cre09.g388352	0	0	0	1	1.482	1.34753	1.57024	2.32823	1.19826	0.691301
Cre09.g389500	0	0	0	1	1.17199	1.21274	1.33018	2.04824	1.92129	0.597307
Cre09.g389801	1	0	1	0	7.98812	18.1271	8.01889	22.3709	9.54879	14.8299
Cre09.g391450	0	0	0	1	0.808544	0.639811	1.32895	3.68381	2.41665	0.3219
Cre09.g391650	0	0	0	1	0.474925	0.516473	0.677602	1.71962	1.36523	0.495934
Cre09.g392867	1	1	1	0	0.0373862	0.124605	0.178773	0.139334	0.0208422	0.469611
Cre09.g393150	0	0	1	1	435.911	375.45	277.052	200.562	88.542	68.2577
Cre09.g395450	0	1	0	0	0.208131	0.193929	0.934363	0.456105	0.466062	0.58071
Cre09.g396028	0	0	0	1	0.409585	0.413321	0.522386	0.788162	0.670854	0.220722
Cre09.g396438	0	0	1	1	2.45767	2.71557	2.77765	12.6602	2.69624	2.5569
Cre09.g397050	1	0	0	0	1.77261	11.1042	1.25253	9.6504	11.63	9.22121
Cre09.g397364	1	1	0	1	0.0598192	0.561526	0.657416	0.809331	0.433941	0.0472032
Cre09.g397401	1	1	0	1	0.0267793	0.183819	0.213096	0.304897	0.237322	0.0143619
Cre09.g397475	0	0	0	1	0.11186	0.0878762	0.0845618	0.695151	0.393117	0.221991
Cre09.g397512	0	0	0	1	4.9821	5.70487	5.37174	5.24328	4.51615	1.03417
Cre09.g397549	0	0	0	1	77.4909	72.596	75.0138	57.0182	58.2167	0
Cre09.g397586	0	0	0	1	3.63254	3.81327	3.77055	3.21956	3.31314	0
Cre09.g397702	0	1	0	0	2.75527	5.74779	8.7969	1.61406	1.51483	3.52026
Cre09.g399626	1	0	0	0	2.6608	18.8624	2.54196	19.7052	19.304	23.5171
Cre09.g399812	1	1	0	0	0.208093	3.94215	8.14839	6.34399	9.16474	9.49024
Cre09.g399886	0	1	0	0	0.00176522	0.0014214	0.0482232	0.00451827	0.00418767	0.144595
Cre09.g401071	0	0	0	1	0.10755	0.172594	0.0944148	0.240931	0.306546	0.0515005
Cre09.g401450	0	1	1	0	0.833412	0.238099	3.14716	3.30458	0.370831	2.36999
Cre09.g404250	0	0	1	0	0.0173619	0.0115782	0.0204379	0.0584682	0.00474905	0.209418
Cre09.g407950	0	0	0	1	8.48225	4.89625	4.59739	21.4793	10.208	5.04167
Cre09.g408000	0	0	0	1	41.2441	30.5343	30.5069	85.8078	61.1542	28.6299
Cre09.g414750	0	0	1	1	0.115123	0.127566	0.088569	3.12846	0.833978	0.858496
Cre10.g420850	0	0	1	0	2.49123	3.2336	1.98418	3.25773	1.10518	2.65051
Cre10.g421150	0	0	0	1	0.412216	0.381833	0.395375	0.578771	0.6764	0.197337
Cre10.g422850	0	0	0	1	2.55898	3.92877	3.23856	2.4804	3.0375	0.817192
Cre10.g425850	0	1	0	0	8.01859	5.13311	24.821	7.0898	7.61843	7.11476
Cre10.g427550	0	0	0	1	5.2917	5.43329	4.52379	10.6582	9.04836	4.77794
Cre10.g428950	0	0	1	1	0.093427	0.113375	0.127231	1.38507	0.215332	0.214558
Cre10.g431900	0	1	0	0	0.75475	0.541678	1.96448	0.607907	0.784822	1.02591
Cre10.g436300	0	0	0	1	2.92708	2.55535	2.21068	6.90341	5.64031	2.32214
Cre10.g437650	0	1	0	0	1.37678	3.1858	3.52747	4.21971	3.72693	2.19906
Cre10.g438350	0	0	0	1	0.410753	0.420378	0.487097	0.2387	0.0875281	0.0155654
Cre10.g445226	0	1	0	0	0.00987514	0.0150163	0.132352	0.0309109	0.0589214	0.0329035
Cre10.g448977	0	0	0	1	2.14021	3.29894	2.3325	4.40868	3.29948	1.62062
Cre10.g450800	1	1	1	1	0.0509223	0.391992	0.640892	1.92118	0.0844808	0.0410814
Cre10.g450950	1	0	0	0	0.0705504	0.35054	0.234321	0.389908	0.189653	0.110864
Cre10.g451200	0	0	0	1	0.299131	0.267136	0.125746	0.724077	0.263436	0.123717
Cre10.g451500	1	1	0	0	0.233816	0.808826	1.52132	1.10941	1.78909	7.72701
Cre10.g455551	1	1	0	0	0.102157	0.755292	0.727066	0.88752	1.00093	0.654928
Cre10.g457050	0	0	0	1	0.448934	0.444705	0.360955	0.985098	0.972774	0.296636
Cre10.g457194	0	0	0	1	2.8941	2.90243	1.90068	4.50133	4.07441	1.53897
Cre10.g457228	0	0	0	1	5.10652	4.97451	3.52881	9.6127	8.88073	3.61435
Cre10.g458100	1	0	0	0	2.82961	21.5126	2.56544	2.58203	2.76745	1.18156
Cre10.g463500	0	0	0	1	0.181531	0.169294	0.140105	13.2813	8.80582	1.30431
Cre11.g467583	0	0	0	1	1.98086	2.29466	2.11153	2.63828	2.00883	0.98772
Cre11.g467594	0	0	0	1	0.291801	0.179536	0.182003	3.40587	1.68165	0.33248
Cre11.g467664	0	0	1	0	4.67695	7.39933	6.34316	21.6474	7.83451	22.425
Cre11.g467713	1	1	1	1	0.024199	0.281717	0.354754	8.22463	0.131525	0.129399
Cre11.g467783	0	0	0	1	2.02275	3.50656	1.86573	4.31639	6.6731	1.61498
Cre11.g468371	0	0	0	1	0.331888	0.330443	0.327828	0.185496	0.188249	0.0635329
Cre11.g468800	1	1	0	0	0.036292	1.30218	0.623794	0.342365	0.147283	0.609052
Cre11.g474650	1	1	1	1	0	0.903316	1.8055	1.28633	0	0
Cre11.g477200	0	0	1	0	0.405575	0.187181	0.317742	12.1613	3.39017	6.76875
Cre11.g480451	1	1	0	0	0.134233	4.49348	2.77811	7.57594	6.95403	5.71526
Cre11.g481300	1	0	0	0	0.150249	0.5362	0.366273	0.516792	0.500369	0.543378
Cre12.g489000	0	1	0	0	0.29763	0.335516	1.1455	0.716379	0.353511	0.637148
Cre12.g491952	1	1	0	0	0.028347	0.163101	0.105479	0.100716	0.0904838	0.0838645
Cre12.g492504	1	0	0	0	0.00699385	0.321776	0.0643333	0.114929	0.189003	0.130538
Cre12.g492900	1	0	0	0	1.11418	11.9175	1.37126	18.5099	15.8121	14.6597
Cre12.g493200	0	0	0	1	1.01402	1.15177	1.02503	1.53914	1.35146	0.54447
Cre12.g494150	1	0	1	0	0.0125711	1.79337	0.233619	0.628998	0.119583	0.180498
Cre12.g494300	1	0	0	0	0.00939545	0.40747	0.0306686	0.0600225	0	0.0191523
Cre12.g494950	1	0	0	0	0.0909668	0.554892	0.172523	0.320783	0.0817327	0.103627
Cre12.g495401	1	0	0	0	0.255924	0.763952	0.329666	0.222421	0.0441312	0.0963618
Cre12.g495954	0	1	0	0	0.468513	0.861765	1.17326	1.14239	1.29741	1.34127
Cre12.g495955	0	1	0	0	0.0784163	0.203282	0.243956	0.286743	0.354493	0.202203
Cre12.g495959	1	1	0	0	0.00545633	0.207638	0.117402	0.162005	0.152979	0.131159
Cre12.g502600	0	0	0	1	6.7435	1.82323	2.68213	13.0118	15.7425	2.51379
Cre12.g516700	0	0	0	1	0	0.0811154	0.0137779	2.48639	0.436407	0
Cre12.g517850	0	0	0	1	0.885906	1.05149	0.576935	2.16436	1.53506	0.391227
Cre12.g519651	0	1	0	0	0.223637	0.140172	1.02564	0.256516	0.146948	0.189253
Cre12.g521950	0	0	0	1	4.68909	3.2211	3.18201	7.40051	6.24826	1.763
Cre12.g523320	0	0	0	1	1.37262	0.674314	0.8781	3.78981	2.30693	0.895102
Cre12.g532151	1	1	0	0	0.0357033	2.0054	1.88165	2.90894	2.2902	2.14452
Cre12.g536950	1	0	0	1	0.460025	1.56196	0.747549	1.07383	0.881152	0.431029
Cre12.g537250	0	0	0	1	17.0525	8.93912	9.21602	35.6416	23.6512	5.30338
Cre12.g539141	1	1	1	0	0	0.897551	0.81351	1.30227	0	1.12306
Cre12.g541400	0	0	0	1	32.7768	17.466	29.1426	8.54046	9.3484	1.65308
Cre12.g541550	1	1	1	1	1.33394	4.60076	5.28964	51.7574	12.3804	2.07698
Cre12.g543400	0	0	0	1	9.77197	14.4186	8.57282	13.3563	5.94999	2.38623
Cre12.g545704	0	1	0	0	0.93076	1.95566	3.25989	4.79863	6.04569	4.95881
Cre12.g545900	0	0	1	0	0	0.0969777	0.0247839	0.380665	0	0.152274
Cre12.g546500	0	0	1	1	160.95	133.844	94.9866	57.3023	18.7831	13.4216
Cre12.g546550	0	0	1	1	1800.84	1486.49	894.005	543.984	134.698	103.365
Cre12.g546800	1	1	0	0	0.198944	1.77423	2.14714	1.35569	2.781	4.48036
Cre12.g548651	0	0	0	1	0.489517	0.657927	0.339664	1.14777	0.701411	0.412657
Cre12.g551552	0	0	0	1	0.305862	0.235342	0.754101	10.994	15.4631	1.17819
Cre12.g551650	0	1	0	0	0.296696	0.804442	1.97277	4.77421	4.3064	9.34951
Cre12.g552400	0	0	1	0	0.789356	0.79196	0.896736	1.25879	0.333459	0.508684
Cre12.g552450	0	0	1	0	0.493225	0.295227	0.434449	1.32391	0.0221898	0.239294
Cre12.g552827	0	0	0	1	0.355562	0.910785	0.443446	1.0307	0.789295	0.321009
Cre12.g554100	0	1	1	1	2.20022	6.83582	10.116	15.0852	1.05647	1.12462
Cre12.g556700	1	1	0	0	0.0394964	0.165609	0.165364	0.163933	0.0437028	0.0920004
Cre13.g562300	1	0	1	0	0.151231	0.601712	0.288639	1.55496	0.365794	1.03808
Cre13.g564151	0	0	0	1	0.233058	0.342448	0.421119	0.511665	0.302602	0.131634
Cre13.g566550	0	1	0	0	0.19615	0.218058	0.556722	0.156531	0.302154	1.08107
Cre13.g568100	0	0	0	1	1.86071	1.9205	1.93042	2.88222	2.46622	0.958775
Cre13.g569400	0	0	0	1	5.74685	4.04284	3.72965	8.47981	10.6728	1.94471
Cre13.g569450	0	0	0	1	1.90264	1.34146	1.50458	2.62102	2.71022	0.534595
Cre13.g570500	0	0	0	1	0.156463	0.115359	0.227102	0.969478	0.517256	0.264586
Cre13.g570801	0	0	0	1	1.3093	0.603747	0.725838	5.0325	6.33921	1.73546
Cre13.g571902	1	1	0	0	0.0184423	0.162555	0.192745	0.299407	0.292572	1.14251
Cre13.g578550	1	1	1	0	0.153291	1.21881	0.94196	0.783373	0.156698	0.307255
Cre13.g585000	0	0	1	0	0	0.0117884	0.00380952	0.140751	0	0.198836
Cre13.g585700	0	0	0	1	0.34127	0.427483	0.274936	0.265648	0.322132	0.0561356
Cre13.g587350	0	0	1	1	0.239505	0.269531	0.370862	2.29825	0.250789	0.638706
Cre13.g590251	1	0	0	0	0	0.0590458	0.0379131	0.0731447	0.00815507	0
Cre13.g593833	1	1	0	0	0	0.474027	0.434779	1.10816	1.23758	0.703658
Cre13.g597676	1	1	0	0	0.0101289	0.80014	0.727695	1.33389	1.26466	1.43591
Cre13.g605300	1	1	0	0	0.119971	0.502542	0.852804	1.64378	1.41465	0.67084
Cre13.g606300	1	1	1	1	0.10673	0.836265	3.47467	11.0936	0.84671	0.323952
Cre13.g606450	1	0	0	0	1.46807	9.93151	1.80943	9.87327	10.8746	9.95435
Cre13.g606652	1	0	0	0	0.594403	1.57129	0.816236	2.94218	2.20281	1.47238
Cre14.g608250	1	0	0	0	0.332145	1.70802	0.243439	0.929734	2.10978	0.854151
Cre14.g608275	1	0	0	0	1.6361	4.54938	2.5325	11.7672	8.41069	5.13671
Cre14.g613100	1	1	1	1	0.38179	1.00768	1.02931	1.85689	0.677726	0.365133
Cre14.g613700	1	1	0	0	4.80349	19.0559	16.5438	17.3826	19.4828	14.0837
Cre14.g615700	0	0	1	0	0.261867	0.211101	0.138646	0.562283	0.142692	0.625353
Cre14.g616650	0	1	0	0	0.229719	0.258568	0.649469	0.913015	0.40217	0.603063
Cre14.g617002	1	0	1	1	0	0.172367	0.00260903	0.271708	0.00518063	0.00271305
Cre14.g618820	1	0	1	0	0.0493116	2.0342	0.146877	2.06918	0.0596413	1.99348
Cre14.g619450	0	0	0	1	22.7646	24.5063	22.3143	29.1477	23.1615	11.8796
Cre14.g622200	0	1	0	0	0.00964095	0.184592	0.207251	0.147382	0.0949276	0.116982
Cre14.g624700	0	0	1	1	0.314011	0.22596	0.265265	0.495195	0.128241	0.124247
Cre14.g627700	0	0	1	0	1.43654	1.35829	1.19513	1.47813	0.518573	1.07319
Cre14.g627750	0	0	1	0	0.915319	0.93075	0.98161	0.936526	0	0.910248
Cre14.g628533	1	1	0	0	0.0120953	0.236706	0.261684	0.238663	0.210196	0.23524
Cre14.g628850	1	1	1	0	0.0291873	0.132632	0.13214	0.0346467	0.0038796	0.0741348
Cre14.g630000	1	1	1	1	0.559375	1.65137	1.99533	5.35674	1.46642	1.19605
Cre14.g632350	0	0	0	1	1.733	1.9499	1.86235	3.50504	1.69074	1.30078
Cre15.g634500	0	0	0	1	0.221467	0.230526	0.195885	1.0609	0.971168	0.303136
Cre15.g635400	0	0	0	1	2.79877	2.53086	2.03731	3.1958	2.23234	1.14509
Cre15.g643028	1	1	0	0	0.040646	0.619326	0.646388	0.0268333	0.929536	0.103454
Cre15.g643385	0	0	0	1	8.75046	8.52695	8.33382	11.3253	14.7845	4.32186
Cre16.g648950	0	0	1	0	0.667754	1.39216	1.05107	3.06786	1.07059	1.75839
Cre16.g652000	0	0	0	1	73.0975	97.7821	57.7273	61.4403	60.8717	14.193
Cre16.g655450	1	0	0	0	0.78276	6.02643	0.894334	1.22528	1.08167	1.03771
Cre16.g657250	1	0	0	0	1.34756	4.61945	1.13685	1.00759	1.0965	1.69151
Cre16.g658400	0	0	0	1	5.73664	4.43241	6.72225	7.76487	6.34141	1.77809
Cre16.g661850	0	1	0	0	0.0232074	0.00308065	0.261097	0.00952467	0.00784467	0.0168683
Cre16.g662100	0	0	0	1	0.187589	0.292541	0.222393	0.333198	0.26471	0.0861219
Cre16.g662450	0	0	0	1	0.334633	0.636008	0.316037	2.85444	1.50774	0.399832
Cre16.g667550	1	1	1	1	0	0.927156	0.265543	0.22093	0	0
Cre16.g668500	0	1	0	0	0	0.00883224	0.0849889	0.00276636	0	0.00253587
Cre16.g670000	1	0	0	1	0.219817	2.05398	0.569393	0.308716	0.125966	0.0635907
Cre16.g671713	0	0	0	1	2.16941	2.77892	1.61709	4.04284	1.61302	1.3096
Cre16.g672250	0	0	0	1	0.0400586	0.102612	0.105505	0.313621	0.223967	0.0303057
Cre16.g672609	0	0	1	0	0.768272	0.854947	1.46351	3.41495	1.06919	1.44187
Cre16.g673050	0	0	0	1	1.49857	1.45775	1.63481	1.59786	0.784916	0.481685
Cre16.g674151	1	0	1	1	0.00958375	9.16949	0.0620295	9.38282	0.18823	0.0239437
Cre16.g675750	0	0	0	1	1.09469	1.10066	1.1175	1.86525	1.16778	0.744046
Cre16.g681000	1	1	0	0	0.0225555	10.2011	0.514756	21.2817	19.8345	14.7539
Cre16.g681050	1	0	0	0	0	1.94329	0.0923114	1.96248	1.75722	1.04922
Cre16.g681051	0	0	0	1	0.0673426	0.210143	0.017118	0.494213	0.198124	0.0632817
Cre16.g681100	1	1	0	0	0.00270715	0.68135	0.511697	1.61068	1.48952	2.35185
Cre16.g681200	1	1	0	0	0.0190158	26.8091	4.96474	60.4509	57.3894	60.8128
Cre16.g681250	1	1	0	0	2.6692	13.9363	9.49835	17.9012	14.4249	15.075
Cre16.g681251	1	1	0	0	1.62233	8.47113	5.77978	9.77254	7.16587	8.36882
Cre16.g681690	1	0	0	0	0.0077783	0.382707	0.00675343	0.0462428	0.00776623	0
Cre16.g682200	1	0	0	0	0	1.17814	0.0200087	0.210985	0.298519	0.155405
Cre16.g687050	1	1	0	0	0.907519	2.97154	2.38469	2.72115	1.748	2.26685
Cre16.g687901	1	0	0	0	0	0.62523	0.0187551	0.0166874	0.0072521	0
Cre16.g689851	0	1	0	0	0.568632	0.774462	1.46784	0.138253	0.428263	0.180564
Cre17.g698500	1	1	0	0	0.438945	1.531	1.62264	2.46707	2.49575	2.28537
Cre17.g698516	0	0	0	1	0.645983	0.926115	0.969189	0.942337	0.616819	0.168222
Cre17.g698532	0	0	0	1	30.9448	35.5201	34.8164	41.35	20.0664	9.45245
Cre17.g709876	1	0	0	0	0.471954	2.19955	0.510544	1.16445	5.61311	2.05543
Cre17.g713650	1	0	0	0	0.00767725	0.0677824	0.0300934	0.014901	0.0126541	0.00287353
Cre17.g714150	1	0	0	0	0.00270715	0.19133	0.00536265	0.0171961	0	0.0206223
Cre17.g714350	0	0	0	1	0.817797	0.729431	0.840163	1.15569	0.809445	0.391092
Cre17.g716900	1	0	0	0	0.948043	3.78975	1.68541	4.48682	3.48812	2.1059
Cre17.g718700	0	0	1	0	0.671635	0.851506	0.703766	1.2902	0.294186	0.730436
Cre17.g719150	1	0	0	0	0	1.21093	0.0750473	12.8065	7.68367	6.82189
Cre17.g723350	0	0	0	1	32.753	18.6324	17.7946	79.934	69.1419	18.6058
Cre17.g723400	0	0	0	1	28.8451	18.0755	17.1107	67.8581	64.0456	18.369
Cre17.g728750	0	1	0	0	9.07462	10.0395	22.4592	9.84414	7.6979	11.922
Cre17.g729101	1	1	1	1	0.124285	0.367753	1.1139	2.10464	0.289176	0.238471
Cre17.g731571	1	1	0	0	4.21202	10.3925	11.3001	9.6629	9.73509	9.51402
Cre17.g731650	1	0	0	0	13.769	31.2859	28.1355	28.2115	37.0185	29.7886
Cre17.g732951	0	1	1	0	0.0091901	0.213526	0.51454	0.457198	0.0109009	0.224151
Cre17.g733550	0	0	0	1	2.6001	2.36465	3.09572	1.97159	4.32426	0.388879
Cre17.g734773	1	0	0	0	0.636312	2.682	1.11859	1.98325	4.19461	1.66192
Cre17.g737650	1	0	0	0	0.00676048	0.204646	0.080922	0.0918785	0.024057	0.0892084
Cre17.g740050	0	0	0	1	0.40095	0.571477	0.598395	0.896192	1.08321	0.204579
Cre17.g741500	0	0	0	1	2.59494	3.22785	2.82894	9.11862	4.35092	2.84556
Cre17.g742250	1	0	0	0	0	1.57442	0	2.64041	2.51713	2.69314
Cre17.g742800	1	1	1	1	0	0.767014	0.579943	0.891499	0	0
Cre17.g743200	0	1	0	0	0.00222877	0.0349334	0.577821	0.118798	0.202303	0.0996055
Cre17.g743250	1	1	0	0	0	0.559983	0.893407	1.23629	1.90423	1.11353
Cre21.g752097	0	0	0	1	17.2999	16.4686	14.1584	19.7002	25.0916	8.4915
Cre21.g753247	0	0	0	1	14.5685	13.1268	13.0534	14.9246	20.3857	6.17501
Cre22.g753547	1	0	1	0	0	0.198241	0.0412899	0.431484	0.0948946	0.125862
Cre22.g753597	1	0	0	0	0.00692612	0.4025	0.179526	0.145783	0.0329398	0.0620622
Cre22.g754147	1	1	0	0	0.0405664	0.629207	0.506548	0.0620751	0.0770076	0.221269
Cre25.g756347	1	1	0	0	0	0.454893	0.359745	0.513	1.37766	0.50849
Cre28.g757747	1	1	0	0	0.0694401	0.282523	0.519586	0.767388	1.1304	0.727954
Cre30.g758097	0	1	0	0	0.00664143	0.0502703	0.0597144	0.090244	0.414059	0.0934369
Cre30.g758247	0	1	0	0	0	0.0791282	0.188052	0.228492	0.535043	0.355791
