# Supplementary material for: An epigenetic gene silencing pathway selectively acting on transgenic DNA in the green alga Chlamydomonas
Source: Nat Commun. 2020 Dec 8;11:6269. doi: 10.1038/s41467-020-19983-4 (PMC7722844; doi:10.1038/s41467-020-19983-4)
Supplement: Supplementary file 10 — Supplementary Data 7 [file 41467_2020_19983_MOESM10_ESM.xlsx]

## Sheet: Supplementary Data 7
Supplementary Data 7. Differentially expressed genes that are up-regulated in UVM4 and UVM11 and, additionally, are among the class of down-regulated genes in the complemented UVM11 strains compared to UVM11.			DEGs				FPKMs
	gene_ID	annotated function	up_in_UVM11_vs_Elow47	up_in_UVM4_vs_Elow47	down_in_UVM11-C1_vs_UVM11	down_in_UVM11-C9_vs_UVM11	Elow47_batch1	UVM11_batch1	UVM4_batch1	UVM11_batch2	UVM11-C1_batch2	UVM11-C9_batch2
1	Cre01.g041752	Non-specific serine/threonine protein kinase / Threonine-specific protein kinase	1	1	1	1	0.0935418	0.552311	0.373447	0.187275	0.0283513	0.0399726
2	Cre01.g042700	no annotation	1	1	1	1	0.194344	0.601888	1.25716	6.49781	0.298118	0.613128
3	Cre02.g095039	no annotation	1	1	1	1	0	0.83746	0.544705	2.01236	0.651039	0.567461
4	Cre02.g100700	no annotation	1	1	1	1	0.00355072	0.353602	2.4023	2.16622	0.0491586	0.216186
5	Cre03.g201417	no annotation	1	1	1	1	0.133135	0.439587	0.916498	1.24452	0.184297	0.126722
6	Cre05.g245500	Flagellar Associated Protein with ankyrin repeats	1	1	1	1	0.264405	0.842807	0.778492	2.34674	0.850542	0.950913
7	Cre07.g326626	no annotation	1	1	1	1	0	12.9196	0.11871	2.75514	0	0.0266736
8	Cre09.g386742	no annotation	1	1	1	1	0.0116699	17.8318	0.508961	0.571531	0.00644733	0.0203326
9	Cre10.g450800	no annotation	1	1	1	1	0.0509223	0.391992	0.640892	1.92118	0.0844808	0.0410814
10	Cre11.g467713	no annotation	1	1	1	1	0.024199	0.281717	0.354754	8.22463	0.131525	0.129399
11	Cre11.g474650	no annotation	1	1	1	1	0	0.903316	1.8055	1.28633	0	0
12	Cre12.g541550	no annotation	1	1	1	1	1.33394	4.60076	5.28964	51.7574	12.3804	2.07698
13	Cre13.g606300	2'-5' oligoadenylate synthase	1	1	1	1	0.10673	0.836265	3.47467	11.0936	0.84671	0.323952
14	Cre14.g613100	no annotation	1	1	1	1	0.38179	1.00768	1.02931	1.85689	0.677726	0.365133
15	Cre14.g630000	Ketoacid isomerase-like protein, SnoaL-like domain	1	1	1	1	0.559375	1.65137	1.99533	5.35674	1.46642	1.19605
16	Cre16.g667550	no annotation	1	1	1	1	0	0.927156	0.265543	0.22093	0	0
17	Cre17.g729101	Pherophorin	1	1	1	1	0.124285	0.367753	1.1139	2.10464	0.289176	0.238471
18	Cre17.g742800	no annotation	1	1	1	1	0	0.767014	0.579943	0.891499	0	0
