# Supplementary material for: An epigenetic gene silencing pathway selectively acting on transgenic DNA in the green alga Chlamydomonas
Source: Nat Commun. 2020 Dec 8;11:6269. doi: 10.1038/s41467-020-19983-4 (PMC7722844; doi:10.1038/s41467-020-19983-4)
Supplement: Supplementary file 11 — Supplementary Data 8 [file 41467_2020_19983_MOESM11_ESM.xlsx]

## Sheet: Supplementary Data 8
Supplementary Data 8. Genome-wide survey of transposons in expression strains and control strains. The presence of nine different transposons in the genomes of UVM4, UVM11, the wild type-like strain Elow47 and the wild type cw15 arg- was determined by whole genome sequencing. Transposons that do not occur in all strains are indicated with an "X".
		coordinates		counts					ratio (max vs min+1)			unique in some strains
	transposon
		chromosome	position	cw15	Elow47	UVM4	UVM11	total	max	min	ratio	cw15	Elow47	UVM4	UVM11
	MRC1	chromosome_1	777618	3	3	9	6	21	9	3	2.25
		chromosome_1	3274789	147	150	134	162	593	162	134	1.2
		chromosome_1	4460710	408	480	492	546	1926	546	408	1.33496
		chromosome_1	4499502	89	83	105	107	384	107	83	1.27381
		chromosome_1	4565396	515	545	618	645	2323	645	515	1.25
		chromosome_1	6087602	165	198	232	243	838	243	165	1.46386
		chromosome_1	6149579	349	421	421	446	1637	446	349	1.27429
		chromosome_1	6229271	0	0	1	465	466	465	0	465				X
		chromosome_2	188037	337	377	392	365	1471	392	337	1.15976
		chromosome_2	275948	2	0	1	8	11	8	0	8
		chromosome_2	1042087	89	103	126	121	439	126	89	1.4
		chromosome_2	1446932	238	292	291	346	1167	346	238	1.4477
		chromosome_2	3013471	0	0	0	36	36	36	0	36				X
		chromosome_2	3901608	167	170	152	202	691	202	152	1.32026
		chromosome_2	4015997	0	298	0	0	298	298	0	298		X
		chromosome_2	5324730	144	145	176	158	623	176	144	1.21379
		chromosome_2	5373627	136	140	127	122	525	140	122	1.13821
		chromosome_2	6358648	256	202	260	384	1102	384	202	1.89163
		chromosome_2	8251364	7	8	11	6	32	11	6	1.57143
		chromosome_2	8272123	2	5	6	12	25	12	2	4
		chromosome_2	8316184	160	275	188	223	846	275	160	1.70807
		chromosome_2	8365302	17	59	24	43	143	59	17	3.27778
		chromosome_2	8448340	254	243	322	251	1070	322	243	1.31967
		chromosome_2	8552001	54	58	54	129	295	129	54	2.34545
		chromosome_2	8597304	71	84	100	100	355	100	71	1.38889
		chromosome_2	8718069	2	4	8	28	42	28	2	9.33333
		chromosome_2	9012038	662	698	774	904	3038	904	662	1.3635
		chromosome_2	9051248	0	0	1	126	127	126	0	126				X
		chromosome_3	445995	206	253	286	290	1035	290	206	1.40097
		chromosome_3	2038812	0	0	0	445	445	445	0	445				X
		chromosome_3	2544585	125	141	187	176	629	187	125	1.48413
		chromosome_3	3369028	400	411	447	560	1818	560	400	1.39651
		chromosome_3	4820132	181	168	180	175	704	181	168	1.07101
		chromosome_3	6733819	43	34	35	47	159	47	34	1.34286
		chromosome_3	7939971	431	484	547	555	2017	555	431	1.28472
		chromosome_3	8588531	252	259	256	296	1063	296	252	1.16996
		chromosome_3	9151205	219	223	250	281	973	281	219	1.27727
		chromosome_4	141980	28	38	37	39	142	39	28	1.34483
		chromosome_4	315307	162	168	172	155	657	172	155	1.10256
		chromosome_4	575199	398	439	481	535	1853	535	398	1.34085
		chromosome_4	1138524	172	213	248	265	898	265	172	1.53179
		chromosome_4	2180252	19	23	22	26	90	26	19	1.3
		chromosome_5	657683	0	271	264	297	832	297	0	297		X	X	X
		chromosome_5	3475876	100	66	109	95	370	109	66	1.62687
		chromosome_6	12447	741	818	863	980	3402	980	741	1.32075
		chromosome_6	573815	115	109	108	127	459	127	108	1.16514
		chromosome_6	576670	390	408	457	526	1781	526	390	1.34527
		chromosome_6	1060835	301	346	374	418	1439	418	301	1.38411
		chromosome_6	1152499	7	10	11	5	33	11	5	1.83333
		chromosome_6	1172791	294	324	400	413	1431	413	294	1.4
		chromosome_6	1188040	863	938	980	1110	3891	1110	863	1.28472
		chromosome_6	1210254	178	233	213	202	826	233	178	1.30168
		chromosome_6	1529433	0	133	154	137	424	154	0	154		X	X	X
		chromosome_6	2636861	0	298	0	0	298	298	0	298		X
		chromosome_6	3576685	69	69	60	87	285	87	60	1.42623
		chromosome_6	5198416	204	256	251	226	937	256	204	1.24878
		chromosome_6	5391147	366	402	406	427	1601	427	366	1.16349
		chromosome_6	5669757	466	513	585	653	2217	653	466	1.39829
		chromosome_6	5831446	275	279	285	343	1182	343	275	1.24275
		chromosome_6	6874546	102	111	115	118	446	118	102	1.14563
		chromosome_7	46823	458	605	613	692	2368	692	458	1.50763
		chromosome_7	236729	166	204	190	278	838	278	166	1.66467
		chromosome_7	1132398	0	375	433	459	1267	459	0	459		X	X	X
		chromosome_7	2105153	0	0	0	138	138	138	0	138				X
		chromosome_7	2250415	1	397	396	422	1216	422	1	211		X	X	X
		chromosome_7	3331384	298	329	367	315	1309	367	298	1.22742
		chromosome_7	3361344	328	344	397	413	1482	413	328	1.25532
		chromosome_7	3550165	6	29	15	18	68	29	6	4.14286
		chromosome_7	6043914	374	445	456	460	1735	460	374	1.22667
		chromosome_7	6180685	0	395	388	432	1215	432	0	432		X	X	X
		chromosome_8	139201	128	155	114	114	511	155	114	1.34783
		chromosome_8	1000137	423	427	491	518	1859	518	423	1.2217
		chromosome_8	1684977	0	65	0	0	65	65	0	65		X
		chromosome_8	2000993	448	602	515	495	2060	602	448	1.34076
		chromosome_8	2490191	35	32	36	43	146	43	32	1.30303
		chromosome_8	2763225	131	287	170	157	745	287	131	2.17424
		chromosome_8	2765863	10	26	19	46	101	46	10	4.18182
		chromosome_8	2849089	484	1124	662	768	3038	1124	484	2.31753
		chromosome_8	2882087	65	119	98	119	401	119	65	1.80303
		chromosome_8	4719447	279	318	375	364	1336	375	279	1.33929
		chromosome_8	4890413	428	481	475	551	1935	551	428	1.28438
		chromosome_8	4971710	310	371	471	516	1668	516	310	1.65916
		chromosome_8	4976310	134	113	172	146	565	172	113	1.50877
		chromosome_9	535748	0	0	469	2	471	469	0	469			X
		chromosome_9	2725970	486	575	534	659	2254	659	486	1.35318
		chromosome_9	3000286	52	57	51	50	210	57	50	1.11765
		chromosome_9	3006579	111	121	115	118	465	121	111	1.08036
		chromosome_9	4184767	268	288	242	274	1072	288	242	1.18519
		chromosome_9	4208069	97	87	116	140	440	140	87	1.59091
		chromosome_9	4684238	508	503	570	546	2127	570	503	1.13095
		chromosome_9	4842156	393	360	413	512	1678	512	360	1.41828
		chromosome_9	5049224	237	259	284	336	1116	336	237	1.41176
		chromosome_9	5703061	113	130	153	137	533	153	113	1.34211
		chromosome_9	6811260	356	517	510	568	1951	568	356	1.59104
		chromosome_9	6935913	166	190	214	196	766	214	166	1.28144
		chromosome_9	7456846	0	174	175	188	537	188	0	188		X	X	X
		chromosome_10	32005	0	0	404	1	405	404	0	404			X
		chromosome_10	47193	39	39	38	82	198	82	38	2.10256
		chromosome_10	325956	89	91	119	114	413	119	89	1.32222
		chromosome_10	1901537	82	90	102	126	400	126	82	1.51807
		chromosome_10	2827497	0	0	1	485	486	485	0	485				X
		chromosome_10	3773540	122	103	168	142	535	168	103	1.61538
		chromosome_10	3831827	138	155	165	165	623	165	138	1.18705
		chromosome_10	4606360	2	380	448	478	1308	478	2	159.333		X	X	X
		chromosome_10	5088935	87	108	107	115	417	115	87	1.30682
		chromosome_10	6141427	328	1	0	0	329	328	0	328	X
		chromosome_10	6240528	340	359	360	431	1490	431	340	1.26393
		chromosome_10	6496613	391	431	474	499	1795	499	391	1.27296
		chromosome_11	347264	105	110	167	154	536	167	105	1.57547
		chromosome_11	1184146	397	409	483	529	1818	529	397	1.32915
		chromosome_11	1333334	43	42	41	50	176	50	41	1.19048
		chromosome_11	1643305	435	483	480	486	1884	486	435	1.11468
		chromosome_11	2441113	65	76	92	97	330	97	65	1.4697
		chromosome_11	3510394	409	466	421	460	1756	466	409	1.13659
		chromosome_12	55416	356	379	461	485	1681	485	356	1.35854
		chromosome_12	1837887	49	52	73	62	236	73	49	1.46
		chromosome_12	2061024	0	0	0	367	367	367	0	367				X
		chromosome_12	2550558	382	376	390	437	1585	437	376	1.15915
		chromosome_12	2895740	352	428	419	410	1609	428	352	1.21246
		chromosome_12	3186881	376	370	430	497	1673	497	370	1.33962
		chromosome_12	3255949	327	338	389	387	1441	389	327	1.18598
		chromosome_12	4327578	90	65	90	95	340	95	65	1.43939
		chromosome_12	4830922	408	458	538	548	1952	548	408	1.33985
		chromosome_12	5427882	103	121	126	162	512	162	103	1.55769
		chromosome_12	5841973	64	69	79	109	321	109	64	1.67692
		chromosome_12	6183162	392	452	427	641	1912	641	392	1.63104
		chromosome_12	9021122	364	358	367	421	1510	421	358	1.1727
		chromosome_12	9023408	6	8	6	18	38	18	6	2.57143
		chromosome_13	1301072	127	182	145	176	630	182	127	1.42188
		chromosome_13	1686290	123	165	156	122	566	165	122	1.34146
		chromosome_13	2332465	149	211	153	156	669	211	149	1.40667
		chromosome_14	1021119	95	124	140	146	505	146	95	1.52083
		chromosome_14	1510959	33	37	44	35	149	44	33	1.29412
		chromosome_14	1812825	266	311	357	346	1280	357	266	1.33708
		chromosome_14	3344031	184	215	232	220	851	232	184	1.25405
		chromosome_15	158292	50	63	57	67	237	67	50	1.31373
		chromosome_15	640470	69	61	69	80	279	80	61	1.29032
		chromosome_15	670228	114	113	129	123	479	129	113	1.13158
		chromosome_15	1636330	17	67	36	36	156	67	17	3.72222
		chromosome_15	1823696	14	12	15	15	56	15	12	1.15385
		chromosome_15	1906018	76	83	62	96	317	96	62	1.52381
		chromosome_15	1911861	97	125	127	183	532	183	97	1.86735
		chromosome_15	1916915	99	152	155	132	538	155	99	1.55
		chromosome_16	42509	225	282	235	236	978	282	225	1.24779
		chromosome_16	722547	389	486	447	521	1843	521	389	1.3359
		chromosome_16	831432	65	0	0	0	65	65	0	65	X
		chromosome_16	3476187	410	451	495	546	1902	546	410	1.32847
		chromosome_16	3727198	237	181	236	216	870	237	181	1.3022
		chromosome_16	4720602	143	168	121	140	572	168	121	1.37705
		chromosome_16	4734873	442	491	561	748	2242	748	442	1.68849
		chromosome_16	4996863	180	187	174	162	703	187	162	1.14724
		chromosome_16	7490871	539	566	632	691	2428	691	539	1.27963
		chromosome_16	7750002	432	620	597	596	2245	620	432	1.43187
		chromosome_17	641497	0	0	84	0	84	84	0	84			X
		chromosome_17	1789775	389	1	0	0	390	389	0	389	X
		chromosome_17	2708130	31	28	35	43	137	43	28	1.48276
		chromosome_17	3381992	0	0	345	0	345	345	0	345			X
		chromosome_17	3490791	519	579	640	744	2482	744	519	1.43077
		chromosome_17	3573056	492	587	639	636	2354	639	492	1.29615
		chromosome_17	4355805	2	1	3	5	11	5	1	2.5
		chromosome_17	4590916	112	131	130	149	522	149	112	1.31858
		chromosome_17	4778235	61	139	89	151	440	151	61	2.43548
		chromosome_17	4846820	357	754	407	404	1922	754	357	2.10615
		chromosome_17	4903441	338	673	375	339	1725	673	338	1.98525
		chromosome_17	5016560	159	281	172	228	840	281	159	1.75625
		chromosome_17	5105396	290	368	359	309	1326	368	290	1.2646
		chromosome_17	5107130	12	17	25	15	69	25	12	1.92308
		chromosome_17	5124154	22	31	41	26	120	41	22	1.78261
		chromosome_17	5711332	38	38	63	45	184	63	38	1.61538
		chromosome_17	6334710	24	21	21	29	95	29	21	1.31818
		chromosome_17	7046790	264	286	326	341	1217	341	264	1.28679
		scaffold_22	3554	22	27	22	31	102	31	22	1.34783
		scaffold_22	44726	350	351	437	490	1628	490	350	1.39601
		scaffold_22	48941	235	249	285	310	1079	310	235	1.31356
		scaffold_23	87352	1031	1069	1120	1649	4869	1649	1031	1.59787
		scaffold_26	17875	73	155	87	68	383	155	68	2.24638
		scaffold_35	11540	15	15	21	34	85	34	15	2.125
		scaffold_37	8360	50	72	67	92	281	92	50	1.80392
		Coordinates		counts					ratio (max vs min+1)			unique in some strains
	Bill	chromosome	position	cw15	Elow47	UVM4	UVM11	total	max	min	ratio	cw15	Elow47	UVM4	UVM11
		chromosome_2	5660255	529	658	641	646	2474	658	529	1.24151
		chromosome_2	8667016	663	751	834	1068	3316	1068	663	1.60843
		chromosome_3	5392514	332	346	390	315	1383	390	315	1.23418
		chromosome_8	2687308	751	888	807	1121	3567	1121	751	1.49069
		chromosome_8	4724033	551	567	620	715	2453	715	551	1.29529
		chromosome_11	2390494	329	352	372	377	1430	377	329	1.14242
		chromosome_11	3752292	304	351	380	443	1478	443	304	1.45246
		chromosome_11	3809989	10	11	10	11	42	11	10	1
		chromosome_12	411607	278	318	307	332	1235	332	278	1.18996
		chromosome_15	1583358	436	471	525	656	2088	656	436	1.50114
		chromosome_16	3002350	5	7	6	6	24	7	5	1.16667
		chromosome_16	4272516	181	222	205	262	870	262	181	1.43956
		chromosome	position	cw15	Elow47	UVM4	UVM11	total	max	min	ratio
	Gulliver	chromosome_1	750169	233	267	267	282	1049	282	233	1.20513
		chromosome_1	1369128	275	268	291	255	1089	291	255	1.13672
		chromosome_1	1441787	320	296	363	395	1374	395	296	1.32997
		chromosome_1	1623940	332	326	362	439	1459	439	326	1.34251
		chromosome_1	3211744	365	421	490	536	1812	536	365	1.46448
		chromosome_1	4267216	22	20	17	35	94	35	17	1.94444
		chromosome_1	5071886	368	397	428	445	1638	445	368	1.20596
		chromosome_1	5278003	368	358	495	441	1662	495	358	1.37883
		chromosome_1	6016452	258	256	299	319	1132	319	256	1.24125
		chromosome_1	6819467	315	335	383	404	1437	404	315	1.27848
		chromosome_1	6966035	3	1	5	2	11	5	1	2.5
		chromosome_1	7352110	368	413	344	452	1577	452	344	1.31014
		chromosome_1	7599795	407	451	498	526	1882	526	407	1.28922
		chromosome_2	28744	293	361	394	411	1459	411	293	1.39796
		chromosome_2	472985	306	315	356	341	1318	356	306	1.15961
		chromosome_2	501256	302	336	386	455	1479	455	302	1.50165
		chromosome_2	965994	268	316	345	407	1336	407	268	1.51301
		chromosome_2	1853939	384	411	438	525	1758	525	384	1.36364
		chromosome_2	2292582	298	314	326	339	1277	339	298	1.13378
		chromosome_2	2701315	190	218	258	321	987	321	190	1.68063
		chromosome_2	2879837	343	370	401	402	1516	402	343	1.1686
		chromosome_2	5130331	400	442	479	423	1744	479	400	1.19451
		chromosome_2	5870806	324	425	452	417	1618	452	324	1.39077
		chromosome_2	6328915	342	404	334	369	1449	404	334	1.20597
		chromosome_2	6426879	262	306	393	350	1311	393	262	1.4943
		chromosome_2	6622994	55	61	104	61	281	104	55	1.85714
		chromosome_2	6624130	102	147	165	154	568	165	102	1.60194
		chromosome_2	6627709	264	314	345	358	1281	358	264	1.35094
		chromosome_2	7526817	217	241	240	234	932	241	217	1.1055
		chromosome_2	7537603	102	133	102	166	503	166	102	1.61165
		chromosome_2	8313718	7	7	6	5	25	7	5	1.16667
		chromosome_2	8510696	248	265	291	252	1056	291	248	1.16867
		chromosome_2	8614640	231	226	219	278	954	278	219	1.26364
		chromosome_2	9111031	59	132	82	72	345	132	59	2.2
		chromosome_2	9174460	261	631	353	416	1661	631	261	2.4084
		chromosome_2	9219752	264	600	379	389	1632	600	264	2.26415
		chromosome_3	701878	305	315	333	350	1303	350	305	1.14379
		chromosome_3	867178	354	441	483	501	1779	501	354	1.41127
		chromosome_3	1464454	89	86	131	109	415	131	86	1.50575
		chromosome_3	2350809	115	132	142	159	548	159	115	1.37069
		chromosome_3	2462972	311	318	377	397	1403	397	311	1.27244
		chromosome_3	3368216	323	394	406	383	1506	406	323	1.25309
		chromosome_3	3690974	260	257	224	282	1023	282	224	1.25333
		chromosome_3	4933846	109	140	132	131	512	140	109	1.27273
		chromosome_3	5122572	81	83	94	107	365	107	81	1.30488
		chromosome_3	5125199	32	38	22	34	126	38	22	1.65217
		chromosome_3	5126284	244	260	249	282	1035	282	244	1.15102
		chromosome_3	5334166	523	483	480	609	2095	609	480	1.26611
		chromosome_3	6279945	346	419	431	464	1660	464	346	1.33718
		chromosome_3	6489893	319	428	438	376	1561	438	319	1.36875
		chromosome_3	6910353	4	7	7	10	28	10	4	2
		chromosome_3	6922195	9	24	9	10	52	24	9	2.4
		chromosome_3	6924360	35	90	40	36	201	90	35	2.5
		chromosome_3	7200804	66	66	93	65	290	93	65	1.40909
		chromosome_3	7268808	318	345	437	462	1562	462	318	1.44828
		chromosome_3	7590920	323	321	327	400	1371	400	321	1.24224
		chromosome_3	7938476	213	229	241	301	984	301	213	1.40654
		chromosome_3	8401708	623	546	625	741	2535	741	546	1.35466
		chromosome_3	8708005	367	476	435	472	1750	476	367	1.29348
		chromosome_3	9136784	327	369	375	406	1477	406	327	1.2378
		chromosome_3	9150679	462	470	569	590	2091	590	462	1.2743
		chromosome_4	129	425	478	491	542	1936	542	425	1.2723
		chromosome_4	95214	337	358	384	389	1468	389	337	1.15089
		chromosome_4	143783	168	212	167	208	755	212	167	1.2619
		chromosome_4	386737	46	59	58	72	235	72	46	1.53191
		chromosome_4	1759012	62	72	92	93	319	93	62	1.47619
		chromosome_4	1884997	368	365	412	433	1578	433	365	1.18306
		chromosome_4	2669286	27	21	32	29	109	32	21	1.45455
		chromosome_4	2673612	15	15	17	23	70	23	15	1.4375
		chromosome_4	2765750	285	315	311	365	1276	365	285	1.27622
		chromosome_4	3039489	261	284	309	351	1205	351	261	1.33969
		chromosome_4	3084122	288	276	287	298	1149	298	276	1.07581
		chromosome_4	3312417	201	196	222	232	851	232	196	1.17766
		chromosome_4	3369964	220	218	219	288	945	288	218	1.31507
		chromosome_4	3717902	291	313	347	402	1353	402	291	1.37671
		chromosome_5	365586	310	339	382	442	1473	442	310	1.42122
		chromosome_5	717444	300	279	369	418	1366	418	279	1.49286
		chromosome_5	932247	59	51	105	112	327	112	51	2.15385
		chromosome_5	1089224	108	117	130	133	488	133	108	1.22018
		chromosome_5	1119599	221	282	275	376	1154	376	221	1.69369
		chromosome_5	2453536	266	273	265	248	1052	273	248	1.09639
		chromosome_6	488916	24	40	38	67	169	67	24	2.68
		chromosome_6	534221	170	213	213	203	799	213	170	1.24561
		chromosome_6	592634	111	178	153	172	614	178	111	1.58929
		chromosome_6	986871	170	170	191	243	774	243	170	1.42105
		chromosome_6	1001656	193	193	265	243	894	265	193	1.36598
		chromosome_6	1045793	337	326	404	400	1467	404	326	1.23547
		chromosome_6	2052623	329	386	339	486	1540	486	329	1.47273
		chromosome_6	3191888	520	528	538	490	2076	538	490	1.09572
		chromosome_6	3577735	435	448	485	591	1959	591	435	1.3555
		chromosome_6	4179321	144	160	180	224	708	224	144	1.54483
		chromosome_6	4193827	232	279	270	297	1078	297	232	1.27468
		chromosome_6	4207273	300	329	382	348	1359	382	300	1.2691
		chromosome_6	5443715	322	365	402	477	1566	477	322	1.47678
		chromosome_6	7431446	237	205	215	237	894	237	205	1.15049
		chromosome_6	7827077	485	560	544	560	2149	560	485	1.15226
		chromosome_7	17649	308	303	404	410	1425	410	303	1.34868
		chromosome_7	511063	219	219	257	291	986	291	219	1.32273
		chromosome_7	692804	792	485	563	525	2365	792	485	1.62963
		chromosome_7	722209	653	392	361	427	1833	653	361	1.80387
		chromosome_7	1159848	628	299	354	407	1688	628	299	2.09333
		chromosome_7	1375971	474	312	279	336	1401	474	279	1.69286
		chromosome_7	1806198	51	61	55	78	245	78	51	1.5
		chromosome_7	4048636	19	6	7	15	47	19	6	2.71429
		chromosome_7	4536647	320	311	333	397	1361	397	311	1.27244
		chromosome_7	4634955	346	377	401	463	1587	463	346	1.33429
		chromosome_7	5338102	297	303	394	390	1384	394	297	1.32215
		chromosome_7	5389816	371	447	455	424	1697	455	371	1.22312
		chromosome_7	5732656	335	348	361	387	1431	387	335	1.15179
		chromosome_7	5748965	253	296	345	335	1229	345	253	1.35827
		chromosome_7	5769067	347	324	355	450	1476	450	324	1.38462
		chromosome_7	5858929	187	202	157	196	742	202	157	1.27848
		chromosome_8	185387	173	360	152	150	835	360	150	2.38411
		chromosome_8	203832	224	461	242	270	1197	461	224	2.04889
		chromosome_8	401843	248	250	257	307	1062	307	248	1.23293
		chromosome_8	450968	279	348	311	323	1261	348	279	1.24286
		chromosome_8	829295	151	232	248	265	896	265	151	1.74342
		chromosome_8	949545	185	251	247	219	902	251	185	1.34946
		chromosome_8	1278847	324	427	412	540	1703	540	324	1.66154
		chromosome_8	1369812	245	273	307	381	1206	381	245	1.54878
		chromosome_8	1883933	83	102	123	113	421	123	83	1.46429
		chromosome_8	2415050	276	338	283	294	1191	338	276	1.22022
		chromosome_8	2528053	323	355	388	329	1395	388	323	1.19753
		chromosome_8	2607205	270	292	311	256	1129	311	256	1.21012
		chromosome_8	4007618	183	225	221	230	859	230	183	1.25
		chromosome_8	4371100	8	6	11	14	39	14	6	2
		chromosome_8	4459593	279	304	346	368	1297	368	279	1.31429
		chromosome_8	4718416	361	382	451	422	1616	451	361	1.24586
		chromosome_9	23642	312	298	350	387	1347	387	298	1.29431
		chromosome_9	89448	363	451	416	584	1814	584	363	1.6044
		chromosome_9	355717	350	335	409	461	1555	461	335	1.37202
		chromosome_9	954664	244	270	268	275	1057	275	244	1.12245
		chromosome_9	967822	178	175	192	214	759	214	175	1.21591
		chromosome_9	1649212	320	381	313	322	1336	381	313	1.21338
		chromosome_9	2466130	29	32	34	41	136	41	29	1.36667
		chromosome_9	2812590	376	435	457	427	1695	457	376	1.2122
		chromosome_9	3569460	505	559	609	705	2378	705	505	1.39328
		chromosome_9	3981009	208	213	222	273	916	273	208	1.30622
		chromosome_9	4076002	146	167	199	235	747	235	146	1.59864
		chromosome_9	5266271	257	286	266	316	1125	316	257	1.22481
		chromosome_9	5698882	307	330	341	349	1327	349	307	1.13312
		chromosome_9	5993001	270	243	349	299	1161	349	243	1.43033
		chromosome_9	6027506	270	319	258	249	1096	319	249	1.276
		chromosome_9	6117126	325	329	400	447	1501	447	325	1.37117
		chromosome_9	6249392	233	254	251	232	970	254	232	1.09013
		chromosome_9	6778379	255	312	328	349	1244	349	255	1.36328
		chromosome_9	7137156	399	436	463	492	1790	492	399	1.23
		chromosome_9	7347003	347	417	427	480	1671	480	347	1.37931
		chromosome_9	7462059	347	365	373	480	1565	480	347	1.37931
		chromosome_9	7593178	280	368	353	424	1425	424	280	1.5089
		chromosome_9	7643246	193	183	182	200	758	200	182	1.0929
		chromosome_9	7689281	329	364	426	492	1611	492	329	1.49091
		chromosome_9	7740819	316	323	392	421	1452	421	316	1.32808
		chromosome_9	7767584	405	431	419	420	1675	431	405	1.06158
		chromosome_9	7867064	201	228	237	263	929	263	201	1.30198
		chromosome_9	7912515	495	551	621	597	2264	621	495	1.25202
		chromosome_9	7931511	171	203	185	210	769	210	171	1.22093
		chromosome_9	7933042	83	65	77	70	295	83	65	1.25758
		chromosome_10	7275	425	491	552	544	2012	552	425	1.29577
		chromosome_10	325393	362	422	318	302	1404	422	302	1.39274
		chromosome_10	556740	373	360	398	463	1594	463	360	1.28255
		chromosome_10	2413942	317	308	379	385	1389	385	308	1.24595
		chromosome_10	2537656	327	345	338	339	1349	345	327	1.05183
		chromosome_10	2749620	349	414	415	483	1661	483	349	1.38
		chromosome_10	3167526	301	398	371	384	1454	398	301	1.31788
		chromosome_10	3210653	468	473	508	525	1974	525	468	1.1194
		chromosome_10	3267871	314	386	434	367	1501	434	314	1.37778
		chromosome_10	3480762	272	332	355	361	1320	361	272	1.32234
		chromosome_10	4652657	182	181	198	224	785	224	181	1.23077
		chromosome_10	4662368	231	258	290	301	1080	301	231	1.29741
		chromosome_10	6130246	299	342	372	379	1392	379	299	1.26333
		chromosome_10	6303603	275	275	322	397	1269	397	275	1.43841
		chromosome_11	5789	290	338	382	405	1415	405	290	1.39175
		chromosome_11	30469	435	434	420	485	1774	485	420	1.15202
		chromosome_11	1764788	93	79	60	85	317	93	60	1.52459
		chromosome_11	1812834	103	127	158	163	551	163	103	1.56731
		chromosome_11	2013424	22	32	35	28	117	35	22	1.52174
		chromosome_11	2014562	4	3	10	9	26	10	3	2.5
		chromosome_11	2861663	261	315	387	332	1295	387	261	1.4771
		chromosome_11	3523005	69	76	74	92	311	92	69	1.31429
		chromosome_11	3683143	353	476	498	509	1836	509	353	1.43785
		chromosome_12	1056816	241	300	308	280	1129	308	241	1.27273
		chromosome_12	1069177	164	239	276	245	924	276	164	1.67273
		chromosome_12	1262141	450	438	545	478	1911	545	438	1.24146
		chromosome_12	1683569	387	430	512	546	1875	546	387	1.40722
		chromosome_12	2013928	212	213	241	249	915	249	212	1.16901
		chromosome_12	4105212	217	245	271	307	1040	307	217	1.40826
		chromosome_12	4207331	390	448	438	549	1825	549	390	1.40409
		chromosome_12	4595708	302	326	356	368	1352	368	302	1.21452
		chromosome_12	4896916	433	411	423	520	1787	520	411	1.26214
		chromosome_12	4972031	130	152	170	156	608	170	130	1.29771
		chromosome_12	6554791	108	159	158	155	580	159	108	1.45872
		chromosome_12	6912916	290	326	347	375	1338	375	290	1.28866
		chromosome_12	7691578	358	323	407	347	1435	407	323	1.25617
		chromosome_12	8324960	200	201	228	246	875	246	200	1.22388
		chromosome_12	8781188	264	328	451	348	1391	451	264	1.70189
		chromosome_12	8847763	325	365	355	362	1407	365	325	1.11963
		chromosome_12	9480632	312	352	457	384	1505	457	312	1.46006
		chromosome_13	99761	352	424	402	438	1616	438	352	1.24079
		chromosome_13	917047	392	506	518	529	1945	529	392	1.34606
		chromosome_13	1383068	281	342	343	426	1392	426	281	1.51064
		chromosome_13	1736954	495	565	593	576	2229	593	495	1.19556
		chromosome_13	1998680	325	397	410	510	1642	510	325	1.56442
		chromosome_13	2024192	413	475	420	461	1769	475	413	1.14734
		chromosome_13	2590469	438	535	496	516	1985	535	438	1.21868
		chromosome_13	2725000	360	487	378	412	1637	487	360	1.34903
		chromosome_13	2969168	417	478	542	544	1981	544	417	1.30144
		chromosome_13	3638071	289	295	326	300	1210	326	289	1.12414
		chromosome_13	3984134	384	337	444	417	1582	444	337	1.31361
		chromosome_13	4051271	0	386	392	360	1138	392	0	392
		chromosome_13	4475291	273	295	286	340	1194	340	273	1.24088
		chromosome_14	502389	255	288	253	311	1107	311	253	1.22441
		chromosome_14	600444	319	323	339	414	1395	414	319	1.29375
		chromosome_14	615042	343	403	456	427	1629	456	343	1.32558
		chromosome_14	1948904	110	129	201	155	595	201	110	1.81081
		chromosome_14	2017829	289	346	320	375	1330	375	289	1.2931
		chromosome_14	2237367	87	86	97	109	379	109	86	1.25287
		chromosome_14	2633487	344	359	378	481	1562	481	344	1.3942
		chromosome_14	3468253	205	249	310	290	1054	310	205	1.50485
		chromosome_14	3477860	273	363	352	350	1338	363	273	1.32482
		chromosome_14	3490606	233	248	271	297	1049	297	233	1.26923
		chromosome_14	3670469	177	194	194	217	782	217	177	1.2191
		chromosome_15	353461	247	218	355	261	1081	355	218	1.621
		chromosome_15	355206	207	245	306	357	1115	357	207	1.71635
		chromosome_15	546418	678	713	810	920	3121	920	678	1.35493
		chromosome_15	555429	301	323	372	411	1407	411	301	1.36093
		chromosome_15	652137	154	188	177	213	732	213	154	1.37419
		chromosome_15	654936	132	135	116	133	516	135	116	1.15385
		chromosome_15	771630	217	220	217	295	949	295	217	1.35321
		chromosome_15	882766	5	3	6	5	19	6	3	1.5
		chromosome_15	891960	112	138	119	172	541	172	112	1.52212
		chromosome_15	894567	116	115	132	154	517	154	115	1.32759
		chromosome_15	908234	99	94	105	105	403	105	94	1.10526
		chromosome_15	927871	24	20	34	30	108	34	20	1.61905
		chromosome_15	932642	57	55	64	69	245	69	55	1.23214
		chromosome_15	937191	93	116	126	122	457	126	93	1.34043
		chromosome_15	990809	82	116	127	180	505	180	82	2.16867
		chromosome_15	1196440	161	176	204	206	747	206	161	1.2716
		chromosome_16	52309	380	444	444	446	1714	446	380	1.1706
		chromosome_16	163383	294	314	372	418	1398	418	294	1.41695
		chromosome_16	360112	286	364	381	399	1430	399	286	1.39024
		chromosome_16	3821797	292	303	197	230	1022	303	197	1.5303
		chromosome_16	3826738	259	298	327	307	1191	327	259	1.25769
		chromosome_16	3939103	282	258	290	352	1182	352	258	1.35907
		chromosome_16	4407722	295	327	331	439	1392	439	295	1.48311
		chromosome_16	4461992	439	384	479	507	1809	507	384	1.31688
		chromosome_16	6336996	99	79	105	117	400	117	79	1.4625
		chromosome_16	6521375	206	197	208	244	855	244	197	1.23232
		chromosome_16	6522315	18	21	13	16	68	21	13	1.5
		chromosome_16	6533211	117	107	127	167	518	167	107	1.5463
		chromosome_16	7737893	395	382	480	461	1718	480	382	1.25326
		chromosome_17	231039	166	173	188	224	751	224	166	1.34132
		chromosome_17	236313	152	171	197	219	739	219	152	1.43137
		chromosome_17	659589	370	360	358	438	1526	438	358	1.22006
		chromosome_17	1967395	296	302	331	422	1351	422	296	1.42088
		chromosome_17	2204764	256	271	247	323	1097	323	247	1.30242
		chromosome_17	2544544	357	412	416	487	1672	487	357	1.36034
		chromosome_17	2654352	304	389	379	424	1496	424	304	1.39016
		chromosome_17	2818068	329	369	360	428	1486	428	329	1.29697
		chromosome_17	3077826	357	356	267	309	1289	357	267	1.33209
		chromosome_17	4415818	99	107	136	109	451	136	99	1.36
		chromosome_17	4418557	104	113	136	141	494	141	104	1.34286
		chromosome_17	4826752	99	211	112	129	551	211	99	2.11
		chromosome_17	4934732	175	397	227	227	1026	397	175	2.25568
		chromosome_17	5478283	199	221	247	234	901	247	199	1.235
		chromosome_17	5609367	7	7	8	6	28	8	6	1.14286
		chromosome_17	5611341	129	112	152	173	566	173	112	1.53097
		chromosome_17	6678164	291	346	377	419	1433	419	291	1.43493
		scaffold_18	154789	190	180	228	231	829	231	180	1.27624
		scaffold_19	2444	384	491	519	541	1935	541	384	1.40519
		scaffold_19	41343	313	366	386	440	1505	440	313	1.40127
		scaffold_19	107470	278	288	358	358	1282	358	278	1.28315
		scaffold_25	39492	152	131	149	178	610	178	131	1.34848
		scaffold_36	6137	25	33	31	25	114	33	25	1.26923
		coordinates		counts					ratio (max vs min+1)			unique in some strains
	PIONEER1	chromosome	position	cw15	Elow47	UVM4	UVM11	total	max	min	ratio	cw15	Elow47	UVM4	UVM11
		chromosome_2	8723189	107	146	153	153	559	153	107	1.41667
		chromosome_6	8227683	790	912	947	1094	3743	1094	790	1.38306
		chromosome	position	cw15	Elow47	UVM4	UVM11	total	max	min	ratio	cw15	Elow47	UVM4	UVM11
	REM1	chromosome_1	4291939	104	99	107	133	443	133	99	1.33
		chromosome_2	4498736	452	502	489	578	2021	578	452	1.27594
		chromosome_2	5683550	91	116	144	134	485	144	91	1.56522
		chromosome_3	6388279	85	84	101	99	369	101	84	1.18824
		chromosome_6	3580657	316	361	381	398	1456	398	316	1.25552
		chromosome_6	7039623	463	472	365	444	1744	472	365	1.28962
		chromosome_7	2586875	760	869	840	1075	3544	1075	760	1.41261
		chromosome_7	3552935	522	503	511	498	2034	522	498	1.04609
		chromosome_8	4680908	90	112	172	158	532	172	90	1.89011
		chromosome_9	740278	608	599	641	679	2527	679	599	1.13167
		chromosome_13	1717326	445	552	518	584	2099	584	445	1.30942
		chromosome_14	4033606	102	138	186	249	675	249	102	2.41748
		chromosome	position	cw15	Elow47	UVM4	UVM11	total	max	min	ratio	cw15	Elow47	UVM4	UVM11
	TCR1	chromosome_1	5849289	16	12	18	22	68	22	12	1.69231
		chromosome_7	4282002	167	235	218	224	844	235	167	1.39881
		chromosome_9	6276286	438	431	517	487	1873	517	431	1.19676
		chromosome_10	3521968	712	768	786	1237	3503	1237	712	1.73492
		chromosome_12	757607	396	447	470	507	1820	507	396	1.27708
		chromosome_13	1459074	563	603	633	861	2660	861	563	1.5266
		chromosome_13	2959180	697	863	881	1117	3558	1117	697	1.60029
		chromosome_14	3662969	1156	1166	1222	1680	5224	1680	1156	1.45203
	Tcr3	chromosome	position	cw15	Elow47	UVM4	UVM11	total	max	min	ratio	cw15	Elow47	UVM4	UVM11
		chromosome_1	954263	715	823	836	1195	3569	1195	715	1.66899
		chromosome_1	5586763	118	95	116	134	463	134	95	1.39583
		chromosome_1	5789970	146	148	158	180	632	180	146	1.22449
		chromosome_1	6620652	420	455	494	488	1857	494	420	1.1734
		chromosome_1	7275257	327	352	366	369	1414	369	327	1.125
		chromosome_1	7983686	130	190	163	243	726	243	130	1.85496
		chromosome_2	3255259	360	469	401	460	1690	469	360	1.29917
		chromosome_2	8600035	1242	1369	1501	2746	6858	2746	1242	2.20917
		chromosome_2	8612259	77	104	87	91	359	104	77	1.33333
		chromosome_2	8616216	1586	1797	1880	2418	7681	2418	1586	1.52363
		chromosome_2	8931530	1572	1749	1896	3382	8599	3382	1572	2.15003
		chromosome_3	822579	781	814	947	1136	3678	1136	781	1.45269
		chromosome_3	3526456	141	166	225	286	818	286	141	2.01408
		chromosome_3	6814638	136	167	155	327	785	327	136	2.38686
		chromosome_3	6864504	128	149	136	227	640	227	128	1.75969
		chromosome_3	8400196	5	2	6	2	15	6	2	2
		chromosome_4	262071	731	770	845	1198	3544	1198	731	1.63661
		chromosome_4	802717	1366	1506	1625	3116	7613	3116	1366	2.27944
		chromosome_4	1680189	338	401	396	578	1713	578	338	1.70501
		chromosome_4	2994283	440	534	541	570	2085	570	440	1.29252
		chromosome_5	549527	474	539	548	1052	2613	1052	474	2.21474
		chromosome_5	2873943	2	4	4	10	20	10	2	3.33333
		chromosome_6	488432	843	848	935	1316	3942	1316	843	1.55924
		chromosome_6	742610	119	163	125	210	617	210	119	1.75
		chromosome_6	9015907	59	86	64	96	305	96	59	1.6
		chromosome_7	78962	160	207	224	146	737	224	146	1.52381
		chromosome_8	2874049	162	288	154	308	912	308	154	1.9871
		chromosome_8	2880106	167	406	193	267	1033	406	167	2.41667
		chromosome_8	2917153	2137	4351	2399	4316	13203	4351	2137	2.03508
		chromosome_9	149439	206	239	323	370	1138	370	206	1.78744
		chromosome_9	5934111	881	990	1075	1758	4704	1758	881	1.9932
		chromosome_9	7357986	22	21	20	21	84	22	20	1.04762
		chromosome_10	1118766	15	17	32	27	91	32	15	2
		chromosome_10	1121009	75	112	101	122	410	122	75	1.60526
		chromosome_10	4188073	1	394	0	0	395	394	0	394		X
		chromosome_10	5885211	89	121	115	108	433	121	89	1.34444
		chromosome_11	673020	1	4	8	4	17	8	1	4
		chromosome_11	2372396	50	52	50	45	197	52	45	1.13043
		chromosome_12	5445296	406	451	505	432	1794	505	406	1.24079
		chromosome_12	5724395	380	451	504	459	1794	504	380	1.32283
		chromosome_12	7058057	195	276	287	435	1193	435	195	2.21939
		chromosome_13	3803820	411	522	451	507	1891	522	411	1.26699
		chromosome_13	4246241	112	135	114	170	531	170	112	1.50442
		chromosome_14	1551208	252	321	344	415	1332	415	252	1.64032
		chromosome_14	2096090	259	305	347	567	1478	567	259	2.18077
		chromosome_15	277586	357	422	454	569	1802	569	357	1.58939
		chromosome_15	1379128	548	628	713	1275	3164	1275	548	2.3224
		chromosome_17	810152	423	334	487	670	1914	670	334	2
		chromosome_17	2537836	1073	1120	1161	1859	5213	1859	1073	1.73091
		chromosome_17	2662070	417	492	529	648	2086	648	417	1.55024
		chromosome_17	4969850	190	326	216	228	960	326	190	1.70681
		chromosome_17	6239603	0	0	1	533	534	533	0	533				X
		scaffold_22	142266	182	253	251	276	962	276	182	1.5082
		scaffold_22	152577	846	942	993	1743	4524	1743	846	2.05785
		scaffold_22	160594	371	441	442	772	2026	772	371	2.07527
		scaffold_25	87195	219	238	253	314	1024	314	219	1.42727
		scaffold_25	99839	165	169	181	205	720	205	165	1.23494
		scaffold_38	11984	86	204	94	109	493	204	86	2.34483
		scaffold_44	13157	83	97	100	100	380	100	83	1.19048
	TOC1	chromosome_1	3246357	405	454	495	569	1923	569	405	1.40148
		chromosome_2	1741328	83	90	105	102	380	105	83	1.25
		chromosome_2	3662831	271	298	363	379	1311	379	271	1.39338
		chromosome_2	4106685	2253	2407	2496	4931	12087	4931	2253	2.18767
		chromosome_2	4935940	9	4	8	9	30	9	4	1.8
		chromosome_2	5837530	425	485	466	608	1984	608	425	1.42723
		chromosome_2	6987553	116	94	107	99	416	116	94	1.22105
		chromosome_2	7892780	390	448	461	618	1917	618	390	1.58056
		chromosome_3	5001898	477	517	538	625	2157	625	477	1.30753
		chromosome_3	5072770	302	347	316	353	1318	353	302	1.16502
		chromosome_3	5880007	143	111	129	144	527	144	111	1.28571
		chromosome_3	6501284	221	260	365	318	1164	365	221	1.64414
		chromosome_4	669932	1910	2146	2300	4250	10606	4250	1910	2.22397
		chromosome_4	705652	183	194	237	263	877	263	183	1.42935
		chromosome_4	1180782	299	312	388	421	1420	421	299	1.40333
		chromosome_5	233501	103	104	114	113	434	114	103	1.09615
		chromosome_5	1114320	1446	1470	1504	2828	7248	2828	1446	1.95439
		chromosome_5	1886324	1914	2144	2352	3783	10193	3783	1914	1.97546
		chromosome_5	2111232	80	119	118	173	490	173	80	2.1358
		chromosome_5	2798885	540	617	562	660	2379	660	540	1.21996
		chromosome_6	597338	415	468	463	469	1815	469	415	1.1274
		chromosome_6	600485	266	394	375	447	1482	447	266	1.67416
		chromosome_6	1393405	52	98	95	163	408	163	52	3.07547
		chromosome_6	4849360	113	146	141	150	550	150	113	1.31579
		chromosome_6	4991764	497	521	568	784	2370	784	497	1.5743
		chromosome_6	5651881	44	46	59	60	209	60	44	1.33333
		chromosome_6	5820228	99	107	87	101	394	107	87	1.21591
		chromosome_7	254851	548	593	609	736	2486	736	548	1.34062
		chromosome_7	1544210	895	488	600	623	2606	895	488	1.83027
		chromosome_7	4356953	429	506	495	582	2012	582	429	1.35349
		chromosome_8	189305	118	347	180	273	918	347	118	2.91597
		chromosome_9	2819381	622	588	701	908	2819	908	588	1.5416
		chromosome_9	4184179	539	549	479	675	2242	675	479	1.40625
		chromosome_10	1227415	133	96	131	153	513	153	96	1.57732
		chromosome_10	1333152	106	122	118	114	460	122	106	1.14019
		chromosome_11	1370637	217	214	217	261	909	261	214	1.21395
		chromosome_12	397578	83	96	117	106	402	117	83	1.39286
		chromosome_12	2338354	232	261	255	302	1050	302	232	1.29614
		chromosome_12	2360870	181	233	235	272	921	272	181	1.49451
		chromosome_12	5210013	99	78	96	119	392	119	78	1.50633
		chromosome_12	6321242	100	65	112	118	395	118	65	1.78788
		chromosome_12	7630264	49	74	67	67	257	74	49	1.48
		chromosome_12	7633408	9	20	17	16	62	20	9	2
		chromosome_13	2307095	420	481	482	610	1993	610	420	1.44893
		chromosome_14	1631167	72	112	133	128	445	133	72	1.82192
		chromosome_14	3803575	5	2	9	4	20	9	2	3
		chromosome_14	3997111	69	84	78	84	315	84	69	1.2
		chromosome_16	3550671	84	91	84	84	343	91	84	1.07059
		chromosome_16	4029805	88	114	117	140	459	140	88	1.57303
		chromosome_16	6001294	113	116	136	140	505	140	113	1.22807
		chromosome_16	7299217	492	508	593	699	2292	699	492	1.41785
		chromosome_17	1599390	110	115	128	141	494	141	110	1.27027
		chromosome_17	3492978	91	121	116	129	457	129	91	1.40217
		chromosome_17	4825898	654	1409	788	1015	3866	1409	654	2.15115
		chromosome_17	5797455	92	120	126	104	442	126	92	1.35484
		scaffold_21	63423	199	181	210	271	861	271	181	1.48901
		scaffold_21	84214	700	769	647	768	2884	769	647	1.18673
		scaffold_21	118247	45	40	37	37	159	45	37	1.18421
		scaffold_26	40389	69	218	120	116	523	218	69	3.11429
	TOC2	chromosome	position	cw15	Elow47	UVM4	UVM11	total	max	min	ratio	cw15	Elow47	UVM4	UVM11
		chromosome_1	701193	334	342	369	465	1510	465	334	1.38806
		chromosome_1	5350282	250	248	293	293	1084	293	248	1.17671
		chromosome_1	5789777	102	166	150	133	551	166	102	1.61165
		chromosome_1	5800234	237	297	308	324	1166	324	237	1.36134
		chromosome_1	7486536	464	608	589	666	2327	666	464	1.43226
		chromosome_2	3056678	394	455	474	553	1876	553	394	1.4
		chromosome_2	3475571	1052	1270	1397	2272	5991	2272	1052	2.15764
		chromosome_2	3556689	1090	1061	1210	1734	5095	1734	1061	1.63277
		chromosome_2	3714194	625	707	734	859	2925	859	625	1.3722
		chromosome_2	8046028	1088	2358	1310	1828	6584	2358	1088	2.16529
		chromosome_3	34932	279	310	344	370	1303	370	279	1.32143
		chromosome_3	448059	365	363	403	641	1772	641	363	1.76099
		chromosome_3	9063696	112	135	115	125	487	135	112	1.19469
		chromosome_6	3043044	133	168	190	219	710	219	133	1.63433
		chromosome_6	3507850	2	1	4	8	15	8	1	4
		chromosome_6	4988348	414	384	452	529	1779	529	384	1.37403
		chromosome_7	2541291	748	822	978	1316	3864	1316	748	1.75701
		chromosome_8	1339435	375	414	429	495	1713	495	375	1.31649
		chromosome_8	1370981	421	472	458	607	1958	607	421	1.43839
		chromosome_8	2474688	391	413	478	469	1751	478	391	1.21939
		chromosome_9	1401908	873	962	959	1334	4128	1334	873	1.52632
		chromosome_9	1519057	446	465	557	642	2110	642	446	1.43624
		chromosome_9	1807359	740	875	843	1080	3538	1080	740	1.45749
		chromosome_9	2457952	521	510	530	579	2140	579	510	1.13307
		chromosome_9	4180164	670	727	833	1140	3370	1140	670	1.69896
		chromosome_9	4376402	641	618	680	749	2688	749	618	1.21002
		chromosome_9	5705116	320	325	418	371	1434	418	320	1.30218
		chromosome_9	6472484	271	345	401	302	1319	401	271	1.47426
		chromosome_9	7432652	363	399	416	424	1602	424	363	1.16484
		chromosome_10	3455526	1891	1882	2056	3480	9309	3480	1882	1.84811
		chromosome_10	5650971	173	189	251	255	868	255	173	1.46552
		chromosome_11	452617	261	352	364	396	1373	396	261	1.51145
		chromosome_12	1403087	728	833	825	1288	3674	1288	728	1.7668
		chromosome_12	2566955	208	182	191	210	791	210	182	1.14754
		chromosome_12	5200049	806	833	951	1312	3902	1312	806	1.62577
		chromosome_12	5513208	314	412	400	583	1709	583	314	1.85079
		chromosome_13	1016904	275	359	398	362	1394	398	275	1.44203
		chromosome_13	2041260	994	1083	1070	1664	4811	1664	994	1.67236
		chromosome_13	2773038	226	273	283	256	1038	283	226	1.2467
		chromosome_14	1813378	189	194	206	355	944	355	189	1.86842
		chromosome_14	2309751	289	319	316	375	1299	375	289	1.2931
		chromosome_14	3158851	673	710	832	965	3180	965	673	1.43175
		chromosome_15	107081	228	238	244	350	1060	350	228	1.52838
		chromosome_15	1235591	7	9	16	21	53	21	7	2.625
		chromosome_15	1405062	2	6	2	4	14	6	2	2
		chromosome_15	1431321	1040	1094	1118	1754	5006	1754	1040	1.68492
		chromosome_16	1598531	397	428	504	559	1888	559	397	1.40452
		chromosome_16	3811235	279	254	332	352	1217	352	254	1.38039
		chromosome_16	5303924	1203	1213	1187	1698	5301	1698	1187	1.42929
		chromosome_17	2647480	324	391	398	414	1527	414	324	1.27385
		chromosome_17	4812657	627	1411	520	623	3181	1411	520	2.70825
		chromosome_17	5614976	267	300	319	322	1208	322	267	1.20149
