# Supplementary material for: An epigenetic gene silencing pathway selectively acting on transgenic DNA in the green alga Chlamydomonas
Source: Nat Commun. 2020 Dec 8;11:6269. doi: 10.1038/s41467-020-19983-4 (PMC7722844; doi:10.1038/s41467-020-19983-4)
Supplement: Supplementary file 13 — Source Data [file 41467_2020_19983_MOESM13_ESM.xlsx]

## Sheet: Figure 1b-e
Figure 1b-e	ChIP-qPCR analysis on transcript start sites (TSS) of the genes indicated
	anti-H3, anti-H3ac, anti-H4ac, anti-H3K9me1
	Histone occupancy					H3ac/H3					H4ac/H3					H3K9me1/H3
	TSS		Avrg	STDEV		TSS		Avrg	STDEV		TSS		Avrg	STDEV		TSS		Avrg	STDEV
		Elow47	1	0.0591122			Elow47	1	0.203665			Elow47	1	0.115614			Elow47	1	0.0323173
	CYC6	UVM4	1	0.0568494		CYC6	UVM4	1	0.0301761		CYC6	UVM4	1	0.112277		TFR1	UVM4	1	0.0210357
		UVM11	1	0.0516986			UVM11	1	0.151581			UVM11	1	0.0839083			UVM11	1	0.0358468
		Elow47	0.694603	0.0896011			Elow47	2.18469	0.139304			Elow47	11.6691	0.727931			Elow47	0.159502	0.0202937
	RBCS2 (endogenous)	UVM4	0.725723	0.096668		RBCS2 (endogenous)	UVM4	2.19969	0.46472		RBCS2 (endogenous)	UVM4	12.2622	2.10997		RBCS2 (endogenous)	UVM4	0.118832	0.0200857
		UVM11	0.756226	0.0829893			UVM11	2.37233	0.13418			UVM11	12.4121	1.32774			UVM11	0.138752	0.0150751
		Elow47	0.910823	0.0643502			Elow47	0.15421	0.0335153			Elow47	0.626285	0.0299981			Elow47	4.71646	0.465843
	CRY1-1 (RBCS2 promoter)	UVM4	0.926804	0.0362027		CRY1-1 (RBCS2 promoter)	UVM4	0.625853	0.0514784	*	CRY1-1 (RBCS2 promoter)	UVM4	1.39309	0.216881	*	CRY1-1 (RBCS2 promoter)	UVM4	1.23641	0.170892	*
		UVM11	0.924117	0.043901			UVM11	0.703599	0.0521753	*		UVM11	1.36212	0.129062	*		UVM11	1.79496	0.141751	*
		Elow47	0.439676	0.0309045			Elow47	9.06352	0.75049			Elow47	47.615	2.73097			Elow47	0.160534	0.0387271
	PSAD (endogenous)	UVM4	0.46701	0.0309806		PSAD (endogenous)	UVM4	8.79199	0.641304		PSAD (endogenous)	UVM4	53.5539	7.58593		PSAD (endogenous)	UVM4	0.0947359	0.0227354
		UVM11	0.483307	0.053177			UVM11	10.0616	0.712435			UVM11	44.9549	6.82768			UVM11	0.0979408	0.0353967
		Elow47	0.758672	0.0953596			Elow47	0.520963	0.107109			Elow47	2.22942	0.0632663			Elow47	0.943245	0.0778458
	YFP (PSAD promoter)	UVM4	0.591809	0.0554125	*	YFP (PSAD promoter)	UVM4	1.12338	0.156867	*	YFP (PSAD promoter)	UVM4	5.86518	0.591422	*	YFP (PSAD promoter)	UVM4	0.454754	0.0773165	*	Anova, Fisher LSD
		UVM11	0.584998	0.0233237	*		UVM11	1.39038	0.148491	*		UVM11	7.76887	0.420048	*		UVM11	0.566023	0.0426008	*	* 0.01
individual data points
	Histone occupancy								AcH3/H3								AcH4/H3								H3K9me1/H3
CYC6	Cyc6 Elow47Pool_I	1.00959						CYC6	Cyc6 Elow47Pool_I	1.24291						CYC6	Cyc6 Elow47Pool_I	0.801598						TFR1	TFR1 Elow47Pool_I	1.01071
	Cyc6 Elow47Pool_I	1.04777							Cyc6 Elow47Pool_I	1.10217							Cyc6 Elow47Pool_I	1.08216							TFR1 Elow47Pool_I	1.00088
	Cyc6 Elow47Pool_I	0.942644							Cyc6 Elow47Pool_I	0.654919							Cyc6 Elow47Pool_I	1.11624							TFR1 Elow47Pool_I	0.988414
	Cyc6 Elow47Pool_II	1.03618							Cyc6 Elow47Pool_II	1.09041							Cyc6 Elow47Pool_II	1.06783							TFR1 Elow47Pool_II	0.943334
	Cyc6 Elow47Pool_II	0.911751							Cyc6 Elow47Pool_II	1.01229							Cyc6 Elow47Pool_II	0.953683							TFR1 Elow47Pool_II	1.03716
	Cyc6 Elow47Pool_II	1.05206							Cyc6 Elow47Pool_II	0.897295							Cyc6 Elow47Pool_II	0.978492							TFR1 Elow47Pool_II	1.01951
	Cyc6 UVM4 Pool_I	0.938346							Cyc6 UVM4 Pool_I	1.04561							Cyc6 UVM4 Pool_I	0.945277							TFR1 UVM4 Pool_I	1.02819
	Cyc6 UVM4 Pool_I	0.967947							Cyc6 UVM4 Pool_I	0.984557							Cyc6 UVM4 Pool_I	1.08412							TFR1 UVM4 Pool_I	0.998011
	Cyc6 UVM4 Pool_I	1.09371							Cyc6 UVM4 Pool_I	0.969833							Cyc6 UVM4 Pool_I	0.970602							TFR1 UVM4 Pool_I	0.973794
	Cyc6 UVM4 Pool_II	1.03976							Cyc6 UVM4 Pool_II	1.00718							Cyc6 UVM4 Pool_II	1.21696							TFR1 UVM4 Pool_II	1.022
	Cyc6 UVM4 Pool_II	0.989582							Cyc6 UVM4 Pool_II	1.02138							Cyc6 UVM4 Pool_II	1.17502							TFR1 UVM4 Pool_II	0.989748
	Cyc6 UVM4 Pool_II	0.970662							Cyc6 UVM4 Pool_II	0.971442							Cyc6 UVM4 Pool_II	1							TFR1 UVM4 Pool_II	0.988256
	Cyc6 UVM11 Pool_I	0.954508							Cyc6 UVM11 Pool_I	1.04687							Cyc6 UVM11 Pool_I	0.907275							TFR1 UVM11 Pool_I	0.972789
	Cyc6 UVM11 Pool_I	0.989737							Cyc6 UVM11 Pool_I	0.908021							Cyc6 UVM11 Pool_I	0.984256							TFR1 UVM11 Pool_I	1.04084
	Cyc6 UVM11 Pool_I	1.05576							Cyc6 UVM11 Pool_I	1.04511							Cyc6 UVM11 Pool_I	1.10847							TFR1 UVM11 Pool_I	0.986373
	Cyc6 UVM11 Pool_II	0.983409							Cyc6 UVM11 Pool_II	0.739063							Cyc6 UVM11 Pool_II	0.985923							TFR1 UVM11 Pool_II	1.04967
	Cyc6 UVM11 Pool_II	0.946379							Cyc6 UVM11 Pool_II	1.125							Cyc6 UVM11 Pool_II	0.922498							TFR1 UVM11 Pool_II	0.983237
	Cyc6 UVM11 Pool_II	1.07021							Cyc6 UVM11 Pool_II	1.13594							Cyc6 UVM11 Pool_II	1.09158							TFR1 UVM11 Pool_II	0.967093
	RBCSendo Elow47Pool_I	0.570854							RBCSendo Elow47Pool_I	1.90652							RBCSendo Elow47Pool_I	10.8081							RBCSendo Elow47Pool_I	0.137431
RBCS2 (endogenous)	RBCSendo Elow47Pool_I	0.558492						RBCS2 (endogenous)	RBCSendo Elow47Pool_I	2.2604						RBCS2 (endogenous)	RBCSendo Elow47Pool_I	10.7697						RBCS2 (endogenous)	RBCSendo Elow47Pool_I	0.150252
	RBCSendo Elow47Pool_I								RBCSendo Elow47Pool_I	2.26888							RBCSendo Elow47Pool_I	11.6444							RBCSendo Elow47Pool_I	0.147638
	RBCSendo Elow47Pool_II	0.711133							RBCSendo Elow47Pool_II	2.26206							RBCSendo Elow47Pool_II	12.2613							RBCSendo Elow47Pool_II	0.181962
	RBCSendo Elow47Pool_II	0.711133							RBCSendo Elow47Pool_II	2.20361							RBCSendo Elow47Pool_II	12.1301							RBCSendo Elow47Pool_II	0.180226
	RBCSendo Elow47Pool_II	0.785294							RBCSendo Elow47Pool_II	2.20667							RBCSendo Elow47Pool_II	12.4008							RBCSendo Elow47Pool_II
	RBCSendo UVM4 Pool_I	0.678311							RBCSendo UVM4 Pool_I	1.78267							RBCSendo UVM4 Pool_I	10.5433							RBCSendo UVM4 Pool_I	0.120217
	RBCSendo UVM4 Pool_I	0.626469							RBCSendo UVM4 Pool_I	1.94783							RBCSendo UVM4 Pool_I	13.3619							RBCSendo UVM4 Pool_I	0.146962
	RBCSendo UVM4 Pool_I	0.628461							RBCSendo UVM4 Pool_I	1.78276							RBCSendo UVM4 Pool_I	10.8135							RBCSendo UVM4 Pool_I	0.133574
	RBCSendo UVM4 Pool_II	0.766304							RBCSendo UVM4 Pool_II	2.15531							RBCSendo UVM4 Pool_II	15.7157							RBCSendo UVM4 Pool_II	0.0887669
	RBCSendo UVM4 Pool_II	0.789704							RBCSendo UVM4 Pool_II	2.64638							RBCSendo UVM4 Pool_II	10.3223							RBCSendo UVM4 Pool_II	0.110742
	RBCSendo UVM4 Pool_II	0.865092							RBCSendo UVM4 Pool_II	2.88318							RBCSendo UVM4 Pool_II	12.8168							RBCSendo UVM4 Pool_II	0.112729
	RBCSendo UVM11 Pool_I	0.835758							RBCSendo UVM11 Pool_I	2.32185							RBCSendo UVM11 Pool_I	13.7433							RBCSendo UVM11 Pool_I	0.148949
	RBCSendo UVM11 Pool_I	0.844037							RBCSendo UVM11 Pool_I	2.25849							RBCSendo UVM11 Pool_I	11.2364							RBCSendo UVM11 Pool_I	0.154619
	RBCSendo UVM11 Pool_I	0.806244							RBCSendo UVM11 Pool_I	2.2577							RBCSendo UVM11 Pool_I	14.3248							RBCSendo UVM11 Pool_I	0.138003
	RBCSendo UVM11 Pool_II	0.710519							RBCSendo UVM11 Pool_II	2.481							RBCSendo UVM11 Pool_II	12.0104							RBCSendo UVM11 Pool_II	0.125485
	RBCSendo UVM11 Pool_II	0.6472							RBCSendo UVM11 Pool_II	2.32503							RBCSendo UVM11 Pool_II	12.054							RBCSendo UVM11 Pool_II	0.116429
	RBCSendo UVM11 Pool_II	0.693597							RBCSendo UVM11 Pool_II	2.58988							RBCSendo UVM11 Pool_II	11.1036							RBCSendo UVM11 Pool_II	0.149029
	CRY-1 Elow47Pool_I	0.861361							CRY-1 Elow47Pool_I	0.128261							CRY-1 Elow47Pool_I	0.629711							CRY-1 Elow47Pool_I	4.02869
CRY1-1 (RBCS2 promoter)	CRY-1 Elow47Pool_I	0.87135						CRY1-1 (RBCS2 promoter)	CRY-1 Elow47Pool_I	0.112642						CRY1-1 (RBCS2 promoter)	CRY-1 Elow47Pool_I	0.62396						CRY1-1 (RBCS2 promoter)	CRY-1 Elow47Pool_I	4.53156
	CRY-1 Elow47Pool_I	0.830676							CRY-1 Elow47Pool_I	0.134971							CRY-1 Elow47Pool_I	0.657094							CRY-1 Elow47Pool_I	4.39662
								1								1								1
	CRY-1 Elow47Pool_II	0.984046							CRY-1 Elow47Pool_II	0.188669							CRY-1 Elow47Pool_II	0.576967							CRY-1 Elow47Pool_II	5.10386
	CRY-1 Elow47Pool_II	0.971413							CRY-1 Elow47Pool_II	0.1924							CRY-1 Elow47Pool_II	0.656775							CRY-1 Elow47Pool_II	5.14524
	CRY-1 Elow47Pool_II	0.94609							CRY-1 Elow47Pool_II	0.16832							CRY-1 Elow47Pool_II	0.613201							CRY-1 Elow47Pool_II	5.09276
	CRY-1 UVM4 Pool_I	0.909634							CRY-1 UVM4 Pool_I	0.587892							CRY-1 UVM4 Pool_I	1.08485							CRY-1 UVM4 Pool_I	1.48057
	CRY-1 UVM4 Pool_I	0.866435							CRY-1 UVM4 Pool_I	0.575715							CRY-1 UVM4 Pool_I	1.29772							CRY-1 UVM4 Pool_I	1.39337
	CRY-1 UVM4 Pool_I	0.919942							CRY-1 UVM4 Pool_I	0.57817							CRY-1 UVM4 Pool_I	1.23687							CRY-1 UVM4 Pool_I	1.25924
								2								2								2
	CRY-1 UVM4 Pool_II	0.961633							CRY-1 UVM4 Pool_II	0.650481							CRY-1 UVM4 Pool_II	1.61207							CRY-1 UVM4 Pool_II	1.09165
	CRY-1 UVM4 Pool_II	0.959503							CRY-1 UVM4 Pool_II	0.69233							CRY-1 UVM4 Pool_II	1.54566							CRY-1 UVM4 Pool_II	1.07121
	CRY-1 UVM4 Pool_II	0.943676							CRY-1 UVM4 Pool_II	0.670529							CRY-1 UVM4 Pool_II	1.58135							CRY-1 UVM4 Pool_II	1.12239
	CRY-1 UVM11 Pool_I	0.983761							CRY-1 UVM11 Pool_I	0.629647							CRY-1 UVM11 Pool_I	1.28195							CRY-1 UVM11 Pool_I	1.8823
	CRY-1 UVM11 Pool_I	0.924396							CRY-1 UVM11 Pool_I	0.65621							CRY-1 UVM11 Pool_I	1.22319							CRY-1 UVM11 Pool_I	1.98679
	CRY-1 UVM11 Pool_I	0.944376							CRY-1 UVM11 Pool_I	0.694829							CRY-1 UVM11 Pool_I	1.26634							CRY-1 UVM11 Pool_I	1.88526
								3								3								3
	CRY-1 UVM11 Pool_II	0.866989							CRY-1 UVM11 Pool_II	0.736285							CRY-1 UVM11 Pool_II	1.37924							CRY-1 UVM11 Pool_II	1.6867
	CRY-1 UVM11 Pool_II	0.879884							CRY-1 UVM11 Pool_II	0.753959							CRY-1 UVM11 Pool_II	1.46765							CRY-1 UVM11 Pool_II	1.69639
	CRY-1 UVM11 Pool_II	0.945294							CRY-1 UVM11 Pool_II	0.750667							CRY-1 UVM11 Pool_II	1.55435							CRY-1 UVM11 Pool_II	1.63233
	psaDendo Elow47Pool_I								psaDendo Elow47Pool_I	9.83427							psaDendo Elow47Pool_I	49.8819							psaDendo Elow47Pool_I	0.201079
PSAD (endogenous)	psaDendo Elow47Pool_I	0.40668						PSAD (endogenous)	psaDendo Elow47Pool_I	9.69909						PSAD (endogenous)	psaDendo Elow47Pool_I	49.846						PSAD (endogenous)	psaDendo Elow47Pool_I	0.183507
	psaDendo Elow47Pool_I	0.429319							psaDendo Elow47Pool_I	9.15107							psaDendo Elow47Pool_I	48.9868							psaDendo Elow47Pool_I	0.116211
	psaDendo Elow47Pool_II	0.454449							psaDendo Elow47Pool_II	8.06022							psaDendo Elow47Pool_II								psaDendo Elow47Pool_II	0.179909
	psaDendo Elow47Pool_II	0.473036							psaDendo Elow47Pool_II								psaDendo Elow47Pool_II	45.2303							psaDendo Elow47Pool_II
	psaDendo Elow47Pool_II	0.401902							psaDendo Elow47Pool_II	8.57296							psaDendo Elow47Pool_II	44.1297							psaDendo Elow47Pool_II	0.121965
	psaDendo UVM4 Pool_I	0.469675							psaDendo UVM4 Pool_I	9.90603							psaDendo UVM4 Pool_I	57.5852							psaDendo UVM4 Pool_I	0.127786
	psaDendo UVM4 Pool_I	0.417683							psaDendo UVM4 Pool_I	8.73153							psaDendo UVM4 Pool_I	55.3568							psaDendo UVM4 Pool_I	0.112327
	psaDendo UVM4 Pool_I	0.499839							psaDendo UVM4 Pool_I	8.21812							psaDendo UVM4 Pool_I	54.5802							psaDendo UVM4 Pool_I	0.101717
	psaDendo UVM4 Pool_II								psaDendo UVM4 Pool_II	8.4973							psaDendo UVM4 Pool_II	39.7511							psaDendo UVM4 Pool_II	0.071468
	psaDendo UVM4 Pool_II	0.484545							psaDendo UVM4 Pool_II	8.26455							psaDendo UVM4 Pool_II	62.1514							psaDendo UVM4 Pool_II	0.0764366
	psaDendo UVM4 Pool_II	0.463307							psaDendo UVM4 Pool_II	9.13441							psaDendo UVM4 Pool_II	51.8983							psaDendo UVM4 Pool_II	0.0786811
	psaDendo UVM11 Pool_I								psaDendo UVM11 Pool_I	9.64036							psaDendo UVM11 Pool_I	51.0014							psaDendo UVM11 Pool_I	0.0422193
	psaDendo UVM11 Pool_I	0.559393							psaDendo UVM11 Pool_I	10.2146							psaDendo UVM11 Pool_I	52.7588							psaDendo UVM11 Pool_I	0.114791
	psaDendo UVM11 Pool_I	0.498059							psaDendo UVM11 Pool_I	10.0511							psaDendo UVM11 Pool_I								psaDendo UVM11 Pool_I	0.136602
	psaDendo UVM11 Pool_II	0.411839							psaDendo UVM11 Pool_II	9.25471							psaDendo UVM11 Pool_II	37.4077							psaDendo UVM11 Pool_II	0.106053
	psaDendo UVM11 Pool_II	0.471486							psaDendo UVM11 Pool_II								psaDendo UVM11 Pool_II	44.2715							psaDendo UVM11 Pool_II
	psaDendo UVM11 Pool_II	0.475756							psaDendo UVM11 Pool_II	11.1471							psaDendo UVM11 Pool_II	39.3353							psaDendo UVM11 Pool_II	0.0900398
	pSAD Elow47Pool_I	0.675828							pSAD Elow47Pool_I	0.540129							pSAD Elow47Pool_I	2.24767							pSAD Elow47Pool_I	1.06136
YFP (PSAD promoter)	pSAD Elow47Pool_I	0.517336						YFP (PSAD promoter)	pSAD Elow47Pool_I	0.458099						YFP (PSAD promoter)	pSAD Elow47Pool_I	2.19292						YFP (PSAD promoter)	pSAD Elow47Pool_I	0.877759
	pSAD Elow47Pool_I	0.656125							pSAD Elow47Pool_I	0.368255							pSAD Elow47Pool_I	2.24215							pSAD Elow47Pool_I	0.987969
1								4								4								4
	pSAD Elow47Pool_II	0.891067							pSAD Elow47Pool_II	0.489275							pSAD Elow47Pool_II	2.15079							pSAD Elow47Pool_II	0.9768
	pSAD Elow47Pool_II	0.790742							pSAD Elow47Pool_II	0.598238							pSAD Elow47Pool_II	2.20642							pSAD Elow47Pool_II	0.864255
	pSAD Elow47Pool_II	0.779597							pSAD Elow47Pool_II	0.671783							pSAD Elow47Pool_II	2.33654							pSAD Elow47Pool_II	0.891328
	pSAD UVM4 Pool_I	0.677649							pSAD UVM4 Pool_I	0.986128							pSAD UVM4 Pool_I	6.26869							pSAD UVM4 Pool_I	0.495933
	pSAD UVM4 Pool_I	0.568697							pSAD UVM4 Pool_I	0.942853							pSAD UVM4 Pool_I	6.35541							pSAD UVM4 Pool_I	0.584916
	pSAD UVM4 Pool_I	0.511175							pSAD UVM4 Pool_I	1.03263							pSAD UVM4 Pool_I	6.19258							pSAD UVM4 Pool_I	0.465055
2								5								5								5
	pSAD UVM4 Pool_II	0.600458							pSAD UVM4 Pool_II	1.1906							pSAD UVM4 Pool_II								pSAD UVM4 Pool_II	0.404114
	pSAD UVM4 Pool_II	0.616818							pSAD UVM4 Pool_II	1.31141							pSAD UVM4 Pool_II	5.52218							pSAD UVM4 Pool_II	0.388895
	pSAD UVM4 Pool_II	0.576059							pSAD UVM4 Pool_II	1.27666							pSAD UVM4 Pool_II	4.98704							pSAD UVM4 Pool_II	0.389614
	pSAD UVM11 Pool_I	0.556312							pSAD UVM11 Pool_I	1.31382							pSAD UVM11 Pool_I	7.67757							pSAD UVM11 Pool_I	0.575877
	pSAD UVM11 Pool_I	0.567873							pSAD UVM11 Pool_I	1.39708							pSAD UVM11 Pool_I	7.60673							pSAD UVM11 Pool_I	0.516781
	pSAD UVM11 Pool_I	0.569492							pSAD UVM11 Pool_I	1.5672							pSAD UVM11 Pool_I	7.22394							pSAD UVM11 Pool_I	0.623844
3								6								6								6
	pSAD UVM11 Pool_II	0.597523							pSAD UVM11 Pool_II	1.39676							pSAD UVM11 Pool_II	8.47643							pSAD UVM11 Pool_II	0.530413
	pSAD UVM11 Pool_II	0.612228							pSAD UVM11 Pool_II	1.15122							pSAD UVM11 Pool_II	7.66283							pSAD UVM11 Pool_II	0.604557
	pSAD UVM11 Pool_II	0.606563							pSAD UVM11 Pool_II	1.51623							pSAD UVM11 Pool_II	7.96571							pSAD UVM11 Pool_II	0.544666
comparing groups for statistics
groups	MeanDiff	SEM	t Value	p-value	alpha	significant		groups	MeanDiff	SEM	t Value	p-value	alpha	significant		groups	MeanDiff	SEM	t Value	p-value	alpha	significant		groups	MeanDiff	SEM	t Value	p-value	alpha	significant
3 1	-0.13345	0.04784	-2.78963	0.01374	0.01695	1		3 1	0.54939	0.02687	20.45	2.28513e-12	0.01695	1		2 1	0.7668	0.08472	9.05124	1.82396e-07	0.01695	1		2 1	-3.48005	0.17202	-20.2309	2.67156e-12	0.01695	1
2 1	-0.12664	0.04784	-2.64725	0.01829	0.02532	1		2 1	0.47164	0.02687	17.556	2.06661e-11	0.02532	1		3 1	0.73584	0.08472	8.68572	3.08319e-07	0.02532	1		3 1	-2.9215	0.17202	-16.9838	3.32191e-11	0.02532	1
3 2	-0.00681	0.04784	-0.14237	0.88868	0.05	0		3 2	0.07775	0.02687	2.89397	0.01113	0.05	1		3 2	-0.03097	0.08472	-0.36552	0.71983	0.05	0		3 2	0.55856	0.17202	3.2471	0.00542	0.05	1
									MeanDiff	SEM	t Value	p-value	alpha	significant			MeanDiff	SEM	t Value	p-value	alpha	Sig			MeanDiff	SEM	t Value	p-value	alpha	Sig
								6 4	0.86942	0.08037	10.8182	1.75867e-08	0.01695	1		6 4	5.53945	0.23408	23.6647	1.08698e-12	0.01695	1		5 4	-0.48849	0.03923	-12.4512	2.60601e-09	0.01695	1
								5 4	0.60242	0.08037	7.49587	1.9014e-06	0.02532	1		5 4	3.63576	0.24551	14.8093	6.0276e-10	0.02532	1		6 4	-0.37722	0.03923	-9.61506	8.35425e-08	0.02532	1
								6 5	0.267	0.08037	3.32233	0.00464	0.05	1		6 5	1.90369	0.24551	7.75416	1.96568e-06	0.05	1		6 5	0.11127	0.03923	2.83614	0.01251	0.05	1

## Sheet: Figure 1f 
Figure 1f	Gulliver probe
	Toc1 probe
		left panel	Gulliver probe										right panel	TOC1 probe
		only this part of the picture indicated by the blue rectangle is shown

## Sheet: Figure 1g
Figure 1g	anti-H3ac
	anti-H4ac
	anti-H3K4me2
			upper panel	anti-H3ac
			middle panel	anti-H4ac
			lower panel	anti-H3K4me2

## Sheet: Figure 5b 
Figure 5b	PCR genotyping for SRTA/srta-1 with digestion of PCR amplicon
	YFP fluorescence
	PCR genotyping for YFP cassette
		upper panel	PCR genotyping for SRTA/srta-1
			with digestion of PCR amplicon
																additional data for middle panel
		middle panel	YFP fluorescence													chlorophyll autofluorescence of same plate as shown left
		lower panel	PCR genotyping for YFP cassette													lower panel, additional data:
																same gel with picture taken at earlier timepoint
																specific band for YFP
			specific band for YFP

## Sheet: Figure 6a
Figure 6a	RNAseq
	Visualization of DEGs by MA plot
	FPKMs_all_genes
gene_ID	batch1_Elow47_rep1	batch1_Elow47_rep2	batch1_Elow47_rep3	batch1_Elow47_rep4	batch1_UVM11_rep1	batch1_UVM11_rep2	batch1_UVM11_rep3	batch1_UVM11_rep4	batch1_UVM4_rep1	batch1_UVM4_rep2	batch1_UVM4_rep3	batch1_UVM4_rep4	batch2_UVM11_rep1	batch2_UVM11_rep2	batch2_UVM11_rep3	batch2_UVM11-C1_rep1	batch2_UVM11-C1_rep2	batch2_UVM11-C1_rep3	batch2_UVM11-C9_rep1	batch2_UVM11-C9_rep2	batch2_UVM11-C9_rep3
Cre01.g000017	0.352154	0.242351	0.122697	0.129482	0.177231	0.164038	0.187936	0.283564	0.321795	0.189702	0.4628	0.315389	0.763396	0.393747	0.684755	0.256714	0.37594	0.377681	0.42685	0.918756	0.895676
Cre01.g000033	0.34923	0.44062	0.304196	0.470824	0.351518	0.406689	0.260925	0.323391	0.531871	0.583193	0.229478	0.347522	0.962092	0.621213	0.938713	0.363689	0.60583	0.561816	0.68787	0.406753	0.509914
Cre01.g000050	3.93032	4.24102	4.01595	3.91911	3.98364	3.60417	4.10001	4.04698	4.37986	3.7033	4.22936	3.90429	2.80169	2.96495	2.69419	2.89508	3.17974	3.36581	3.56884	2.77533	3.09608
Cre01.g000100	2.65628	2.85975	2.48916	2.56803	2.9536	2.48359	2.90682	2.81842	2.70671	2.58287	2.6236	2.50015	2.2347	2.14928	2.01272	2.20701	2.4228	2.35688	2.62012	2.22039	2.16348
Cre01.g000150	6.31811	7.061	5.66957	7.47883	5.46808	6.82184	6.70904	6.96598	6.43684	6.79537	6.32259	6.33021	7.19935	6.00496	6.30021	6.56844	7.02349	6.17763	7.24369	7.63804	6.56213
Cre01.g000200	3.83185	3.75551	4.20121	3.64494	4.21674	4.3957	4.30357	3.82235	4.20993	4.26699	3.57016	3.8558	4.27471	4.04026	4.39925	4.30318	4.37559	4.19139	3.39392	3.11744	3.2325
Cre01.g000250	16.2855	14.8797	14.5673	13.6371	13.4141	14.4652	14.2783	13.5412	15.1742	13.9494	15.7104	14.7212	12.5171	13.4691	12.698	17.1178	14.9154	12.8825	17.4716	16.4232	16.8895
Cre01.g000300	9.86002	9.87734	14.0726	9.84816	10.3274	11.1691	8.26891	9.22845	7.96337	10.1229	10.3266	8.88797	18.3614	15.4077	16.0382	22.6868	24.3642	19.5415	29.6522	30.1719	28.3622
Cre01.g000350	29.3732	30.4397	30.2431	28.8995	31.3528	31.4855	28.7582	30.7001	32.2901	30.9749	33.4927	30.4385	26.5875	26.2474	27.79	35.6821	36.7164	35.6337	42.1605	42.3162	42.7517
Cre01.g000400	8.76685	9.29702	8.40437	9.7722	9.7942	9.5932	8.40946	8.74807	8.78607	8.32565	8.6004	8.36676	10.0519	10.0827	10.3518	9.36593	9.61449	11.6854	5.55366	6.70749	6.5142
Cre01.g000450	8.35067	6.86736	5.55068	8.20708	6.87232	8.18336	7.38552	7.67573	7.37213	6.8891	7.31001	6.67662	8.28986	8.19453	7.98968	7.86232	7.76766	7.13474	9.25722	9.73838	8.93009
Cre01.g000500	0.56414	0.258826	0.465914	0.5685	0.529981	0.47885	0.521849	0.403788	0.369127	0.229611	0.329507	0.38673	0.384999	0.280342	0.387161	0.469997	0.579939	0.313721	0.265922	0.31539	0.307045
Cre01.g000550	0.0928473	0.165659	0.179721	0.164371	0.176527	0.19222	0.110112	0.166141	0.146642	0.300096	0.135577	0.266914	0.316819	0.209724	0.247799	0.193383	0.229441	0.221283	0.281353	0.211475	0.145771
Cre01.g000600	13.1252	10.9953	11.1733	9.81192	9.99489	9.77904	10.0485	10.1123	10.5878	10.4391	9.56462	10.8044	8.75183	9.0281	9.25526	8.87389	6.92336	6.26448	13.8824	12.5339	13.3027
Cre01.g000650	2.06498	3.08663	2.6534	2.4501	2.37702	2.51729	2.48542	2.73297	2.43119	2.66262	3.00512	2.78721	4.29587	2.79119	3.12832	4.73562	5.45251	3.73037	4.50448	3.44903	3.29033
Cre01.g000700	1.08697	1.16963	1.21034	1.66182	1.54526	1.57639	1.44723	1.20009	1.2174	1.55741	0.870214	1.32698	0.819852	0.831494	0.884397	0.770206	0.797516	1.12169	0.803644	0.73089	0.770587
Cre01.g000750	3.48814	3.21457	3.02077	2.8542	3.39937	3.0524	3.45405	3.13346	3.24474	3.73633	3.56514	3.50118	3.35097	3.04345	2.85972	2.58268	2.51119	2.73906	2.80034	2.24504	2.45964
Cre01.g000800	3.14507	3.1903	3.17212	3.34379	4.08588	2.9444	3.47823	2.45067	3.69738	3.30127	3.96435	3.2051	4.31355	4.91443	5.01106	5.22266	4.57501	4.60423	4.12091	5.17672	5.31415
Cre01.g000850	53.0285	48.5961	53.597	51.8437	49.365	50.5766	49.5112	45.6344	53.1493	51.5177	48.5025	50.5323	43.3756	50.7165	46.0459	50.0101	52.0836	52.1116	48.4033	49.22	52.4236
Cre01.g000900	30.6313	31.0425	30.3867	30.7723	29.0194	30.0371	29.7557	28.8062	32.0148	30.2032	32.1275	33.7727	23.0068	23.5849	23.9055	21.7292	27.127	32.994	20.2888	21.9586	21.1396
Cre01.g000950	0.777085	0.53786	0.778021	0.574728	0.728233	0.474313	0.900921	0.733614	0.448909	0.635129	0.848368	0.5333	1.13756	0.803496	1.08806	0.809257	0.572119	0.910048	0.608995	0.636678	0.668914
Cre01.g001000	3.1082	3.31215	3.07326	3.5778	3.7733	3.60003	3.44082	3.66966	3.76353	3.94831	3.78872	3.9185	2.88335	3.21274	2.76248	2.29644	2.07384	2.38375	1.80313	1.79051	1.82007
Cre01.g001100	51.1511	50.857	41.3717	55.6503	45.2025	45.9181	47.0221	46.0434	48.9894	51.2636	56.6942	54.7925	42.6697	40.9788	44.8115	41.5103	39.711	36.3489	54.3103	59.0563	57.2135
Cre01.g001150	2.84275	3.61782	3.181	3.23456	3.44812	3.21748	3.39644	3.17318	3.77814	3.37244	3.41062	3.62745	1.75267	1.89931	1.88152	2.04986	2.29099	2.0197	2.12132	1.96427	2.1363
Cre01.g001200	4.21734	4.255	3.48202	4.36054	3.84755	3.7875	4.1772	4.05274	4.16301	3.749	3.93443	3.80382	2.42588	2.69908	2.64021	2.693	3.06477	2.69893	2.43235	2.51058	2.22753
Cre01.g001250	0.275805	0.269825	0.240239	0.263465	0.383758	0.256947	0.303038	0.365788	0.210023	0.2316	0.208367	0.254276	0.0915881	0.0824546	0.125259	0.0760299	0.115464	0.159498	0.0901315	0.0831429	0.0420281
Cre01.g001300	1.67603	1.78356	1.8438	1.99711	1.56283	1.5636	1.71189	1.67574	1.68753	1.50226	1.42949	1.48252	1.2153	1.08133	1.30733	1.29452	1.22182	1.33982	1.7964	1.85666	1.54813
Cre01.g001350	3.20372	3.4638	3.64454	3.54031	3.89872	3.40056	3.53159	3.72156	3.42611	3.50821	3.76481	3.46244	3.92553	3.97715	3.88971	2.70737	3.0253	2.91022	2.8647	2.88726	2.85713
Cre01.g001400	3.14266	4.08712	3.03678	3.92246	3.03872	2.38219	2.56196	2.84937	6.49888	6.04298	5.94235	6.4598	2.71194	3.15248	3.0757	2.30211	2.33348	2.60968	3.11606	2.88213	3.04588
Cre01.g001450	5.70329	6.32656	5.69827	6.60703	4.98572	5.09497	6.03736	5.43544	6.07624	6.51497	6.16048	6.79494	3.78245	4.87599	3.89621	3.05921	2.59943	3.65885	3.25133	3.1885	3.37072
Cre01.g001501	1.21606	1.58394	1.57989	1.6041	1.6182	1.65136	1.60595	1.67626	1.50674	1.53222	1.32973	1.63057	0.577125	1.00562	0.848708	0.547344	0.687603	0.921049	0.947271	0.825809	0.757218
Cre01.g001550	26.2056	24.5451	25.1863	22.7967	23.7294	24.1624	25.3426	23.695	23.7306	23.0554	23.3504	24.886	19.1919	20.8605	20.2721	19.3176	24.4081	26.6161	26.6744	25.8475	26.6238
Cre01.g001600	3.6846	4.78631	3.57466	4.15318	4.31942	4.54931	5.44899	4.21806	4.05656	4.54365	4.26065	4.12307	4.63795	4.5274	4.14678	4.71553	4.06775	4.49656	4.20008	3.75033	4.25153
Cre01.g001650	0.722108	0.782238	0.86195	0.614602	0.747029	0.63536	0.79215	0.549158	1.05903	0.605099	0.551182	0.658696	0.489181	0.346609	0.321204	0.438669	0.535335	0.286834	0.526785	0.3738	0.547964
Cre01.g001657	13.2676	14.8899	14.911	14.9764	14.841	14.0913	13.2458	14.2509	15.4782	15.68	15.6803	15.4782	18.7611	18.2799	17.0282	18.4556	19.7919	20.6925	23.8676	25.0132	25.2431
Cre01.g001664	6.56259	6.41362	8.58232	6.10402	6.89514	6.31487	5.6996	5.92139	7.79495	8.29077	6.44423	6.5305	7.24307	7.85854	6.62204	7.13387	8.41342	7.52036	8.15435	7.35455	8.24831
Cre01.g001671	0.0564484	0.0323729	0.131118	0.034592	0.170455	0.131472	0.271125	0.113634	0.0573132	0.0608164	0.0674403	0.140431	0.0764801	0.0286888	0.0968492	0.205749	0.0753264	0.1009	0.028509	0.210388	0.0531748
Cre01.g001678	11.5839	11.7671	10.4844	11.464	11.4118	10.6926	11.0637	10.7322	11.2139	10.7804	10.0138	10.7588	8.50878	8.79711	9.06161	8.25724	9.04968	9.37717	13.6711	12.6855	12.1789
Cre01.g001685	0	0	0	0	0	0	0	0	0	0	0	0	0	0	0	0	0	0	0	0	0
Cre01.g001700	1.56586	1.44709	1.21066	1.43662	1.67969	1.42545	1.58537	1.40497	1.45358	1.4412	1.50196	1.48697	1.12744	1.34607	1.17697	1.11819	1.05074	1.03161	1.12072	1.20057	1.15476
Cre01.g001750	36.6558	30.1304	32.3951	30.8533	28.4181	28.2732	32.251	30.0485	30.4297	30.4381	29.5116	29.4294	30.1753	33.0746	32.7037	28.989	28.1744	30.1446	30.1394	30.6003	33.1246
Cre01.g001800	8.36702	7.78026	6.97727	8.15293	7.66321	7.89668	7.53149	7.76643	7.15328	6.35484	7.29494	7.02176	8.54409	9.0377	8.1085	7.14365	7.39488	8.21987	10.1064	10.3711	10.7423
Cre01.g001950	3.90195	4.14471	4.47261	4.74071	3.73968	4.36219	4.20096	4.08455	4.15121	4.277	3.89155	3.7647	4.32125	3.94895	4.5213	4.32851	5.04087	5.1855	3.83851	4.31545	3.54782
Cre01.g001983	26.2829	27.4411	25.4184	26.4928	25.0717	25.2478	24.6242	25.9128	23.5847	25.2873	25.9225	25.0194	32.6533	30.9253	28.1588	35.1888	38.4037	39.6208	56.2102	55.4965	58.3615
Cre01.g002050	5.36021	5.06924	6.00086	5.27459	6.08271	5.16176	5.6937	5.55086	5.59932	5.34463	4.78758	5.14167	4.667	4.51855	5.61522	4.84411	5.97215	5.73493	7.93923	8.15205	7.84106
Cre01.g002100	3.09745	3.02682	3.51042	3.57837	2.96704	2.73745	3.4359	3.39084	2.87887	3.39762	3.46582	3.41754	3.44859	3.40526	3.35023	3.53754	3.59637	3.71338	3.31775	3.6883	3.40265
Cre01.g002150	3.35842	4.57926	4.17906	5.08216	5.45007	4.88474	4.79166	4.30479	4.85385	5.31668	4.83124	5.66094	4.28711	4.84189	3.78259	3.51531	3.32307	4.34918	3.56539	3.40069	3.79316
Cre01.g002200	37.88	42.9864	39.9263	39.2231	42.5043	47.2908	46.0168	44.8617	44.5503	42.9363	44.2462	45.7065	26.652	27.5377	32.6913	25.9495	32.338	31.3005	31.6752	28.2064	30.5261
Cre01.g002201	1.57234	1.56694	1.1525	1.05739	1.6979	1.77703	1.80207	1.39061	1.55717	1.34569	1.03158	1.35943	0.640109	0.576185	0.869655	0.684373	0.882751	0.852275	1.02836	0.948609	1.06831
Cre01.g002203	0.66671	0.597431	0.350862	0.370262	0.482337	0.485253	0.478114	0.385863	0.497117	0.426491	0.410713	0.487221	0.235235	0.243543	0.274055	0.292913	0.231687	0.297932	0.484034	0.601808	0.412155
Cre01.g002227	2.04332	2.01316	2.25141	1.47691	2.18855	2.02564	1.95725	2.25707	2.4204	1.80631	1.72137	1.69445	1.67999	2.18347	2.27725	2.18248	2.58684	1.45159	1.45535	1.65982	2.02353
Cre01.g002234	2.73843	1.74984	2.76199	2.56016	2.30339	2.85868	2.80172	2.31241	2.57403	2.34464	1.53891	2.32188	3.20183	3.24588	3.59267	3.49589	2.97388	2.68078	2.56079	2.61309	2.21909
Cre01.g002250	8.70373	8.68531	9.27959	7.31785	8.20006	8.57891	8.82541	8.39616	8.5543	8.12068	8.21486	8.00293	10.0943	9.60786	9.91558	11.2938	12.9308	12.6329	13.1698	12.2621	11.413
Cre01.g002300	883.192	828.117	731.66	876.07	743.026	776.327	761.329	776.715	841.61	852.119	896.94	859.308	791.926	745.29	806.578	788.073	725.175	697.512	687.224	726.905	780.254
Cre01.g002350	15.1559	13.6934	13.6378	14.4719	12.7072	13.2524	15.0784	14.5448	13.249	14.921	15.434	14.9843	13.5125	12.0687	13.4873	12.858	12.495	11.9398	13.4612	13.5284	12.3077
Cre01.g002400	17.4738	17.7059	15.4516	17.0471	17.7805	18.2954	19.1262	17.8379	19.8744	17.7629	18.6709	17.8951	10.7521	11.0645	16.1277	14.286	13.1383	14.3938	14.9174	13.9684	13.3423
Cre01.g002451	11.91	12.4508	13.1209	10.7185	13.4951	13.4733	11.8405	13.399	12.9563	12.5383	11.3834	13.0708	6.42387	7.36743	11.6378	8.54044	9.89913	11.5568	8.00869	9.73403	9.42424
Cre01.g002500	196.943	169.233	136.085	167.875	149.942	161.013	157.588	158.845	171.604	152.192	173.803	166.476	120.904	130.305	124.84	143.163	117.239	109.826	147.548	154.788	164.099
Cre01.g002550	7.47831	7.19237	6.72975	7.8704	7.3286	6.85879	7.73407	7.01289	7.39245	7.08114	7.2697	6.88708	9.59719	9.38374	8.72643	8.15072	7.83053	7.9083	7.10806	7.04381	6.88054
Cre01.g002600	0.0166776	0.0765164	0.154955	0.183963	0.134295	0.17091	0.178008	0.0537171	0.0846657	0.125777	0.119551	0.132769	0.0753199	0.101713	0.019076	0.0694724	0.0890205	0.268298	0.151613	0.124318	0.157104
Cre01.g002650	0.0332707	0	0.0193203	0	0.0334887	0.0309958	0	0	0	0	0	0	0	0	0	0	0	0	0	0	0
Cre01.g002700	2.00032	2.53472	2.20148	2.4166	2.16683	2.26288	2.25704	2.3317	2.51454	2.32957	2.26465	2.55927	1.22173	1.34582	1.55801	1.33916	1.49989	1.32806	1.52981	1.5532	1.46259
Cre01.g002750	0.685575	0.892637	1.01143	0.590444	0.671416	0.690485	0.791081	0.716185	0.997095	1.11793	0.907628	1.12478	1.13808	0.809869	0.911335	1.042	1.15388	0.794908	1.02941	1.12223	1.08895
Cre01.g002787	1.21913	1.25131	1.17771	1.16951	0.951876	1.00309	0.963766	1.28902	1.48364	1.4485	1.39187	1.32372	1.18608	1.24499	1.29345	1.07086	1.14285	1.14559	1.54792	1.66942	1.71459
Cre01.g002824	1.55532	1.71787	1.33803	1.90622	1.82643	1.28798	1.66007	1.73942	1.84234	1.98598	1.96141	1.74834	1.5089	1.40526	1.64721	1.58972	1.8961	1.69895	1.89103	2.12013	2.33334
Cre01.g002861	3.0189	3.31418	2.69628	3.06543	3.00085	2.96419	2.89687	3.1605	3.37887	3.43244	3.22762	3.22436	3.35665	3.36569	3.2811	3.46566	3.61432	3.44074	3.6314	3.71165	3.84683
Cre01.g002900	1.52569	1.57923	1.25332	1.23141	1.42332	0.970693	1.15183	1.40831	1.20903	1.4032	1.42266	1.70338	1.41169	1.58863	1.19178	0.775053	0.628986	0.864703	0.338288	0.312058	0.560864
Cre01.g002950	8.35239	9.08989	8.5215	8.20692	8.99866	8.17948	8.57276	9.14908	8.57077	8.74927	8.59582	8.54194	5.19573	5.03239	5.82583	5.56388	5.10151	5.98462	8.22082	8.71177	8.75715
Cre01.g003000	1.24589	1.53488	1.30406	1.39502	1.71851	1.64791	1.8059	1.46149	1.34306	1.11029	1.562	1.51531	1.25038	1.14132	1.5834	1.32951	1.79254	1.89707	1.07202	1.08922	1.31853
Cre01.g003050	2.56318	2.6162	2.57818	2.58984	2.49551	2.53006	2.51596	2.26665	2.62568	2.68755	2.72507	2.59619	1.59168	1.58959	1.42226	1.48559	1.4048	1.30903	2.35017	2.08976	2.04085
Cre01.g003100	0.212303	0.430836	0.170699	0.315168	0.246571	0.269514	0.308778	0.236704	0.277409	0.294365	0.136573	0.292524	0.295022	0.132795	0.130753	0.2381	0.328851	0.175146	0.16234	0.121729	0.184605
Cre01.g003150	6.90276	6.83777	6.40507	6.53737	6.64432	5.68877	6.87819	6.33568	6.77572	6.91684	6.8628	5.96836	7.0524	7.2004	7.3019	6.59788	7.24661	6.85953	6.47265	6.9153	7.32094
Cre01.g003200	4.10861	3.53946	3.70679	4.32238	4.40176	4.3698	5.02523	4.38748	4.20736	4.08457	3.51822	4.15871	3.67922	4.28379	2.94473	3.74617	4.91007	4.79096	2.83202	3.30251	3.40523
Cre01.g003250	0	0.0218602	0	0	0	0	0.0203422	0	0	0	0	0	0	0	0	0	0	0	0	0	0
Cre01.g003300	0	0	0	0	0	0	0	0	0.0186468	0	0	0.0182756	0	0.0560032	0.0210065	0	0.0163382	0	0.0556522	0.051337	0.0173003
Cre01.g003376	12.4008	10.2331	12.1677	9.38405	10.2668	10.1656	9.50852	9.26388	11.788	10.8331	10.6118	10.1633	8.92744	10.1	9.08931	9.64792	9.50792	9.0926	11.4078	11.346	12.4017
Cre01.g003450	6.11914	6.0516	5.73654	6.28157	5.96558	5.93883	6.1056	5.60006	5.96651	6.53821	6.26681	6.15095	3.57486	4.12918	3.92337	3.67102	3.75319	4.13136	5.61366	5.73112	5.88109
Cre01.g003463	12.0114	12.9159	11.4842	14.3332	13.5187	13.2773	13.7093	14.0923	13.0648	13.143	12.9769	14.509	12.7245	9.94377	10.398	10.3221	9.02639	10.5673	12.7961	12.1755	13.1159
Cre01.g003475	0.37056	0.277193	0.336809	0.236955	0.227036	0.285184	0.171964	0.207572	0.229014	0.225654	0.423469	0.19239	0.698518	0.229272	0.644989	0.453015	0.644982	0.518375	0.699777	0.915735	0.834733
Cre01.g003487	5.85219	5.95101	6.79672	4.94584	6.43563	6.02166	6.00393	5.51415	6.86418	6.43678	6.32389	6.65801	3.70807	4.24388	4.03626	3.89319	4.22715	4.27794	5.09956	4.59021	4.50898
Cre01.g003500	2.53494	3.00356	2.36544	3.03848	2.98885	3.09684	3.20766	2.71198	2.79231	2.77833	2.40475	2.80416	1.15924	1.05741	1.18989	1.33655	1.3155	1.36077	1.57818	1.62665	1.69709
Cre01.g003508	3.68784	4.81742	4.24339	4.39433	4.05571	4.42185	3.86332	3.93191	4.29906	3.3478	3.38606	4.45135	3.76283	3.57501	3.98384	3.02264	3.58455	2.92975	2.79379	2.8317	3.02364
Cre01.g003516	5.57171	6.07955	6.10743	5.56276	4.6525	5.599	5.36785	5.10821	4.91551	5.01361	4.79927	5.2226	6.04103	4.93164	5.50176	5.33515	5.20732	5.81892	4.86911	4.85128	4.68834
Cre01.g003524	5.98793	6.69012	5.5232	6.0076	6.1466	5.92716	5.53384	5.7551	6.40404	5.76287	6.18334	5.89507	5.60644	5.73393	5.87807	5.23772	5.17269	6.21639	6.46325	5.87706	5.55468
Cre01.g003532	1.62977	1.6095	1.42509	1.51931	1.74812	1.35419	1.41714	1.40354	1.60363	1.34233	1.44343	1.43395	1.21063	1.37517	1.17319	2.68675	2.97252	3.23936	1.26485	1.30749	1.29815
Cre01.g003541	0.0339154	0.136153	0	0.166269	0.0682752	0.0789911	0.108599	0.109238	0.0516526	0.0548097	0.141819	0.151873	0.137853	0.137895	0.0775855	0.123618	0.211203	0.363738	0.137031	0.252811	0.0958457
Cre01.g003550	9.63234	9.48148	9.61423	9.8139	8.01238	8.6885	9.74061	8.54323	8.29739	9.83217	9.74944	9.35089	11.5402	10.9879	10.1825	12.3243	11.5547	10.7136	15.1533	15.1963	15.8069
Cre01.g003600	0	0.0342898	0.0347205	0	0	0.0278513	0.0319088	0	0.0303535	0.0644175	0.0357168	0.0297493	0.297032	0.151938	0.170973	0.0622663	0.265956	0.0534374	0.181183	0.362124	0.253455
Cre01.g003650	6.93209	7.96735	7.25902	7.53853	6.9918	7.14626	5.57954	6.22246	6.59119	7.14711	6.63573	6.71443	8.46826	8.46123	8.2377	8.13627	7.6202	7.08417	8.88169	8.4445	8.02878
Cre01.g003700	2.30522	2.41815	2.20282	2.45874	2.22487	1.9709	2.45269	2.39077	2.44423	2.51504	1.97842	2.30121	1.57481	1.69806	1.552	1.61817	1.55106	1.62996	2.38006	1.92363	1.93102
Cre01.g003751	0.417682	0.365613	0.246803	0.516409	0.457298	0.512004	0.434081	0.407136	0.416642	0.382897	0.385205	0.382827	0.519573	0.432007	0.465177	0.625754	0.674709	0.628714	0.447803	0.621329	0.465939
Cre01.g003800	3.59924	3.77104	3.62318	3.29634	3.58799	3.15508	3.35088	3.33214	4.15134	3.76589	3.96932	3.49309	1.90683	2.31169	2.11497	1.73511	1.73733	2.60701	1.98757	2.10526	2.21687
Cre01.g003826	9.49407	8.30943	7.17949	8.92244	7.20286	8.38286	8.75336	9.22806	8.3087	9.19822	8.21083	8.31957	6.78358	7.16576	7.67857	6.40082	7.78429	9.53004	7.67548	8.87931	8.27606
Cre01.g003850	21.4427	21.434	22.4831	19.9942	20.3129	21.5622	22.5161	22.049	19.8904	22.9273	21.6067	20.4968	26.0088	26.4797	26.7247	29.8302	29.6953	37.5212	23.4835	23.3025	28.281
Cre01.g003950	0.216156	0.343272	1.54644	0.302997	0.278492	0.342341	0.300904	0.293363	0.456492	0.717276	0.707596	0.640995	34.8682	20.1129	21.1672	29.3025	29.5121	24.1729	28.1332	25.2885	15.7539
Cre01.g004000	15.3423	14.4653	15.1659	16.4305	14.8431	14.4089	13.9113	14.7529	15.8799	15.7539	16.8469	15.7861	13.387	13.3743	12.8066	14.2195	12.0145	14.5552	16.5253	17.4415	16.2533
Cre01.g004050	0	0.0394396	0.0399349	0.0842861	0.0346105	0.0320341	0	0.0830638	0.139648	0	0.123243	0.0342171	0.310583	0.0349513	0.314641	0.0358088	0.122359	0.0614628	0.243125	0.320391	0.29152
Cre01.g004124	13.2259	10.6985	9.59953	11.7525	9.67881	10.3307	10.8084	11.1067	10.605	8.55273	9.45259	9.47401	4.43661	4.39656	5.20322	6.74384	5.99317	4.98826	6.30062	5.91827	6.94647
Cre01.g004157	2.96522	2.74876	3.09304	3.16311	2.12794	2.53957	2.26903	2.71614	2.28188	2.59038	2.36643	2.15059	3.70217	2.85855	2.92507	3.16967	2.8054	2.58703	2.36125	2.03929	2.00257
Cre01.g004200	2.42934	3.33439	2.85684	2.90269	3.28421	3.1439	3.33069	2.79102	3.12706	3.37295	3.72817	3.1255	2.71761	3.26489	3.11586	2.78397	2.83034	3.07056	2.88507	2.95497	2.75763
Cre01.g004250	33.0852	30.496	29.0422	34.0534	31.1507	33.8893	28.561	35.5215	36.4999	34.4479	36.106	37.5599	39.0346	37.0189	35.7407	32.8079	30.0797	36.4461	32.685	34.293	30.5222
Cre01.g004300	140.966	121.077	131.569	115.536	117.569	114.406	112.527	116.68	123.323	115.913	118.769	116.9	85.4947	112.544	108.667	106.738	93.3873	97.3088	129.796	133.408	145.433
Cre01.g004350	13.1112	12.3579	13.5835	13.2588	15.5494	13.7888	13.7951	13.1549	12.4989	12.8373	12.7149	12.5776	12.0705	12.4794	12.7378	13.7683	14.0748	11.9827	17.6321	17.8598	15.9062
Cre01.g004400	36.9344	38.9615	27.8452	36.0062	32.5915	30.1655	30.7159	29.0582	37.3569	37.624	39.9079	41.6731	27.62	29.7899	29.9679	19.4524	17.8738	22.28	23.5755	22.6359	26.3106
Cre01.g004450	82.7599	71.4204	63.723	73.3704	71.7156	72.181	73.3807	74.2289	75.1659	66.4385	74.9215	73.9215	68.5255	79.3328	91.2975	102.225	96.4128	84.4515	67.911	80.4724	79.9563
Cre01.g004500	127.695	131.735	168.654	118.511	128.958	130.964	118.189	115.289	141.537	136.497	135.17	130.539	135.688	147.118	154.053	195.462	184.549	165.407	159.557	156.604	154.243
Cre01.g004550	5.03856	5.36639	3.95555	5.3039	4.64747	4.08889	4.62836	4.92658	4.74143	4.48272	5.12827	5.52056	5.11399	4.96983	4.53823	3.82111	3.97481	4.31487	5.5682	4.7275	4.58098
Cre01.g004600	13.5668	14.6231	15.1912	15.1832	12.7193	11.8404	12.1272	12.3239	14.4738	14.5381	13.9225	13.5202	14.8228	12.6258	12.5112	13.5493	15.1028	14.0188	12.8176	12.5085	11.4172
Cre01.g004651	6.22923	5.29883	6.19615	6.68488	6.93005	6.46971	6.61694	6.02394	7.20226	6.42225	6.01787	7.17753	8.96475	8.87661	8.4887	7.88388	7.66285	7.13894	6.3523	5.58204	5.78375
Cre01.g004700	8.25809	8.89925	7.22665	8.75606	5.91519	7.97971	7.1744	7.63936	6.23972	7.69703	7.9847	8.14127	8.63866	9.48722	9.05028	7.27999	6.32146	10.0239	11.7168	13.0272	12.8085
Cre01.g004750	0.0843873	0.0774333	0.196372	0.0827412	0.146207	0.17296	0.0720564	0.122314	0.171362	0.0363661	0.221807	0.13436	0.777482	0.240179	0.521232	0.386409	0.360132	0.603371	0.182592	0.112332	0.136832
Cre01.g004800	28.3539	24.8297	39.2864	26.1381	26.9491	28.2584	24.3397	26.8763	24.7316	28.2641	25.0188	26.9113	60.1448	56.6359	60.2194	63.8187	57.7517	48.0871	65.819	60.9908	54.7021
Cre01.g004850	1.13617	1.31774	1.36377	1.2447	1.25222	1.31867	1.34818	1.30331	1.08913	1.18305	1.18299	1.13693	0.94024	0.877445	1.03093	1.01795	0.914763	1.03246	0.974526	0.827993	0.896881
Cre01.g004900	8.12149	5.76533	8.18905	6.87355	3.20898	4.37928	4.04859	4.7033	7.22995	6.16757	7.75679	5.92818	21.6287	17.6694	21.0276	16.8185	15.3196	12.3124	10.507	10.5813	8.81232
Cre01.g004926	0	0	0	0	0	0	0	0	0	0	0	0	0	0	0	0	0	0	0	0.0816734	0
Cre01.g004950	21.8609	21.5466	23.5711	23.0009	21.9114	22.0133	20.5419	20.3317	22.5885	23.2152	22.5092	22.3038	26.4996	24.0554	25.4892	24.9716	20.9061	20.8053	25.6718	25.5346	26.1968
Cre01.g005001	13.0748	13.5038	15.4599	15.2271	15.5127	16.8106	15.4078	14.0058	14.5967	13.5448	13.1116	15.513	16.2718	14.5529	17.019	16.8816	19.0527	20.1984	13.5354	14.4704	15.5211
Cre01.g005050	219.216	206.655	178.741	215.505	207.543	198.077	207.991	209.238	194.192	201.256	204.414	202.435	204.468	212.914	207.124	201.295	189.318	184.368	136.175	139.013	143.871
Cre01.g005100	2.1584	2.05056	2.10163	2.32472	2.37005	2.62016	2.00125	2.4929	1.81516	1.97308	2.08379	1.4102	2.63881	2.41554	2.41892	3.26947	2.71537	2.84486	3.43544	2.90497	3.22441
Cre01.g005126	0.161879	0	0	0	0.162939	0	0.172781	0	0	0	0	0.161087	0	0	0	0	0.288021	0	0	0.150834	0
Cre01.g005150	34.582	40.3394	30.2239	38.8729	37.0454	35.2972	32.7554	33.1702	40.0719	38.9003	41.0088	38.1595	91.5849	55.7606	64.553	95.5714	96.5752	81.5113	77.4493	71.3585	59.2363
Cre01.g005200	1.57545	1.80703	1.94232	1.9507	2.56163	2.40858	2.74223	2.6608	1.3699	1.66254	1.57335	1.51147	2.88253	3.06317	2.90171	2.83543	3.08342	3.72589	2.52168	3.04884	2.89968
Cre01.g005250	0	0	0	0	0	0	0	0	0	0	0	0	0	0	0	0	0	0	0	0	0
Cre01.g005300	0	0	0	0	0	0	0	0	0	0	0	0	0	0	0	0	0	0	0.0216505	0	0
Cre01.g005350	0	0	0	0	0	0	0	0	0	0	0	0	0	0	0	0	0	0	0	0	0
Cre01.g005400	0.0665619	0.038173	0.0386524	0.163159	0.167495	0.186032	0.248657	0.160792	0.236536	0.394419	0.238569	0.165591	1.83371	1.15018	0.913609	0.138635	0.0888222	0.178467	0.10085	0.0620205	0
Cre01.g005450	21.2919	22.3625	18.9584	20.2625	20.1707	21.3918	20.8097	21.8848	22.2115	23.4342	25.3382	25.0514	22.3617	20.8785	18.6235	19.6517	18.9045	23.88	22.0549	19.3334	17.9727
Cre01.g005500	10.1209	11.2079	10.2394	10.8485	8.96804	9.5157	10.442	9.49072	9.64925	10.4273	9.53144	10.6277	7.45851	7.30427	8.16609	8.00502	8.40283	8.8685	7.99962	8.7684	8.06383
Cre01.g005534	3.2921	2.72712	3.92964	3.86673	2.71537	2.68362	2.63536	3.20316	3.29611	1.82268	2.45822	2.6845	1.44549	1.7661	1.67357	2.23798	2.68466	2.86054	1.70884	2.38582	2.19667
Cre01.g005543	0	0.0944423	0	0	0.0828785	0	0	0	0.0836006	0	0.295118	0.0819365	0	0.0836946	0.0941802	0.257244	0	0	0	0.0767212	0
Cre01.g005550	10.1399	9.10382	9.58363	9.72786	7.98912	9.12087	8.99415	7.91156	10.4373	9.56841	9.73332	10.0556	7.07442	8.52982	6.67893	8.04725	7.27876	8.18746	5.43899	5.21274	5.9617
Cre01.g005600	2.29053	2.86367	2.42079	1.85282	2.3747	2.64605	2.56703	2.3055	1.90701	2.36906	2.2987	2.11978	1.55168	1.83931	1.83395	2.45692	2.36373	2.25185	1.68896	2.04888	1.63985
Cre01.g005651	0.124756	0.0715472	0.271671	0.0764515	0.14127	0.188867	0.0998687	0.150686	0.0950007	0.26882	0.0745246	0.201738	0.52117	0.396281	0.196209	0.113681	0.124859	0.0557497	0.0945113	0.0435916	0.220352
Cre01.g005701	2.45894	2.93006	2.68614	2.67224	2.70604	2.01589	2.45649	2.97464	4.36589	4.48958	3.56943	4.0155	5.0263	4.80771	5.19258	3.22654	3.00418	3.45764	4.47346	4.06907	4.45473
Cre01.g005750	0.126278	0.202776	0.117327	0.185722	0.0762633	0.117644	0.107826	0.162692	0.435924	0.380939	0.271562	0.35185	0.296556	0.154029	0.173326	0	0.0449358	0.135432	0.178574	0.141195	0.095164
Cre01.g005813	7.05388	8.12873	7.63466	6.45357	6.98343	6.84924	5.97367	7.11998	8.01938	7.86731	7.81418	8.20577	5.04028	6.04233	4.98113	4.46619	4.24244	4.0253	5.03438	5.19945	5.24097
Cre01.g005850	42.0113	40.5651	48.359	37.4851	37.0671	38.0395	40.5322	40.1793	36.1605	42.82	41.2887	41.9295	39.7414	51.6664	54.5167	36.3457	35.8548	33.5787	35.347	40.5915	41.6224
Cre01.g005900	7.39174	6.76383	6.84877	7.47842	6.61577	6.96263	7.49617	6.7929	7.6921	7.43427	7.75473	7.82424	6.84301	7.51343	6.58111	6.67425	6.86729	6.36838	9.16229	9.1387	9.29695
Cre01.g005950	52.8669	48.5723	52.32	47.3904	49.3043	48.2611	50.6423	50.8092	53.8484	47.8438	51.2796	49.1808	53.0898	54.2178	55.4869	58.977	60.0849	63.17	58.1418	59.4548	60.9351
Cre01.g006000	1.19357	1.40382	1.42145	1.50005	1.741	1.50774	1.67341	1.42535	1.41726	1.31862	1.38973	1.34878	1.71763	1.43941	1.31894	1.39046	1.67372	1.71763	1.12388	1.15926	0.933782
Cre01.g006050	5.13796	5.28024	5.61255	5.63283	5.27152	5.33431	5.32917	5.15156	5.14692	5.68359	5.79185	6.09287	4.62015	4.15165	4.21771	4.54768	5.15492	5.11738	3.84031	4.37482	4.18555
Cre01.g006100	7.35921	6.01274	6.32241	5.68356	5.27652	5.02462	5.75663	4.58644	6.29487	4.5617	4.27567	4.81527	5.0992	6.8143	6.74555	8.71374	5.51554	4.86533	7.94262	7.74946	7.88207
Cre01.g006150	10.0462	9.85815	9.80606	8.49208	10.5312	9.68849	9.82022	10.5996	10.2642	9.87173	10.5549	9.82123	8.54977	9.86519	9.35441	11.3033	11.8789	11.9114	11.8941	11.9596	13.3393
Cre01.g006202	0	0	0	0	0	0	0.0187122	0	0	0	0	0.0174457	0	0	0	0	0	0	0.0177084	0	0
Cre01.g006250	0	0	0	0	0	0	0	0.0195709	0	0	0.0290376	0	0	0	0.0278001	0.379666	0.345953	0.521332	0.12275	0.181172	0.0686859
Cre01.g006301	0	0	0.0160238	0	0.527721	0.526999	0.42706	0.522157	0.910546	0.698637	0.494509	0.810043	0.423711	0.322555	0.347185	0.89083	1.49744	1.677	0.599258	0.437092	0.4159
Cre01.g006352	0	0	0	0.0146573	0.0658266	0.106484	0.11764	0.0677601	0.152443	0.118745	0.0762373	0.0963062	0.0874145	0.0332399	0.0425532	0.0640307	0.0688967	0	0.0830293	0.0693837	0.12877
Cre01.g006402	0	0	0	0.000164845	0.0307278	0.0170127	0.0362919	0.0572741	0.0548311	0.036633	0.0242563	0	9.92001e-07	0.123172	0.0393691	0.231847	0.226121	0.189322	0.0381006	0.064089	0.0299351
Cre01.g006450	0	0	0	0	0	0	0	0	0	0	0	0	0	0	0	0	0	0	0	0	0
Cre01.g006500	0	0	0	0	0	0	0.0126138	0	0	0.0763941	0.0423573	0.0352803	0.117419	0.0360373	0.162209	1.19379	1.28264	1.11958	0.4178	0.341358	0.267181
Cre01.g006550	1.17967	1.28185	1.00952	0.760956	3.93715	4.68523	3.44599	4.39953	8.00594	8.82974	7.34358	9.76189	12.2255	10.7918	10.0843	16.6818	15.7418	19.7545	9.97156	9.83475	12.3992
Cre01.g006576	0	0	0	0	0	0	0	0	0	0.0223936	0	0	0	0	0	0.0108229	0	0	0	0	0
Cre01.g006600	0	0	0	0	0	0.0109835	0	0	0	0	0	0	0	0.0119837	0	0	0	0	0	0.0109852	0
Cre01.g006614	0	0	0	0	0	0	0	0	0	0	0	0	0	0	0	0	0	0	0	0	0
Cre01.g006628	0	0	0	0	0	0	0	0	0	0	0	0	0	0	0	0	0	0	0	0	0
Cre01.g006642	0	0	0	0	0	0	0	0	0	0	0	0	0	0	0	0	0	0	0	0	0
Cre01.g006656	0	0	0	0	0	0	0	0	0	0	0	0	0	0	0	0	0	0	0	0	0
Cre01.g006670	0	0	0	0	0	0	0	0	0	0	0	0	0	0	0	0	0.0248794	0.0249946	0.0141243	0	0.0131722
Cre01.g006700	0	0	0	0	0	0	0	0	0	0	0	0	0	0	0	0	0	0	0	0	0
Cre01.g006733	0	0	0	0	0	0	0	0	0	0	0	0	0	0	0	0	0	0	0	0	0
Cre01.g006766	0	0	0	0	0	0	0	0	0	0	0	0	0	0	0	0	0	0	0	0	0
Cre01.g006800	6.59177	5.72646	6.61377	5.76045	6.3994	6.8133	6.03656	6.04595	7.2274	7.2069	8.48115	7.5687	9.31852	8.90068	8.76661	9.32216	7.70323	8.71497	7.64324	7.90467	7.82617
Cre01.g006850	9.10723	7.76343	7.06206	7.85721	7.06211	7.10034	7.48866	7.46632	7.71029	6.52153	6.47578	7.1735	9.54322	9.03342	8.27689	7.07739	7.49004	6.98372	10.3664	10.0753	9.71949
Cre01.g006876	0.0685311	0	0.0795918	0.167986	0.0689801	0	0.0365733	0.0551831	0.104372	0.147668	0.163752	0.068196	0.0928506	0.0348296	0	0	0.0609666	0.0612489	0.207668	0.191566	0.161392
Cre01.g006900	1.28099	1.28207	1.13224	1.36996	1.17985	1.39153	1.27755	1.23061	1.11983	1.0444	1.27634	1.13199	1.77802	1.58863	1.6519	1.40613	1.47839	1.67972	1.92344	2.08764	1.89158
Cre01.g006950	135.612	134.491	123.711	128.287	114.94	122	116.126	115.866	130.207	131.211	134.852	122.225	125.531	135.246	136.288	175.371	152.898	164.016	203.956	212.395	207.146
Cre01.g007000	5.2704	4.76372	5.54098	5.1547	4.89482	5.41205	4.75559	4.6037	3.94997	4.17724	4.22395	3.76672	11.6934	9.40509	9.69644	8.84198	9.2253	8.05812	10.0099	8.3153	8.0476
Cre01.g007050	6.8123	6.1393	7.25624	5.98762	6.64143	6.05638	6.1285	5.36007	5.59263	6.20707	6.72035	6.93395	12.8514	10.9802	10.7307	14.2292	12.3631	10.7504	10.7738	10.5913	9.31416
Cre01.g007051	1117.86	1118.93	975.092	1071.75	997.167	1082.83	1119.08	1111.1	1087.49	1085.2	1190.03	1105.1	1057.24	1112.83	1135.3	1210.01	1116.01	1042.77	996.044	1021.7	1059.8
Cre01.g007100	2.32462	2.59756	2.29754	2.52254	2.48064	2.48835	2.07594	2.36528	2.44139	2.4112	2.28389	2.39942	1.92522	1.97697	1.92752	2.16421	2.30505	1.82162	2.03859	1.85569	1.56863
Cre01.g007150	7.22616	6.58079	6.93542	6.21184	7.94697	6.54506	7.24862	7.15215	6.43674	7.17258	7.77394	7.34063	6.33058	5.61085	5.52936	5.7311	5.86306	5.8304	6.55565	7.23187	6.91739
Cre01.g007200	9.16392	10.1421	9.44261	9.79584	9.6054	10.6128	9.92817	10.6987	10.1321	9.50186	9.48034	10.1933	9.13818	8.71947	9.12886	9.56724	10.3693	9.4628	8.51402	9.04157	7.99423
Cre01.g007251	0.859434	0.862543	0.873376	0.702223	0.696857	0.745068	0.719837	0.816991	0.599913	0.5337	0.705916	0.682998	1.67116	1.32857	1.29022	1.10012	0.955712	1.23751	1.52521	1.56822	1.16379
Cre01.g007300	4.14025	4.62962	5.53276	4.22509	5.00434	4.42202	4.53003	5.10538	4.44993	4.90855	4.55323	3.87867	6.46226	6.55033	6.61803	6.36828	6.75006	6.8742	5.68686	6.0207	6.42953
Cre01.g007350	19.2142	17.6262	19.1574	19.6984	20.901	21.0527	19.5193	19.5262	19.3859	22.936	20.8622	22.6476	19.7382	18.2817	16.8631	15.5631	16.2333	19.4765	14.2407	14.2813	17.0754
Cre01.g007400	3.31931	2.51007	2.62688	2.88014	2.5871	2.54503	2.5866	2.6728	2.69912	2.59509	2.07057	2.52846	2.83896	2.79172	2.5703	3.04376	2.71774	2.80908	2.43301	2.18962	2.51805
Cre01.g007450	0	0	0	0	0	0.0472522	0	0.0136138	0	0	0.0201989	0	0.106897	0.0343702	0	0.0176067	0.0150406	0.0302204	0.119541	0.110272	0.0955576
Cre01.g007500	3.17448	3.45841	4.93735	3.2823	3.09124	4.08276	2.84843	2.69936	2.42439	3.05673	2.58421	2.53455	4.13586	3.91196	4.39126	3.44212	3.19048	2.52757	3.81176	3.3329	3.44008
Cre01.g007550	3.81644	4.67207	6.07325	4.2952	4.7464	5.12811	4.46515	3.91525	3.42781	4.38851	4.71305	4.87504	9.18144	6.95658	7.89109	6.21008	6.80669	6.23146	5.8751	5.12892	5.2544
Cre01.g007600	42.1828	37.304	31.7959	37.8589	33.699	29.2007	34.0112	37.2428	33.1972	32.7494	33.5033	34.3018	45.1552	44.6028	49.3623	47.2542	40.0218	39.3741	50.6416	50.0818	51.6153
Cre01.g007651	5.90504	5.49854	6.02234	5.34368	5.507	5.46185	6.44957	5.43661	6.12445	6.00853	4.98141	5.49706	2.75288	2.72145	3.48606	2.78822	2.89022	3.72645	3.63436	3.11591	3.5788
Cre01.g007700	37.7479	37.6948	29.7783	37.5768	38.0634	37.0468	41.7743	38.0286	38.3779	35.6446	39.1014	35.0996	32.1503	32.2157	34.6225	34.0834	31.605	29.9478	31.9967	34.6509	36.1178
Cre01.g007737	6.8847	8.17789	7.80606	8.08745	7.37191	8.17446	7.9044	8.02774	8.37992	8.73805	8.50601	8.72135	11.4868	9.33418	10.0129	14.2437	15.1938	9.40314	8.91455	8.29948	7.45729
Cre01.g007774	20.813	22.2831	25.1757	24.5775	24.4134	26.2187	24.0434	23.8732	23.7034	23.6113	22.6231	24.2101	18.6781	16.552	17.3476	20.3714	22.081	21.0913	23.9124	23.2799	22.6935
Cre01.g007811	4.76216	5.61742	4.87336	5.64052	5.59845	5.86954	5.81839	5.23173	5.15997	6.12497	5.67477	6.51443	4.82379	4.70297	4.43361	3.2934	3.3498	3.4313	4.36276	4.185	4.24256
Cre01.g007850	159.989	153.615	139.022	149.2	140.14	143.37	148.605	146.507	153.984	148.156	152.105	149.492	116.903	123.091	121.238	133.622	127.76	138.323	110.365	116.065	123.496
Cre01.g007901	12.447	13.3905	12.3549	11.1229	10.9566	10.861	12.3287	10.8117	15.5705	14.502	13.9134	14.1656	13.3824	14.1812	14.0353	13.9667	14.5445	15.8078	10.5613	9.86143	11.0393
Cre01.g007950	6.11623	5.52089	9.18394	6.63121	5.97416	6.30492	6.23843	5.50779	5.12595	6.78446	6.46407	6.68055	15.56	8.29536	11.4251	8.49888	8.45144	10.965	6.78112	5.73265	4.72173
Cre01.g008000	4.42484	3.20257	4.67181	4.87214	4.33474	4.84975	5.02591	4.11555	4.44459	4.66526	4.38183	4.73286	3.35553	3.75208	4.41161	4.04127	4.58899	4.35646	3.32224	3.9686	4.27968
Cre01.g008051	6.30438	5.99587	5.75849	6.29688	5.08106	6.52126	5.67532	5.11259	5.87705	6.52632	6.03096	6.18425	6.89002	5.81524	6.64644	5.51399	5.6085	4.73215	4.87231	5.43524	5.87536
Cre01.g008100	12.1234	10.4818	12.6259	11.6513	9.79571	10.2275	9.98201	10.087	11.2608	11.7892	10.5777	11.0839	10.9665	11.4906	11.6066	10.6416	11.6088	11.9542	12.0839	12.2196	12.4097
Cre01.g008150	2.4459	2.68697	2.29146	2.59803	2.77376	2.74958	2.5178	2.59099	2.15225	2.29552	2.2728	2.59079	1.98341	1.85633	1.48586	1.56792	2.03569	1.92367	3.19528	3.1653	3.26663
Cre01.g008200	1.76494	1.69609	2.11904	1.6662	1.7645	1.83313	1.87107	1.76687	1.73144	1.90151	1.76668	1.73257	1.61571	1.18791	1.30946	1.40334	1.61256	1.8545	1.15638	1.2445	1.2357
Cre01.g008250	0.232341	0.223278	0.240668	0.153925	0.265467	0.198904	0.201072	0.207313	0.229525	0.345035	0.322597	0.306191	0.107766	0.274463	0.265754	0.228882	0.2458	0.246938	0.380572	0.269148	0.283936
Cre01.g008300	0.346799	0.149165	0.396166	0.425043	0.174534	0.242314	0.185077	0.186167	0.411072	0.32693	0.277493	0.301966	0.430712	0.484701	0.198335	0.346451	0.33423	0.335777	0.467066	0.417631	0.422219
Cre01.g008350	1.14086	0.971298	2.49972	1.48474	1.32591	1.26008	1.01683	1.20277	1.18222	1.16578	1.15223	1.00654	3.0383	2.35514	2.69056	3.00085	2.74135	1.91312	3.62343	3.76988	3.22409
Cre01.g008402	0.737019	0.845355	0.919639	0.865975	0.619228	0.805791	0.721643	0.676848	0.735942	0.79405	0.684052	0.624312	0.594186	0.674856	0.613097	0.640668	0.460592	0.587933	1.08285	1.11239	1.03855
Cre01.g008450	7.13061	8.60284	8.09744	9.82372	10.447	10.5674	9.95047	9.55897	9.7604	11.4809	10.4911	10.3808	8.88577	8.3352	7.9446	6.44947	8.10563	8.40279	7.8428	6.81635	7.67489
Cre01.g008500	3.80565	4.42325	3.81091	5.22398	5.17555	5.40482	5.90337	4.71239	5.42672	4.97483	5.21356	4.93157	5.31657	4.64196	4.46902	4.49164	4.3185	4.35361	4.64704	4.08183	3.98328
Cre01.g008550	21.3224	24.1171	18.8925	22.9698	21.5336	20.0189	20.0163	21.364	23.8368	26.1229	25.2481	25.2474	31.1721	27.2813	23.82	26.2615	27.637	28.4845	37.9807	35.1682	34.1047
Cre01.g008600	2.29963	2.46123	2.2599	2.366	2.60113	2.60813	2.4463	2.53296	2.38953	2.18756	2.3615	2.42615	2.11187	2.36094	2.24327	2.17057	1.62159	1.63597	1.81787	1.88474	1.88371
Cre01.g008650	12.6262	11.1326	12.3857	12.2471	9.21501	10.3859	9.83375	9.87125	9.79554	8.50747	8.73307	9.38215	4.83856	5.71366	6.70101	6.72609	6.463	5.34005	5.12137	5.16665	4.98291
Cre01.g008700	1.58696	2.03991	2.63752	1.8444	2.34095	2.60003	2.07349	2.37947	2.77806	2.53516	1.96136	2.3688	1.72998	1.27934	1.18925	1.51019	1.63086	1.95631	1.35424	1.45319	1.03098
Cre01.g008750	0.0393113	0.105209	0.121749	0.0481806	0.0791377	0.0244156	0.0279726	0.0527576	0.0266091	0.0847065	0.0626216	0.0521588	0.177539	0.119875	0.0749411	0.0818778	0.093259	0.35134	0.119124	0.109887	0.0987508
Cre01.g008800	2.61003	2.34435	2.68973	2.31582	2.29412	2.34938	2.46407	2.14903	2.12748	2.54268	2.38921	2.51679	3.41339	3.31812	3.36381	2.81763	2.9433	2.37868	2.97056	2.68542	2.90192
Cre01.g008850	8.9614	9.23646	8.26175	9.1446	9.05081	8.18107	8.66344	8.83889	8.87271	8.65946	8.3859	8.65665	4.50849	4.68619	5.31514	5.25207	6.08701	5.96258	6.40004	6.69646	6.52013
Cre01.g008891	1.91995	1.75535	1.80971	2.1826	2.29663	2.09974	2.58384	2.44222	2.6274	2.12847	2.22732	2.15976	1.85985	1.86671	2.25971	2.52103	3.09425	3.28265	1.77069	1.63339	2.49011
Cre01.g008900	0.0222328	0.0510018	0.0516423	0	0.0223785	0.0207127	0.0237302	0.035805	0.0225735	0	0.0265621	0	0	0.0677966	0.0254301	0.0463066	0.0988939	0.119222	0	0.0414318	0.0209435
Cre01.g008950	12.9865	11.9667	13.3953	13.6425	13.2771	13.1235	12.3895	13.3741	14.9356	13.679	13.1955	14.8373	16.4495	16.2419	14.8789	14.7482	13.9501	11.6799	12.9636	12.6476	14.4084
Cre01.g008976	0.0646496	0.0741526	0	0.0792356	0.0325366	0.0602292	0.138007	0.0260288	0.0656402	0	0	0.0643336	0.0583945	0.0985709	0.0369734	0.0336631	0.0287568	0.11556	0.620369	0.481909	0.304502
Cre01.g009000	5.76327	5.53264	5.34748	4.52989	4.85521	5.60265	5.88396	5.6496	4.61129	5.46682	5.20156	3.70911	5.51685	5.38058	5.55311	5.96926	5.82374	6.15863	5.2203	5.25331	5.16349
Cre01.g009025	0.454775	0.549077	0.444778	0.322693	0.433662	0.713565	0.536498	0.6553	0.43744	0.412602	0.657716	0.404914	0.821546	0.875864	0.93084	0.8475	0.873034	0.556194	0.846197	0.825189	1.05973
Cre01.g009050	0	0.221681	0.0748216	0	0.129692	0.120038	0.0687626	0.0518758	0.196233	0.208227	0	0.256435	0	0.196453	0.147377	0.402546	0.171938	0.230312	0.455517	0.540254	0.667564
Cre01.g009101	4.04723	3.34507	3.33178	2.75737	3.1272	1.97397	2.68082	2.36752	3.35991	3.00098	2.98652	2.94951	4.08572	5.34802	4.41141	5.50402	5.11482	5.68108	4.11212	3.88201	4.20498
Cre01.g009150	2.05789	2.41169	2.90959	2.24803	3.10705	1.75047	3.05597	2.44958	1.2264	2.02433	1.3362	1.7362	3.11143	3.36501	2.9167	4.09982	3.10429	1.99914	1.8979	1.62569	1.76997
Cre01.g009200	4.68282	5.56299	5.10564	4.89015	5.53115	4.96361	5.22771	5.69458	4.75457	4.81351	4.90962	4.65993	4.57502	5.31847	3.93521	4.05562	3.01817	4.44145	5.1162	5.12022	5.24398
Cre01.g009250	18.3052	20.2509	17.4963	19.9384	20.5203	19.5635	20.9719	20.5229	18.3009	20.2704	20.3177	19.3028	23.9278	22.523	20.2707	16.7186	16.5671	17.033	24.1339	22.3451	24.1967
Cre01.g009300	19.2739	19.4716	17.9942	18.7609	18.9392	17.4498	16.6282	17.595	19.7031	17.3783	18.6033	18.6157	14.317	15.6619	16.2035	18.2126	17.2155	15.0682	18.6529	17.8648	17.4688
Cre01.g009325	0.73304	1.41733	1.45946	1.15512	1.18055	1.11218	1.07302	1.0962	0.87186	1.5344	1.07596	1.22965	1.3999	0.723819	1.10197	1.04693	0.801185	1.08567	0.63466	1.01478	0.927281
Cre01.g009350	14.3981	13.4547	14.621	14.6681	17.4534	17.1074	15.2897	15.0218	15.9915	16.0634	15.0406	16.2005	14.5894	14.1522	20.0006	30.1025	29.5025	18.5836	10.7599	11.8154	11.0329
Cre01.g009400	0.0319882	0.0978406	0.0619184	0.0784105	0.0429304	0.0496684	0.0341426	0.103031	0.0866089	0.0574391	0	0.127327	0.0481553	0.0867062	0.0731768	0.0888336	0.142287	0.114356	0.107703	0.0993523	0.0903994
Cre01.g009450	1.1347	1.48371	1.87134	1.27945	1.62184	2.02967	2.1558	1.69947	1.84334	1.58926	1.54545	1.80665	1.41438	1.82235	1.63534	1.63072	1.49399	1.25752	1.97139	1.60707	1.85988
Cre01.g009500	0.551789	0.586869	0.617543	0.774649	0.63619	0.944002	0.920905	0.541257	0.713037	0.702575	0.539375	1.04827	0.860874	1.12175	0.9754	1.45226	1.03532	1.50636	3.37455	3.43072	3.44006
Cre01.g009550	2.6338	2.6619	2.7204	2.22258	2.95527	3.0772	2.90335	2.60755	2.9591	2.54687	2.66951	2.62092	2.90546	3.23673	3.28419	3.01263	3.46661	2.817	2.97657	2.60496	2.9488
Cre01.g009575	0.0692674	0.0873941	0.0643576	0.118853	0.0976097	0.129062	0.0665392	0.122707	0.0632958	0.111941	0.140684	0.110286	0.112618	0.112652	0.0713058	0.100989	0.147892	0.0742883	0.461778	0.535693	0.450228
Cre01.g009601	1.94694	0.958658	2.63102	1.33877	2.01466	1.4897	0.940805	1.74709	1.36569	1.18964	1.72114	1.42768	2.86352	3.23268	2.72927	4.00291	2.33034	1.90302	3.33321	2.59144	2.99754
Cre01.g009650	1.11253	1.25503	1.44118	1.25116	1.6059	1.31551	1.41582	1.54065	1.17302	1.25131	1.42411	1.08884	1.61224	1.49744	1.65708	1.47052	1.89789	1.6499	1.45101	1.50937	1.50292
Cre01.g009676	2.38295	2.37561	2.94861	2.8114	3.36247	3.90059	3.63688	3.35345	2.41946	2.39939	2.5809	2.52643	4.54617	4.16524	5.50223	5.14876	5.66633	4.45851	5.03895	4.8765	4.4056
Cre01.g009700	2.82699	3.44393	2.80742	2.96983	2.76892	2.53554	2.83621	2.71939	2.70985	2.93223	2.99986	3.24417	1.63887	2.05252	1.84104	1.48725	1.26528	1.78901	2.2111	2.0342	2.02898
Cre01.g009731	0.99577	0.991113	1.09914	1.18009	1.26736	1.24969	1.3527	1.22592	1.23663	1.28561	0.924207	1.31028	0.780492	0.803038	0.583605	0.848451	0.995673	0.735502	0.565253	0.605773	0.697702
Cre01.g009765	0.023356	0.00892973	0.0180838	0	0.0313454	0.0217591	0.0415484	0.0125379	0.0316185	0	0	0.0154946	0.00703208	0.0237405	0.0267148	0.0405384	0.027704	0.0417484	0.0235917	0.043525	0.0440031
Cre01.g009800	4.29788	4.64978	3.8145	3.79539	4.09934	4.10892	4.52723	4.80578	3.90639	4.22604	4.01365	4.76245	4.32279	4.75017	4.25047	3.30311	3.53964	3.72376	3.84835	2.99036	3.39448
Cre01.g009850	4.30361	4.44259	3.47875	3.93483	4.05457	4.61075	4.4924	4.45649	4.32585	4.1266	4.02076	4.60805	3.57624	3.71829	3.6525	3.31652	2.82549	2.69241	3.98189	3.7774	3.99728
Cre01.g009900	17.2664	20.3927	19.0439	21.0747	20.4339	19.8816	19.2504	19.2605	19.8308	21.0583	20.2201	18.8123	34.756	25.3558	23.7743	33.8558	30.5817	30.0739	26.8085	25.3139	25.3773
Cre01.g009950	30.6253	24.473	27.6691	25.6266	28.0485	26.2502	23.6448	24.2535	28.8059	25.1651	23.2163	25.2158	25.8719	27.4556	26.6722	24.4056	22.5427	30.1498	27.7546	27.6667	26.7258
Cre01.g010000	25.5794	25.9169	23.6809	23.6388	25.7252	24.7772	22.8018	24.3058	23.9076	25.765	23.1979	25.5404	26.7371	26.3741	25.9438	25.1297	26.43	25.7793	26.5583	26.6346	26.9272
Cre01.g010050	3.63285	3.39372	3.82776	3.52979	3.3791	3.27435	3.24216	3.1896	3.32855	3.64988	3.35193	3.41038	2.49067	2.82066	2.63335	2.93088	2.58159	2.80087	2.98866	2.8752	2.68826
Cre01.g010100	30.8992	29.5037	32.0527	31.2588	25.3789	28.2039	29.3174	28.5457	24.1827	25.2222	25.9889	25.322	20.5283	20.6183	20.7233	23.2139	20.6196	15.9847	15.9506	18.0739	16.3822
Cre01.g010150	1.49012	1.90338	1.68145	1.76405	1.6618	1.79839	1.84351	2.20888	1.46997	1.52333	1.71959	1.52496	1.3383	1.26508	1.31705	1.61353	1.54407	1.39231	1.97552	1.86178	1.84236
Cre01.g010201	2.72054	3.01042	2.59251	3.08853	2.52772	2.98131	2.77346	2.99108	2.62942	2.05737	2.40647	2.30809	2.23678	1.95877	2.3837	2.73328	3.00979	3.84979	2.65991	3.42864	3.62237
Cre01.g010250	3.57991	3.91311	3.65427	4.09384	4.35791	3.84348	3.61417	3.96671	3.70725	3.58221	3.61901	3.72987	3.15063	2.76801	2.92231	3.05366	2.40445	3.06277	3.01851	2.89375	2.66613
Cre01.g010296	5.87437	6.60639	7.38825	6.39195	6.46088	8.56946	6.85112	6.64536	5.55705	6.94639	7.1552	6.84369	9.21432	7.57308	7.6369	5.90869	5.73581	7.22216	5.47054	5.76727	6.31652
Cre01.g010300	2.52228	2.81623	1.89242	2.59892	2.78594	2.39141	3.02569	2.48035	2.37962	2.21244	2.48008	1.79917	3.87099	3.42597	3.39563	2.55697	3.23673	3.47116	3.72014	3.47328	4.18429
Cre01.g010350	5.75941	6.03348	6.24303	6.18824	6.80199	6.88587	7.37676	7.15742	7.19262	7.34268	6.78917	7.14496	6.38132	6.73236	7.37819	7.43735	8.88106	9.19671	5.23578	5.04447	4.46692
Cre01.g010400	752.173	703.107	629.079	716.138	606.57	628.102	664.076	657.295	499.376	438.03	482.258	469.913	291.3	349.116	382.438	224.462	241.813	244.099	189.543	187.574	203.48
Cre01.g010450	50.6716	49.1373	45.9688	55.8261	45.2513	49.0605	49.0237	49.0512	49.6858	49.1653	57.1501	57.5852	34.1833	40.1461	40.479	30.2863	27.6421	34.8072	36.9013	39.4044	39.6778
Cre01.g010500	21.0084	22.9844	21.8739	23.8036	24.3402	22.0082	25.4026	22.169	23.8959	23.6787	22.5367	23.6249	16.8791	15.6797	17.3417	17.778	21.4341	23.1615	17.3622	16.1254	18.5999
Cre01.g010550	1.57621	2.14271	2.28827	2.03917	2.60017	2.17547	2.24316	1.7393	2.32646	2.26425	1.86572	1.88803	1.5028	1.39448	1.53579	1.71747	2.41497	2.19135	1.68058	1.52939	1.19609
Cre01.g010650	1.68503	2.24577	1.68825	1.9634	1.82746	1.84067	1.98217	1.80115	1.98194	1.95605	1.97062	1.87164	0.809232	0.747831	0.855095	0.766179	0.733685	0.678752	0.767116	0.751863	0.771301
Cre01.g010700	8.28806	9.10692	11.1896	9.13364	11.0764	11.7226	10.8038	8.61796	8.65076	9.47966	8.12681	9.26404	12.6027	10.3595	11.1794	13.1523	13.7551	9.5445	12.6865	12.1355	10.7817
Cre01.g010750	6.04299	6.21842	6.45009	6.7014	6.4486	6.72619	6.52054	6.22888	6.80686	6.46073	6.63518	6.61216	2.35889	2.11022	2.39728	4.98497	4.90542	3.69905	4.48782	4.42939	4.5777
Cre01.g010800	2.59422	2.93764	3.16644	3.0175	3.04364	2.86326	2.9453	2.92717	2.41586	2.61693	2.823	2.51576	2.25366	2.36819	2.53259	2.11656	2.77826	2.18564	2.33666	2.92529	2.9263
Cre01.g010816	3.16305	4.3536	3.59413	4.31675	4.76706	4.02992	4.06954	3.82735	4.51348	5.10251	5.10673	5.42747	4.43223	3.70174	3.38325	3.34743	3.63528	3.60626	4.5075	3.91904	4.30032
Cre01.g010832	0.814116	0.405459	0.348346	0.892762	0.625369	0.658654	0.731743	0.862563	1.15287	0.877112	1.04943	1.04465	0.309619	0.60975	0.637132	0.2008	0.27636	0.497836	0.930533	1.07797	1.14026
Cre01.g010848	11.5423	12.3219	12.2736	11.7887	11.467	12.4289	10.853	10.5213	11.1357	10.7128	12.387	11.3615	14.8033	14.3733	16.2312	15.0122	15.0467	17.5055	17.5386	16.8072	18.6157
Cre01.g010864	2.569	2.39521	2.46019	2.50416	2.55559	2.84122	2.88633	2.37106	2.22702	2.21747	2.53078	2.25744	1.60124	2.1379	2.06207	1.56454	2.92696	3.22248	2.01828	2.02976	2.34926
Cre01.g010880	4.76249	6.04092	4.78931	5.65843	5.09823	5.53301	5.16695	5.30567	5.35882	5.626	5.78357	6.04388	4.25108	3.74742	3.71703	2.94079	4.2368	3.92592	4.65208	4.79255	4.86631
Cre01.g010900	1623.7	1558.47	1347.07	1459.25	1385.5	1358.33	1420.85	1425.96	1481.62	1445.99	1524.37	1430.1	1047.92	1340.71	1285.81	1432.7	1352.14	1448.31	1585.21	1736.7	1846.34
Cre01.g010950	4.19831	4.2358	4.86086	4.26411	4.85839	4.34584	4.02466	4.26748	4.17054	4.59298	3.97086	3.7974	3.86233	4.03694	3.9869	5.22227	4.83002	3.99539	4.50245	4.72684	4.12573
Cre01.g011000	955.713	957.005	913.923	932.354	900.572	951.07	974.689	973.795	967.321	947.959	1008.03	978.54	865.158	906.733	936.726	1042.14	942.176	904.865	856.641	874.048	892.456
Cre01.g011050	16.6384	17.9194	21.0022	19.77	17.0226	18.7756	16.2165	18.1781	17.8847	18.8517	16.1453	17.2955	19.9676	18.3813	17.691	21.1507	23.6969	18.9196	17.5165	14.3023	12.6565
Cre01.g011100	19.2333	19.5026	19.5286	19.2739	20.9085	19.4594	20.4393	20.6889	18.6988	18.6235	18.1752	19.5248	18.1195	17.8578	18.1431	21.4035	22.317	20.605	21.955	21.8233	22.5266
Cre01.g011150	0	0	0.00675645	0	0	0	0	0	0	0	0	0	0	0.0059133	0	0	0	0	0	0.0054206	0
Cre01.g011200	10.1547	10.4945	9.9823	10.6192	9.24443	9.26661	9.54385	9.37683	9.71205	10.0443	10.393	9.8636	8.57737	8.91272	9.51399	9.16748	11.1304	10.0978	8.6118	8.68679	8.78222
Cre01.g011250	2.12244	2.68877	1.85795	2.27129	2.43927	2.25769	2.13014	2.14269	2.97514	3.24231	2.9142	2.7583	1.20176	1.27189	1.48559	0.890725	0.803176	1.30236	1.5839	0.782198	1.23841
Cre01.g011300	28.1514	28.6622	27.87	28.1444	32.2055	33.0817	31.5475	31.5392	18.0059	17.8594	19.5329	17.6269	21.3391	21.7448	24.3036	28.047	31.3694	27.8571	21.7337	21.8782	22.4106
Cre01.g011350	8.61249	7.93328	9.1915	8.39557	9.70651	8.95298	8.58915	9.05032	9.8586	9.81631	9.01826	9.1991	10.122	9.39648	9.12838	9.80017	9.52553	11.1745	8.63222	9.85293	9.39733
Cre01.g011376	0	0.189743	0.115275	0.121649	0.033302	0.092469	0.0353135	0.0799234	0.134369	0.0356454	0.0790555	0.197541	0.14942	0.302669	0.151373	0.20673	0.412066	0.413974	0.233934	0.246623	0.373998
Cre01.g011400	4.06725	4.069	3.42467	4.00867	3.53098	3.76204	3.44882	3.48855	3.75675	3.52992	3.90764	4.00197	2.40323	2.27955	2.39069	2.07058	2.40215	2.4636	3.03501	2.97358	2.97464
Cre01.g011450	10.5694	9.01002	10.4106	9.69791	9.46509	9.44901	8.83319	9.60344	9.85804	10.2066	9.30125	10.1246	11.5953	10.8405	10.7922	9.71318	9.18167	9.56582	7.58068	7.78241	7.36378
Cre01.g011500	52.1043	54.4817	52.5921	54.6853	53.4867	56.5249	52.9589	52.0482	54.8527	55.8443	54.6602	58.539	60.6747	55.2147	57.2597	59.3389	58.3794	58.2756	66.0612	66.8585	65.2734
Cre01.g011550	0.57506	0.575832	0.424046	0.50343	0.588015	0.46771	0.54559	0.551255	0.695084	0.540884	0.523458	0.672165	0.684315	0.668031	0.751724	0.27567	0.365418	0.358952	0.451782	0.442268	0.343943
Cre01.g011600	5.00423	4.51353	5.71798	4.86696	4.5306	4.11801	4.26725	3.9572	3.86768	4.04601	3.99294	4.17513	4.79595	4.73959	5.19979	5.92248	5.44294	5.09075	5.91684	6.21148	5.92426
Cre01.g011630	22.4555	17.7714	19.0297	17.5508	15.4347	14.8316	16.3397	16.1091	22.3746	22.2384	21.4243	22.0494	17.4549	26.3645	31.9259	13.9887	11.0802	17.0997	26.6051	31.4788	40.1019
Cre01.g011660	5.31235	5.09947	5.05113	5.32594	5.0854	5.25126	4.73069	4.37993	5.97023	6.20345	7.03489	5.47137	5.77715	6.50022	8.13923	4.43084	3.58081	5.07056	9.66229	12.1307	15.2614
Cre01.g011750	3.82796	3.84913	3.39361	3.92531	3.41636	3.67321	3.66357	3.59611	3.49795	3.78049	3.50624	3.77115	3.22708	3.08684	3.51736	2.85695	3.12164	2.8738	3.41549	3.41222	3.6901
Cre01.g011800	1.49599	1.68821	1.4105	1.54763	1.31149	1.52108	1.26194	1.20461	1.44541	1.29113	1.59511	1.38462	1.97601	1.74952	1.69272	1.92646	1.70293	1.69643	1.41359	1.62624	1.43196
Cre01.g011850	2.43662	2.44626	2.46562	2.17375	2.37466	2.33741	2.19389	2.18683	2.55249	2.46472	2.35531	2.29144	3.39697	2.65792	2.9101	3.36497	3.12243	3.4345	2.93294	2.77322	2.38269
Cre01.g011901	0.845806	0.763383	0.628039	0.798717	0.683869	0.833185	0.747375	0.792716	0.922116	0.560198	0.770303	0.758884	0.713874	0.852683	0.681966	0.512611	0.555083	0.632007	0.707283	0.69766	0.770632
Cre01.g011950	1.81085	2.07703	2.023	2.33919	2.27405	1.84235	2.11689	2.02752	2.08958	2.08723	1.99176	1.65898	2.01989	2.03349	2.18963	1.8499	2.07636	1.96266	2.46206	2.44257	2.24195
Cre01.g012000	3.8015	4.18451	3.58587	4.29726	3.627	3.32218	3.9498	4.01521	3.88252	3.60837	4.06837	3.91682	3.04879	3.18778	3.10829	3.26599	3.51158	3.44098	3.66996	3.61875	3.38033
Cre01.g012050	0.0145839	0.0167276	0.0169377	0.0536226	0	0.0543468	0.0155661	0.0117433	0.0148073	0.0471371	0.0348474	0.0290251	0.0526912	0	0.0500435	0.0151877	0.0259482	0.0260683	0.0441931	0.0135888	0.0549524
Cre01.g012100	0.554775	0.528012	0.740275	0.491872	0.629696	0.571825	0.579539	0.475234	0.479383	0.495966	0.423066	0.516824	1.99373	1.48776	1.67415	0.946515	0.997578	1.58242	0.79883	0.890867	0.722747
Cre01.g012126	3.623	3.0676	4.04371	3.27787	3.65506	3.65113	4.11089	3.91423	3.08299	3.52589	3.4966	2.95523	4.3672	4.94727	4.80007	5.43013	5.37699	5.27647	4.3494	5.18414	5.11636
Cre01.g012150	60.6415	60.9722	56.2566	63.5153	57.976	62.541	61.1463	64.957	63.4937	64.1297	64.7709	61.2411	63.6648	64.4804	66.7697	75.7632	70.577	68.5449	69.4081	73.2267	76.5466
Cre01.g012175	0.116594	0.0891548	0.180549	0.142899	0.156477	0.253451	0.331857	0.125179	0.15784	0.167488	0.139298	0.0773492	0.140417	0.237027	0.222268	0.283316	0.311173	0.208409	0.274798	0.181065	0.183054
Cre01.g012200	2.80773	2.59256	3.20079	2.57648	2.88538	2.91188	2.90259	3.00145	2.35559	2.72059	2.41303	2.48451	2.69075	2.45418	2.85467	3.20595	3.35271	2.70507	3.51386	3.69264	3.67131
Cre01.g012222	0	0	0	0	0	0	0	0	0	0	0.125373	0.104425	0	0	0	0	0	0	0	0.0977787	0
Cre01.g012244	21.2363	16.6659	18.9109	17.7149	17.2589	18.3643	17.3524	17.0387	18.1056	16.2565	16.358	17.6441	19.0669	16.2152	19.6124	23.9408	21.0165	17.3451	17.4479	18.9589	18.4015
Cre01.g012300	27.4106	26.9683	24.647	27.0252	26.6828	27.1934	28.0084	26.5646	27.1131	26.0666	26.868	27.7372	22.4697	25.1128	25.8066	24.8916	23.9948	23.3873	22.3713	23.7923	24.0307
Cre01.g012350	13.6784	11.7716	9.65281	10.5783	10.7452	10.7604	11.6725	9.61208	12.0346	9.85178	9.6886	10.2631	5.15171	5.82311	6.49492	4.80082	5.10394	5.65385	7.3331	7.5797	7.87692
Cre01.g012400	3.53417	4.20288	3.57576	4.06579	3.42638	4.16109	3.98047	3.614	3.17004	3.29373	2.5904	3.40901	3.40764	3.19565	3.44721	3.40953	3.89633	2.79044	2.03677	1.63642	2.06288
Cre01.g012450	10.7718	10.7556	9.3854	11.1898	9.30498	8.70619	9.4295	9.73214	9.80687	9.26402	8.76011	9.50456	7.25581	6.76173	7.16884	7.71221	8.04474	7.83026	9.18041	9.27511	8.47749
Cre01.g012500	43.9795	41.7283	50.6545	46.9808	47.1227	46.9364	43.6361	42.2447	44.3627	45.2798	44.1799	43.6091	49.8081	53.3532	52.2091	58.0769	59.6367	48.2373	45.3696	52.6177	48.9793
Cre01.g012550	1.28435	0.95203	1.04516	1.07083	1.00255	1.19653	1.04446	1.09048	1.18871	0.922489	1.04384	0.991157	1.32581	1.49199	1.40909	1.00087	1.13481	1.38994	1.29731	1.19672	1.35801
Cre01.g012600	5.23438	4.51801	4.43658	5.16791	5.09571	4.90111	5.96783	5.5666	5.328	5.71062	6.00097	5.85331	5.93379	4.51441	5.27654	5.28591	5.58558	4.58366	4.8466	4.58165	4.63198
Cre01.g012650	0	0	0	0.0124631	0	0	0.00542687	0.00409413	0.00516234	0.00547788	0	0.0151788	0.0045925	0.00516815	0.00581563	0.0264747	0	0.0181767	0.0359503	0.0473754	0.0383166
Cre01.g012700	0	0	0	0	0	0	0	0	0	0	0	0	0.00646463	0	0	0	0	0	0.00722934	0.0200064	0
Cre01.g012750	1.17073	0.781273	1.04448	0.87396	0.824877	0.907245	1.01102	0.91699	1.03738	0.682258	0.928224	0.661933	1.52369	1.3685	1.57647	1.20811	1.20246	1.19851	1.10191	1.15035	1.168
Cre01.g012800	7.22526	6.72238	6.08822	6.992	6.89702	7.9417	7.1492	7.64505	7.08943	6.64659	7.29175	8.94299	7.72056	7.59147	7.50801	5.48336	5.5288	7.01005	6.74306	6.32294	5.89453
Cre01.g012850	0.0615389	0.0282338	0.0285884	0.075423	0.0185826	0.0401318	0.03941	0.0198211	0.0124963	0.0331504	0.0514654	0.0489904	0.294599	0.250208	0.330827	0.275573	0.257307	0.0989994	0.12432	0.20069	0.0753611
Cre01.g012900	3.91571	4.58762	4.48673	4.2845	4.1844	4.57708	4.45955	4.58162	4.28481	4.23002	4.30193	4.29353	4.8359	4.33231	4.81503	5.21481	5.0618	4.70994	5.96995	5.79072	5.43899
Cre01.g012950	0.614798	0.727099	1.16925	0.628951	0.584899	0.813196	0.721028	0.735288	0.620653	0.847461	0.640147	0.566486	0.85896	1.00489	1.04446	0.958809	0.983536	0.903798	1.53218	1.52134	1.30279
Cre01.g013000	4.1654	4.72729	5.38882	5.23443	4.57304	4.1917	4.70856	3.77867	6.79888	6.98722	6.23639	6.76848	2.30982	1.91154	1.82938	2.86445	2.68932	2.52898	3.70148	3.36535	3.37748
Cre01.g013050	4.67871	5.23024	5.79242	5.0066	4.72132	4.77919	4.68962	4.35071	4.55749	5.15589	4.58248	5.34121	4.85885	4.53847	4.61809	6.44297	6.80331	5.73105	8.6482	7.90019	7.61783
Cre01.g013100	10.3407	7.98492	4.90563	6.3273	6.28288	6.35444	6.4954	6.91578	12.6276	10.1802	11.5693	11.0374	7.64457	9.12753	9.94897	3.22577	3.39582	3.83099	4.81959	5.52457	6.29263
Cre01.g013150	18.5942	16.4875	18.5795	16.3106	16.1957	18.23	16.7285	15.794	17.7021	17.9348	19.2788	19.6107	26.512	27.3372	25.5643	25.4002	24.132	21.9644	22.9504	26.3988	22.015
Cre01.g013200	33.7351	34.6316	37.1232	36.7884	34.7285	35.058	33.7704	36.0291	34.7914	37.7765	35.967	36.331	41.1879	37.1105	39.498	38.9431	40.9867	40.2533	35.1488	37.0161	35.5321
Cre01.g013250	9.96895	10.5127	8.39909	11.3871	10.009	9.31071	10.5063	9.56398	9.40782	9.41471	10.4101	10.0951	7.30332	8.29533	7.81234	8.18505	8.04203	7.22646	9.94273	11.067	10.952
Cre01.g013300	17.5887	16.8062	15.5167	16.8065	16.9207	15.8526	16.4854	15.4634	17.0681	15.9918	17.1723	16.2755	13.659	13.9683	14.3581	13.99	14.511	13.8302	19.353	19.7676	18.2837
Cre01.g013350	191.223	194.164	227.061	194.43	188.066	202.888	203.821	202.368	185.59	182.025	187.365	183.043	237.418	240.888	256.295	251.018	246.469	268.958	207.064	206.911	208.221
Cre01.g013400	5.35794	4.89096	4.95238	5.77021	5.16966	4.84391	5.71878	5.27169	4.95719	4.8503	5.32176	4.77964	4.63908	3.80263	4.98617	4.20959	4.83704	3.82521	3.3785	3.86983	3.31503
Cre01.g013450	0.247945	0.455026	0.172778	0.425439	0.224613	0.369587	0.344037	0.49913	0.352441	0.320557	0.414716	0.345426	0.335933	0.27723	0.567203	0.697168	0.352923	0.576155	0.601073	0.369645	0.210209
Cre01.g013500	2.048	2.37377	3.334	2.77857	2.32158	2.89488	2.548	2.73587	2.51721	2.71532	3.1406	2.96249	6.54984	5.23362	5.3302	4.57253	5.40492	7.14224	8.12526	6.66398	5.33917
Cre01.g013550	5.00443	4.90396	5.24231	5.29165	5.78504	4.8712	5.77537	5.35036	5.0811	5.49739	4.60561	5.09156	4.24167	3.90417	4.00848	4.04375	4.8511	4.3599	3.87969	3.30458	3.35409
Cre01.g013600	26.1324	26.3214	25.1538	26.6528	25.299	23.5297	24.8705	24.7601	27.5324	26.0479	27.6439	25.3358	22.635	22.905	23.507	22.3428	21.5024	21.5655	26.6567	27.7086	27.5653
Cre01.g013650	5.16716	5.24321	5.59347	5.68265	5.38178	5.31577	5.21021	5.37675	6.14144	6.03311	6.04655	6.14104	4.38703	4.66312	4.15491	4.08895	3.92145	3.91042	4.436	4.12246	4.22158
Cre01.g013700	320.468	310.513	207.242	319.464	287.601	278.057	305.64	307.036	296.976	282.479	322.79	295.421	158.532	169.561	176.01	179.968	182.417	186.742	172.806	199.404	225.08
Cre01.g013750	7.35195	8.7655	8.80069	8.41786	8.79576	8.23113	9.53353	7.50385	7.72651	8.85885	9.70815	8.82413	4.60183	4.09703	5.20045	5.13781	4.93402	4.66867	4.39706	4.1763	4.40443
Cre01.g013769	15.0194	13.7381	17.8851	12.5827	13.0128	14.081	13.2915	10.0273	12.9331	16.0792	12.3791	16.3649	8.15689	13.3342	10.2206	10.6915	11.5857	9.51533	6.43326	9.56596	9.04422
Cre01.g013800	4.57977	4.77901	5.21896	4.91669	6.48142	5.42151	6.54212	5.18505	4.94712	4.97126	4.19624	4.64305	3.00141	3.25512	3.60385	3.2274	3.53817	3.84692	3.94774	3.43309	3.37349
Cre01.g013801	6.41467	6.8275	6.01151	6.93299	8.33603	6.32051	7.55701	7.04085	6.41911	6.0148	6.44905	6.29133	5.74393	5.20495	6.0262	7.12304	7.2854	5.98087	7.24499	7.14829	6.98303
Cre01.g013850	2.94508	2.42691	2.78946	2.83857	3.39609	2.71708	2.47202	3.20032	2.40958	2.68009	2.45958	2.53234	3.35745	2.58668	2.09312	3.18612	2.89981	2.24882	1.96395	1.75838	2.12785
Cre01.g013900	8.12677	8.08582	8.46538	8.06799	7.73427	8.11747	7.38384	7.78714	8.64015	8.39457	8.87989	8.40862	11.1999	10.3774	9.91152	8.87456	7.73018	9.60584	8.63192	8.6652	8.67019
Cre01.g014000	81.4776	78.5374	81.8347	73.9479	76.6465	80.6403	76.4593	70.9871	76.4484	76.7952	78.834	76.3411	101.998	105.573	96.3649	107.868	96.9194	96.733	119.053	123.297	134.894
Cre01.g014050	29.7427	26.6629	26.1036	25.4297	27.8586	25.5924	27.497	25.0383	28.8067	27.0474	26.2694	25.3371	19.9113	21.6436	22.0786	20.1801	21.7992	22.2861	24.1443	23.112	23.2951
Cre01.g014100	2.6863	3.05182	3.209	2.57118	2.18887	2.40728	1.88417	1.64806	2.33782	2.31533	2.72034	2.3422	1.6407	1.82035	2.04841	1.62522	1.34283	1.55484	1.83478	2.1216	2.07261
Cre01.g014150	4.7879	5.004	4.98097	5.4603	5.11698	5.45941	5.93906	5.12062	5.16156	6.45296	5.94108	5.11401	5.32649	5.26132	5.87819	6.00645	6.00264	5.81565	4.31338	3.89281	4.0923
Cre01.g014200	1.86387	1.79958	1.80848	1.47473	2.29167	1.89029	1.75017	1.90929	2.32361	1.76662	1.76172	1.99562	1.99253	2.20632	1.87554	1.58477	1.59517	2.00319	2.14482	2.08844	2.46698
Cre01.g014250	13.7807	13.3333	13.2581	13.6634	13.9046	12.9474	13.2281	13.6739	13.4063	12.389	13.0794	12.7237	10.0243	11.4932	11.3559	11.9144	10.9362	11.2333	12.9321	12.5367	12.7689
Cre01.g014300	6.26244	6.12361	4.9028	6.10508	6.57954	5.93873	6.19205	6.37623	6.1135	5.55054	6.20165	5.58826	7.52102	5.49691	5.966	6.0969	5.81847	5.40565	6.46112	6.83764	6.78749
Cre01.g014350	116.023	115.059	122.54	109.436	110.759	113.371	109.507	111.97	117.92	123.389	125.116	129.951	100.956	115.371	117.802	118.981	122.409	134.06	100.054	102.714	110.036
Cre01.g014400	5.87417	6.13975	6.54283	6.75718	7.08307	6.76127	6.50516	6.50582	5.69954	5.39992	4.55093	5.04743	6.03016	5.23725	6.69599	7.18216	8.75719	5.62625	4.77916	4.14706	4.32482
Cre01.g014450	2.62923	2.44684	2.32489	2.58527	2.33971	2.53853	2.38536	2.7619	2.78479	2.31121	2.69859	2.58665	2.63392	2.53282	2.5289	2.29626	2.41344	2.22168	2.46866	2.3886	2.18405
Cre01.g014500	5.87497	5.88436	6.04368	5.91586	5.71912	5.8587	5.70147	6.1299	5.6756	6.57721	5.76676	5.75475	7.03386	6.54175	6.825	6.66395	6.90322	7.13238	6.91865	7.04183	6.75543
Cre01.g014600	25.1111	23.2372	21.0342	19.8822	19.5718	19.9437	20.9121	20.5184	20.7201	18.7145	20.7528	19.9759	26.7628	28.1974	27.3667	31.4349	31.2685	26.8783	27.3473	28.1602	28.6091
Cre01.g014650	24.3764	22.9755	22.4331	21.7251	22.3492	23.7217	22.9638	21.3567	21.7369	23.6649	22.2222	21.0932	25.1291	25.9358	25.609	24.8062	24.3729	23.9174	22.9363	23.4539	21.3653
Cre01.g014700	12.1662	11.7712	11.3183	9.99148	11.4754	12.2018	12.4998	11.3294	11.1132	10.4103	10.6296	10.2743	12.8206	11.0416	12.2592	12.1744	12.2775	8.95025	12.289	12.358	10.9734
Cre01.g014751	0.0288233	0.0330601	0	0.0353262	0	0	0.0307645	0	0.0292649	0	0.0344359	0	0.0260345	0.0292978	0	0	0	0.154563	0	0	0.0543034
Cre01.g014800	2.54271	3.10206	3.32894	3.2297	3.32717	3.27332	2.83731	3.24801	2.93371	3.07567	2.66501	3.09383	2.30713	2.67855	2.78939	2.85259	3.12573	2.60306	2.39325	2.50922	2.10128
Cre01.g014850	9.59499	10.0242	9.80099	10.768	10.8447	9.62819	11.2283	10.5932	10.0941	11.3089	10.8557	10.9975	17.6465	14.1241	15.1796	14.5188	14.3979	11.1997	16.4878	17.3852	15.7031
Cre01.g014900	3.46584	3.2631	3.88099	3.48678	4.0908	3.75473	3.91615	3.9271	3.83988	3.55158	4.20816	3.70728	6.70967	6.70153	5.9141	5.66676	5.27271	5.40811	5.70165	6.12212	5.14718
Cre01.g014950	5.82618	4.98602	6.01749	4.74681	4.99748	5.58247	5.42894	5.80067	5.54298	5.43623	5.0652	5.00811	8.12291	8.06747	7.32754	7.71075	7.07577	7.05283	11.2564	9.9015	10.3119
Cre01.g015000	47.1862	46.4183	42.8599	44.1429	42.7857	42.413	43.4972	43.4192	43.2734	38.2755	43.684	41.4545	44.2908	43.6481	44.5199	47.9019	47.7013	45.1567	42.5359	42.5603	42.6191
Cre01.g015050	5.39313	5.13983	5.3613	5.64395	5.19614	5.0978	5.26964	5.13145	4.49836	4.63987	4.89637	4.99143	3.94079	3.97697	3.90213	4.1742	3.87132	4.25654	4.29322	4.74191	4.12581
Cre01.g015100	3.17887	2.41585	2.94449	3.22681	2.96414	3.45207	2.99746	3.67468	2.71275	2.66844	2.39988	2.40646	4.2453	4.22237	3.59141	4.40721	3.45257	3.66029	2.63968	3.08918	2.44338
Cre01.g015103	5.59102	5.40405	5.12902	5.60689	4.4358	4.06507	4.15971	4.46701	5.47158	5.07942	5.29477	5.11216	3.94124	4.1004	4.1982	4.25602	4.14997	4.04975	4.71196	4.45664	4.71639
Cre01.g015150	3.71536	4.21866	5.5076	4.00442	4.28468	4.64408	3.96558	4.55521	3.58272	3.88216	4.17116	4.19882	6.50939	7.38225	6.17162	5.69683	5.49769	5.33959	4.67692	5.84516	4.71342
Cre01.g015200	1.3116	1.23482	1.40002	1.37522	1.40414	1.15129	1.22191	1.47127	1.10077	1.11087	0.987301	1.06377	2.99256	2.09612	2.62755	2.01333	1.71314	1.5449	1.77666	1.68835	1.53549
Cre01.g015250	17.3577	19.0195	15.3947	19.1402	19.432	18.668	19.5846	18.7793	17.0461	19.0723	18.6371	17.959	22.1551	18.5458	18.602	16.5146	16.4155	17.023	22.3905	21.0881	22.0585
Cre01.g015300	1.86798	2.09971	2.57443	2.09101	2.40668	2.11151	2.06024	2.10581	2.08626	1.91861	2.52928	1.95799	2.06969	1.86076	1.90871	1.94532	1.81689	1.35785	2.13841	1.54327	1.75965
Cre01.g015350	243.923	249.249	254.824	211.075	223.668	227.722	230.574	230.021	248.645	245.856	251.638	240.963	304.449	353.235	340.287	343.925	355.78	454.297	377.111	430.067	500.629
Cre01.g015400	10.7311	10.4194	13.3702	10.4261	11.3313	10.994	10.1852	10.1176	9.84392	10.3358	8.49983	9.88453	9.57015	9.6824	9.4971	11.7943	11.4046	11.3512	11.251	11.7867	12.0602
Cre01.g015451	1.18626	1.0493	1.29599	1.24443	0.981531	1.15197	1.14812	0.995681	1.10236	1.01811	1.15302	1.26049	0.953436	0.980978	1.14987	1.43428	1.18052	1.54538	0.680349	0.580761	0.662901
Cre01.g015500	10.139	9.49395	11.5417	10.0522	10.408	10.0317	9.07639	10.0685	8.78724	9.08039	7.78499	8.91275	15.0891	13.8861	14.7338	16.7421	15.8463	13.2664	12.376	13.2918	12.6083
Cre01.g015550	2.34269	2.2901	2.68988	2.83861	2.73318	2.95135	2.47205	2.22938	2.2975	2.55265	1.94013	2.03983	3.65495	3.70719	3.59309	3.82587	4.31031	4.37785	1.74786	2.08363	2.3573
Cre01.g015600	21.1292	19.7081	16.4158	19.1482	18.016	15.7764	18.0048	17.6283	19.2045	18.4666	19.6389	18.1793	9.83212	11.2644	11.053	10.0878	10.6959	11.3229	16.0648	16.9044	18.3911
Cre01.g015650	9.9579	9.23531	8.32074	8.13637	11.2802	10.7773	9.71652	10.2677	8.67565	8.74563	7.89203	8.33943	7.83672	8.51837	8.79618	7.46105	6.43209	6.57936	6.44002	6.76747	7.83249
Cre01.g015700	6.93271	5.98475	5.8904	6.17139	5.14178	5.77882	5.29657	6.55199	6.03866	5.8574	6.36459	6.20893	5.76757	7.15811	7.13673	7.02974	5.87533	6.58736	5.12301	4.72578	6.15257
Cre01.g015750	19.4358	20.7278	20.697	21.7391	22.6742	23.3989	21.2203	22.1301	22.3911	22.8297	21.1246	22.3334	18.9135	19.5011	18.5682	18.8486	20.4365	21.651	20.5039	19.407	17.6005
Cre01.g015850	5.47633	5.75124	6.03816	6.57028	6.53557	6.97473	5.69717	6.58663	6.28752	6.39799	5.54888	6.57626	10.0599	8.47891	8.08754	5.77525	7.17416	8.92145	7.65554	7.06195	6.72595
Cre01.g015950	17.5635	16.749	15.5069	17.0857	17.1047	17.2193	15.1345	16.8231	17.0297	16.426	17.2922	17.4594	13.5718	15.5907	13.9258	16.5095	14.3651	16.6999	14.3598	15.5598	15.7827
Cre01.g016001	1.15032	0.972192	1.20941	1.30596	1.38942	1.24087	1.11147	1.27727	1.59823	1.35674	1.33091	1.38568	0.721843	0.910786	0.775595	0.769204	0.495514	0.584383	0.684923	0.383602	0.672976
Cre01.g016050	74.4418	69.6727	58.971	69.5933	65.5261	57.2102	62.6207	65.4972	67.0175	63.6128	65.1431	62.3886	63.4473	66.4468	65.8949	63.4692	64.3839	63.9861	79.3638	78.6459	79.004
Cre01.g016100	0	0	0	0	0	0.0188503	0.0215965	0	0	0.0217995	0.0241738	0	0.0182761	0	0	0	0	0	0	0	0
Cre01.g016150	10.9914	11.7946	12.0279	11.3757	10.6947	11.1956	10.6367	11.1518	11.1846	11.8683	12.2855	11.1565	10.5457	11.9172	11.5663	11.2684	14.0806	14.5387	13.5695	12.8815	15.554
Cre01.g016200	2.2259	2.39526	2.73556	2.53961	2.57452	2.56385	2.7473	2.4376	2.49011	2.57255	1.94373	2.30362	2.81475	2.59987	2.46268	3.15256	3.28354	2.74895	2.86155	3.01677	2.27218
Cre01.g016250	2.58022	2.57762	2.75499	2.24425	2.55523	2.7915	3.64237	2.91543	2.78877	3.13857	2.78433	1.98782	3.53344	3.25722	3.9509	3.29379	3.85037	3.57064	3.95142	4.0328	2.94022
Cre01.g016300	50.1982	46.6153	49.1311	44.0633	47.2808	48.5171	45.068	47.7022	44.7195	41.8676	42.8818	45.6407	46.3243	53.6995	53.2755	65.0932	61.7141	58.9935	58.4394	58.8491	59.5142
Cre01.g016350	7.10649	6.14825	6.14686	6.47016	8.58366	8.96616	8.16301	8.71976	7.0367	8.38557	7.97279	9.09224	9.83009	10.1954	9.02647	8.92314	8.61006	8.17811	7.79348	7.06306	7.56144
Cre01.g016400	46.3948	45.4834	39.6299	43.2886	43.9984	41.8179	40.5976	40.5184	43.6388	42.5677	40.4493	42.9136	37.8805	42.1216	40.7796	35.4892	32.6245	36.283	40.7266	45.5948	41.8454
Cre01.g016450	2.03378	1.96371	1.72148	2.01383	2.33625	2.16234	2.33019	2.017	1.85495	2.30257	2.36117	1.64651	1.31808	1.29642	1.4457	1.44789	1.17553	1.15016	1.4856	1.33829	1.43958
Cre01.g016500	91.1968	92.5036	82.8861	95.6059	83.9689	82.4587	90.2527	85.6028	95.543	90.7952	95.5705	94.467	56.5328	59.024	61.1482	66.0213	62.5381	59.373	66.904	70.1609	70.4585
Cre01.g016514	86.864	84.4761	69.3853	80.5242	70.4512	67.5013	75.8556	73.8285	84.9606	77.4584	84.8553	78.6172	61.0093	66.7077	68.6213	69.312	64.1824	61.6325	73.7528	76.3202	76.6724
Cre01.g016528	22.2434	20.2593	20.0844	19.0676	17.8596	18.5964	19.0412	17.8981	20.8545	19.2202	19.1822	19.5758	14.9668	17.0879	17.8316	17.1892	17.2575	15.743	23.0848	22.7175	22.5129
Cre01.g016542	0	0.0279291	0	0	0	0.022685	0.0502015	0.0392144	0.0477545	0	0	0	0.0659826	0.0956171	0	0	0	0	0.0950177	0	0
Cre01.g016556	45.9405	45.7728	43.591	45.8382	42.3564	44.3492	44.8437	46.2094	42.0272	41.4174	41.5821	43.1773	42.4172	41.3078	42.1696	42.0903	38.8567	37.6289	40.9145	41.7519	40.6015
Cre01.g016570	5.06503	6.00796	5.17532	6.36043	6.49813	6.2078	6.49919	5.58286	5.93651	5.86698	5.94384	5.94228	4.53121	4.28331	4.3609	4.66223	4.666	4.22997	6.2484	5.84773	5.4557
Cre01.g016600	0.0237765	0.0272715	0.027614	0.0291409	0.0957292	0	0	0	0.0241408	0.0256164	0.0284064	0	0.257713	0.024168	0.0543916	0.0990437	0.10576	0	0.0720494	0.0221543	0.0447953
Cre01.g016651	0	0.0623648	0.126296	0.0666397	0	0.0506547	0	0.0875644	0.165617	0.11716	0.0649601	0.108213	0	0	0.0621917	0	0.0483708	0	0.109842	0.202651	0.102438
Cre01.g016700	7.38004	8.6376	8.97098	8.12212	7.60165	8.27858	7.02736	7.96968	9.15339	10.1069	9.66541	9.50647	9.40623	10.454	9.42577	7.03579	6.68028	6.92273	5.67239	5.69367	5.89809
Cre01.g016750	0	0.0281379	0	0.0601334	0	0	0	0	0.0249078	0.0264302	0.0293089	0.048824	0.155108	0.0748074	0.112239	0.0255476	0.0654723	0.0877005	0.0743385	0.0685744	0.0462185
Cre01.g016800	2.92155	2.99826	2.91686	3.54929	2.3216	2.78148	2.70801	2.73428	3.13545	3.36851	3.58231	3.68509	3.02082	2.72218	2.74078	2.52208	2.86126	2.79434	3.14518	3.02071	3.02975
Cre01.g016850	91.1615	87.0276	90.9821	89.0126	89.5043	97.1877	92.1013	87.609	91.2506	89.287	82.6882	87.5954	60.6938	67.3339	67.0591	70.7936	73.0291	80.0733	58.5973	65.5324	70.4722
Cre01.g016900	68.0701	59.2853	52.4585	64.283	57.0541	64.5595	61.9009	63.061	62.6659	54.3189	61.5501	57.0375	64.5812	64.2854	68.7079	78.2064	86.7299	94.5847	64.0535	66.5418	74.7299
Cre01.g016950	14.4802	13.6228	14.2978	15.1216	14.6023	14.3237	14.3845	13.7996	13.1327	13.7017	15.1616	15.2189	13.9119	11.9623	12.5615	14.8538	14.4257	12.2629	13.9689	12.7595	13.1295
Cre01.g017050	13.711	16.5908	17.0666	14.3928	15.8025	15.9133	15.0813	13.2317	14.8137	14.4337	15.5056	15.6437	14.8235	14.8304	13.7195	15.6739	16.8904	16.1267	15.6466	16.9495	18.6935
Cre01.g017100	4.51622	4.65939	3.78514	4.32255	5.00273	4.51105	4.72099	4.30204	4.43178	4.72774	4.63079	4.72579	4.40517	4.69705	4.15385	3.74559	3.59317	4.28599	4.07975	3.53566	4.68193
Cre01.g017150	1.15418	1.67381	1.18638	1.5284	1.62466	1.51608	1.58119	1.45638	1.55799	1.54364	1.56912	1.52258	0.902707	0.863029	0.814352	0.750652	0.574368	0.861589	0.875487	0.622184	0.737327
Cre01.g017200	5.00033	5.38642	5.63072	5.2197	5.3967	5.56178	5.70237	4.80719	5.13486	4.85468	5.67873	4.59749	4.15589	4.46423	4.98003	4.23716	4.07629	5.3356	4.49386	4.42886	4.69244
Cre01.g017250	7.00635	7.21839	7.38105	7.86517	7.52033	7.65368	7.64366	6.91484	7.23961	7.78231	8.03732	8.48375	6.07644	7.46833	7.30473	5.71446	4.55064	5.09814	5.22951	5.17066	5.11065
Cre01.g017300	247.023	243.386	229.08	228.755	224.352	246.102	241.41	247.658	244.2	212.751	239.156	231.484	144.868	191.093	181.719	182.662	205.225	233.07	176.682	194.024	216.035
Cre01.g017350	2.11962	3.08826	3.08269	1.89572	2.40259	3.0243	2.75153	2.9215	2.42353	2.75682	2.7605	2.33728	2.88042	2.60094	3.14521	3.321	2.44625	3.44744	3.56834	3.73648	3.75954
Cre01.g017400	5.92989	6.88829	5.90311	5.98849	5.64899	5.90494	6.58759	6.10277	6.06713	5.94871	6.56091	6.02133	5.79338	6.0432	6.14246	6.06512	6.12317	5.54265	5.31741	5.10245	5.358
Cre01.g017450	9.00955	9.76667	7.57404	10.2657	10.2974	10.1644	10.5235	10.403	10.6539	10.739	10.9855	11.749	9.64535	8.57667	8.078	7.25821	5.67792	6.7677	10.7707	10.5403	11.515
Cre01.g017500	13.9762	13.8174	17.5644	13.2626	15.5638	12.6562	12.8858	12.6188	13.3961	14.2149	12.5856	14.0376	12.9772	14.5774	12.944	16.6186	16.2146	14.5419	12.6687	12.0994	11.3235
Cre01.g017550	0.475194	0.721815	0.462394	0.45648	0.46538	0.598247	0.603154	0.630838	0.260797	0.345922	0.383599	0.485651	0.684427	0.626617	0.631672	0.307621	0.47987	0.436178	0.687553	0.921445	0.7017
Cre01.g017600	9.17389	7.9101	6.89702	8.28275	8.05564	8.61603	8.7126	8.424	7.35863	6.67327	7.27294	7.84759	9.11298	7.35608	8.91068	9.64237	9.89389	11.2048	10.922	11.8006	11.0079
Cre01.g017650	10.28	9.64286	9.8155	10.4733	11.7602	11.4445	11.8484	11.4104	11.4503	11.6536	11.3678	11.8007	13.965	13.1728	15.0743	13.0898	14.0334	13.2835	7.58998	9.11352	7.5701
Cre01.g017701	0	0	0	0.0130354	0	0	0.0113521	0	0	0.00572939	0	0	0	0	0	0.00553806	0	0	0	0.00495505	0
Cre01.g017750	2.32166	2.06735	2.15587	1.97531	2.44672	1.95912	1.98278	1.73754	2.33002	2.79526	2.25196	2.36285	3.10894	2.55199	2.62295	2.35884	2.3554	2.73449	2.17791	2.44051	1.9522
Cre01.g017850	4.39714	5.00557	4.76125	5.00426	5.32445	4.06569	5.61076	5.52402	4.12883	3.79348	4.48314	4.34274	11.3178	9.07349	10.3048	7.7984	6.77945	5.4073	7.53054	6.63858	7.08524
Cre01.g017900	1.04396	1.00717	0.759198	1.07621	0.815106	0.818056	0.968476	0.824912	0.752865	0.756835	0.769328	0.776714	1.00464	0.991725	0.714222	0.751882	0.902688	0.784789	1.20232	1.28182	1.21319
Cre01.g017951	0.960415	1.20173	1.53552	1.28411	1.48145	1.35955	1.30467	1.36592	1.1271	1.03473	0.923906	0.906072	1.2618	1.15372	1.38386	1.03915	0.976462	1.18164	1.90242	1.6968	1.4217
Cre01.g018000	18.5832	15.5269	15.9324	14.3692	14.964	14.1597	13.9327	13.6498	13.9592	13.1196	14.729	13.0198	13.1552	16.7699	14.6197	11.7689	11.102	11.9905	12.4528	12.2192	15.0291
Cre01.g018050	12.4186	12.5834	12.0522	13.7876	11.7396	11.1254	12.3911	12.7079	12.6088	13.0404	13.7517	12.6621	9.13769	8.91198	9.50394	8.59685	10.5518	9.64428	7.72072	9.14977	8.91144
Cre01.g018075	3.89667	3.18225	4.19974	3.55321	3.01225	3.97874	3.46037	3.51423	3.2284	3.35856	3.5009	3.72251	4.64593	4.84804	3.06645	4.18785	3.52202	3.39902	3.05433	2.67227	3.02465
Cre01.g018100	3.3993	4.78708	4.3866	4.42084	3.51662	4.32806	4.21279	4.0602	4.25671	4.13031	4.33198	4.07801	6.26021	4.58783	4.88179	6.17541	6.23298	5.73861	4.46369	4.71587	3.94934
Cre01.g018150	10.612	11.0699	12.3585	10.4371	11.7072	10.9713	11.1558	11.8623	10.3312	10.8685	11.9132	10.5311	11.8336	11.9556	12.6043	15.2809	13.8696	12.3075	16.1448	15.7882	15.797
Cre01.g018184	2.38224	2.51382	3.54141	1.9854	1.91828	1.95303	1.72902	1.84151	1.74149	1.43728	2.39074	2.56024	3.701	3.29318	5.23166	2.38163	1.27157	0.510983	1.82877	1.95334	1.97479
Cre01.g018200	10.1684	11.2662	10.4996	10.567	10.4716	9.60055	9.89563	10.1936	10.398	10.3753	10.3977	10.8075	7.52906	7.39578	7.56488	7.28358	7.28245	7.78966	9.53741	9.29154	9.34934
Cre01.g018350	14.8273	13.8437	14.6433	12.8905	12.9233	13.1801	12.6908	13.251	12.9317	13.501	13.2859	12.5084	19.8689	22.1507	21.3462	16.9772	16.0775	16.8741	20.8718	20.7832	20.8423
Cre01.g018400	9.16033	8.99745	9.84484	9.21623	8.66988	9.58482	9.86847	8.83487	9.26598	9.02218	9.18812	9.08153	9.07673	10.0407	9.81304	9.23703	11.1596	11.4862	8.95931	9.20414	9.90092
Cre01.g018450	8.54602	8.08298	8.6262	7.18383	7.67876	8.06589	7.66499	7.85426	7.95009	8.70115	8.87373	8.3484	10.8109	9.80097	10.2356	10.5773	9.99099	9.4774	8.38369	8.79675	8.55619
Cre01.g018500	2.50032	2.59309	2.93864	2.31209	2.74275	2.58043	3.1641	3.15863	2.79705	2.67767	2.77255	2.53279	2.10965	2.26755	2.07214	1.57478	1.86471	2.3283	2.43482	2.19022	2.15787
Cre01.g018550	3.97528	4.0644	3.84638	4.00098	3.64624	3.32086	3.34945	3.62922	3.62455	3.23911	3.35915	3.45809	2.92959	3.07737	3.23406	2.99386	2.96035	2.94582	3.32932	3.2576	3.27355
Cre01.g018600	33.2811	33.4638	29.34	32.0872	31.4571	32.2205	31.7073	32.9443	24.9141	28.5186	31.7978	27.7348	38.5688	36.1857	39.2274	39.7396	41.5966	33.0687	39.7158	40.1919	45.5022
Cre01.g018650	20.0341	20.0629	20.6847	19.2193	19.7827	17.7346	19.2937	18.5235	18.9997	20.0638	20.0179	19.9408	22.7741	23.262	22.6923	23.417	22.5574	23.9614	22.3338	21.43	21.567
Cre01.g018700	2.13718	2.5999	1.54192	2.38124	2.05341	2.21731	2.67859	2.71175	1.74252	1.56993	2.18582	2.09451	2.45687	2.32048	2.14822	1.88845	2.13174	2.08373	1.60271	1.47844	1.46418
Cre01.g018750	2.0913	2.02739	2.02277	2.28539	2.27445	2.17149	2.05938	1.84038	2.11677	1.9462	2.52174	2.22282	2.16382	1.79667	1.75516	1.58453	1.84318	2.08318	1.54997	1.7616	1.74435
Cre01.g018800	313.606	307.337	300.815	321.737	304.198	298.421	309.671	305.64	311.91	302.932	316.261	311.115	194.688	197.417	215.127	220.987	241.237	242.917	203.141	200.836	207.821
Cre01.g018850	3.39093	4.25312	4.56153	3.1992	4.46901	4.15906	4.42648	3.49657	3.78965	3.10138	3.67233	3.39862	4.03237	3.91789	4.35293	5.20806	5.07837	4.05534	3.03088	3.90968	3.83773
Cre01.g018900	5.56178	5.49897	8.04845	5.34421	6.67307	5.48201	5.62766	5.63395	5.56793	6.08802	6.28597	5.54565	6.51065	6.61441	6.84509	11.225	11.0535	8.29125	7.47181	6.62298	5.66885
Cre01.g018950	30.1346	26.215	30.0323	25.3605	23.3895	23.3793	22.1943	24.0603	24.446	24.2675	22.6536	23.4529	23.4487	28.0436	26.2878	24.9679	23.1856	24.5213	20.3867	21.5332	23.2323
Cre01.g019000	7.53946	6.18475	8.70089	7.25203	6.77234	6.44603	6.36648	6.99316	5.47476	6.73478	4.61781	5.46076	8.57713	10.6708	9.06035	9.04426	8.06569	9.38246	8.29034	8.80355	8.3159
Cre01.g019051	0.299121	0.498032	0.414636	0.461215	0.349642	0.557336	0.64883	0.419563	0.264516	0.623742	0.368895	0.364871	0.427057	0.274621	0.375247	0.371796	0.369111	0.362197	0.243661	0.0988978	0.163611
Cre01.g019100	3.6594	3.85016	3.4831	3.81058	4.01571	3.38355	2.84863	3.98795	3.91102	3.26077	3.55017	3.03915	3.65326	2.93656	3.96536	3.72494	3.15757	3.49186	3.69633	3.10208	3.70637
Cre01.g019150	4.35765	4.90797	4.45803	5.53361	5.22543	5.02698	5.70896	4.82632	4.64803	5.93211	4.66113	4.8686	4.36231	4.54132	3.72474	3.12913	3.56876	3.31814	3.41642	3.54729	4.23831
Cre01.g019200	11.2841	11.0553	10.6329	10.3405	10.3195	10.2814	10.5525	9.6121	11.5366	11.2145	11.0785	11.5019	7.65604	9.3591	9.78472	7.49417	6.84342	8.87111	11.4112	12.1449	11.9215
Cre01.g019250	146.061	130.161	117.526	137.865	126.952	124.344	127.282	127.928	136.581	135.737	147.915	137.599	142.229	139.877	142.401	141.44	129.963	128.911	155.623	160.407	162.924
Cre01.g019300	2.7972	2.62912	2.94888	2.74057	2.15189	2.13285	2.14112	2.32919	2.32731	2.3547	2.11843	2.06042	1.60412	1.8936	1.82276	1.79105	1.8395	1.73017	2.0631	2.10965	2.05618
Cre01.g019400	0	0	0	0	0	0.0427461	0	0.11084	0	0	0	0	0.124332	0	0.0524818	0.0477831	0	0	0.0463464	0.0427528	0.0432225
Cre01.g019450	9.71132	10.4937	11.2351	10.1101	13.0962	14.9158	10.4854	13.009	9.02257	11.9575	9.76568	10.4847	16.1887	14.5972	14.3245	14.0792	13.9097	11.7289	14.8087	14.1845	14.5522
Cre01.g019500	5.27885	3.98775	5.14916	4.51521	4.17369	4.20474	4.44281	4.1351	4.27483	4.4502	4.42046	3.65015	4.85453	3.76089	4.88877	4.63376	4.83805	4.24755	5.68652	5.60224	5.85909
Cre01.g019550	0.550593	0.547322	0.818505	0.413887	0.598536	0.547142	0.619017	0.597048	0.618658	0.561561	0.587641	0.540596	1.90308	1.7909	1.60382	0.970938	1.21475	0.997294	1.79451	1.55276	1.43151
Cre01.g019600	39.3417	41.3934	39.6887	40.1319	47.3419	51.1538	48.5464	46.9065	35.5302	38.6846	39.7379	39.7545	56.9278	54.9159	53.276	48.5378	45.5477	45.3781	49.5045	47.5641	50.5783
Cre01.g019650	15.3371	15.6488	13.0842	15.0265	9.80687	9.35191	10.9631	10.2227	13.0004	13.862	13.9237	13.9168	6.35815	7.47102	8.08708	7.68668	7.25756	6.94396	8.35025	9.55609	8.87061
Cre01.g019700	2.60899	3.46794	2.64778	3.51141	3.76733	3.27109	3.14255	3.19543	3.23075	4.00616	3.554	3.48187	2.76951	2.26779	2.273	2.14568	2.0336	2.27728	3.09096	2.78882	2.785
Cre01.g019750	14.5607	14.3625	15.2851	15.3097	18.0406	17.5765	16.1747	16.8335	14.9537	14.917	14.0695	14.7923	20.7104	21.7444	19.9786	19.8695	18.8956	20.3973	17.6123	17.0689	16.8121
Cre01.g019850	14.9664	16.3629	14.3719	15.1666	15.2054	14.5086	15.451	13.9408	15.575	14.8793	15.8862	15.4044	15.3109	14.5127	15.0757	16.7531	16.2951	13.6473	24.8576	24.2138	23.0942
Cre01.g019900	2.67914	2.29347	2.10978	2.88316	2.55199	2.72729	2.97117	2.4625	2.50788	2.64709	2.79488	2.37993	2.71503	2.5107	2.55618	2.21844	1.95324	2.03236	2.82499	2.44764	1.69893
Cre01.g019950	1.53882	1.38562	1.9375	1.30434	1.24491	1.90254	1.228	1.62125	1.40178	1.75086	1.37455	1.18783	1.96149	2.33892	2.23715	1.70737	1.61205	1.59381	4.61946	3.93967	3.4817
Cre01.g020000	0.0127625	0.0146385	0.0148223	0.00782095	0.0256922	0.0118898	0.020433	0	0.0323951	0	0.00762383	0.0127001	0.0115277	0.0194589	0	0.0199363	0.00567688	0	0.00644564	0	0.0240447
Cre01.g020050	2.91903	3.19779	2.89201	3.31477	3.74165	3.71842	3.15377	3.75118	3.22989	3.29894	3.41627	3.55685	2.71193	2.88231	2.52115	1.96042	1.67469	2.30005	1.97368	2.29801	2.41305
Cre01.g020100	0.0234052	0.0178971	0.00906093	0.0191239	0.0157057	0.0327074	0.0416359	0.0376931	0.0237639	0.0294191	0.0372838	0.0271726	0.0563751	0.0237906	0.0178474	0.0121871	0.0312327	0.0418364	0.0118207	0.00363472	0.0220479
Cre01.g020141	14.2087	12.7036	13.557	13.1993	11.1921	11.16	11.1682	11.4061	11.7631	12.0425	10.6032	11.4709	8.34538	10.9616	8.48442	10.6083	11.7718	9.32555	6.84486	7.34611	6.6855
Cre01.g020182	8.66084	8.056	8.12962	8.57914	6.783	7.04073	6.86345	6.95484	6.76982	6.5445	7.10138	6.52881	4.46868	4.42583	4.58678	5.41165	5.60449	4.22018	3.42739	3.42695	3.58754
Cre01.g020223	2.91273	3.46839	3.49903	3.14749	2.46182	3.22107	2.74105	3.07946	2.00919	2.40748	2.6697	2.90955	5.5731	4.49752	4.31074	5.76562	5.09343	5.584	4.4581	4.65108	3.77012
Cre01.g020264	2.72617	3.72887	3.36935	3.69859	3.63915	3.99301	3.93675	3.90908	3.44883	3.91093	3.23961	3.85891	3.50267	2.96369	3.15157	3.93215	3.21639	3.41369	3.57832	4.10231	3.26846
Cre01.g020305	280.276	274.657	298.037	291.118	273.497	291.369	283.084	274.35	281.094	285.508	275.233	278.381	160.037	179.696	180.622	213.722	231.847	232.214	159.329	159.816	164.631
Cre01.g020350	234.652	216.215	224.188	228.611	219.851	225.012	225.041	227.753	222.992	219.135	229.34	226.997	150.487	157.896	168.625	192.678	175.426	161.911	171.574	165.583	166.991
Cre01.g020400	16.9876	14.5671	13.1294	15.9375	14.2898	16.3913	13.8794	14.086	13.9831	13.6177	15.1492	13.584	14.2845	13.3822	14.573	13.879	12.7557	11.423	14.2788	14.1515	14.688
Cre01.g020450	0.115439	0.0662039	0.268141	0.282968	0.174293	0.376411	0.431248	0.511251	0.468831	0.186558	0.206877	0.172312	0.469214	0.352019	0.13204	0.120219	0.205394	0.619035	0.816229	0.591596	0.869956
Cre01.g020500	0	0	0	0	0	0	0	0	0	0	0	0	0	0.0591029	0	0	0	0	0	0	0
Cre01.g020575	1.3988	1.05657	1.78306	1.42169	2.30082	2.60632	1.63867	2.52743	1.35095	0.845413	1.01901	1.42591	3.0508	2.01137	2.65359	1.9186	1.91213	2.92721	1.68861	1.68483	2.18542
Cre01.g020650	1.98589	2.719	2.61809	2.87249	2.22401	2.35014	2.7689	2.70118	2.55219	2.3034	2.5436	2.83965	2.20583	2.24591	2.35334	2.04017	2.10889	2.70228	1.76197	2.08378	1.71905
Cre01.g020701	0.268041	0.273281	0.657194	0.438021	0.23982	0.471682	0.317882	0.383706	0.514058	0.609652	0.355818	0.326005	3.68541	2.20991	3.09995	1.36468	0.95382	0.905001	0.541493	0.721509	0.392773
Cre01.g020750	14.1766	12.3649	16.3119	12.4069	13.0123	13.2685	11.2959	10.5332	12.2803	11.3548	10.2879	12.3847	24.3036	18.3743	19.5987	15.9729	16.0814	13.8647	14.718	14.3118	13.3338
Cre01.g020751	0	0	0	0	0	0	0	0	0	0	0	0	0	0.0641393	0.0240583	0	0	0	0.106229	0.0195984	0.0198137
Cre01.g020800	4.07396	2.99422	3.629	4.04781	4.14046	4.44025	4.98159	4.07669	3.87535	3.89915	3.96942	3.69981	3.91201	4.88481	4.34315	3.72775	4.29283	4.63086	4.21495	4.01712	3.57688
Cre01.g020850	0.279422	0.25464	0.231165	0.295551	0.2774	0.324504	0.371779	0.406846	0.338112	0.251557	0.329259	0.331382	0.159038	0.237333	0.183883	0.183364	0.204312	0.171048	0.560617	0.563513	0.659846
Cre01.g020887	2.45083	1.96363	1.50691	2.07614	1.85017	2.16574	2.13503	1.91543	1.7931	1.26199	1.16262	1.56015	1.92071	1.61194	1.75205	1.78286	1.63523	1.61059	0.946539	0.856355	0.933666
Cre01.g020918	37.7521	34.3172	34.5948	35.1256	33.3058	32.4355	32.8994	32.1415	34.8028	34.2484	33.8518	33.554	33.0533	31.4445	31.4679	38.8708	37.5437	31.8519	44.0747	43.3741	42.5107
Cre01.g020950	32.2118	26.9565	27.295	24.1291	27.8367	23.6718	26.2835	25.0675	28.7247	25.0236	23.9513	24.5468	20.5197	25.1382	26.4938	20.0831	19.0225	22.6902	24.1886	23.952	27.2694
Cre01.g021000	1.0425	1.07813	1.29015	1.06825	1.39337	1.49663	1.09447	1.12844	1.04112	1.01269	1.06174	1.10543	1.03425	0.955434	1.09468	0.907685	1.39875	1.06919	1.08755	1.11469	1.32012
Cre01.g021050	8.63884	6.98598	9.52786	8.03613	7.78836	7.3244	6.96524	7.4817	8.07707	7.16462	7.16532	7.82353	10.6379	10.234	9.84564	10.3557	10.7539	10.7759	14.6271	13.9272	13.9339
Cre01.g021100	1.23236	1.55124	1.41658	1.49491	1.30405	1.43071	1.26139	1.39435	1.37316	1.34815	1.44213	1.59738	0.799166	0.725894	0.643349	0.605494	0.938911	0.881127	0.759646	0.9304	0.791788
Cre01.g021150	7.25847	6.70027	7.45394	6.70646	7.20098	7.75556	7.18211	7.44857	7.39925	6.6322	7.04536	7.06395	5.90236	6.03173	6.8808	6.7531	7.35206	6.41043	8.57662	8.05458	9.86833
Cre01.g021200	1.41596	1.76656	2.0484	1.9181	1.7753	2.33743	2.0151	1.88028	1.89165	2.19462	1.69168	2.27424	2.49061	2.39879	1.79007	2.25068	2.54143	2.26458	1.907	2.29151	1.75506
Cre01.g021251	119.772	113.335	113.361	114.621	115.375	115.027	116.699	121.455	127.749	123.437	127.287	125.083	97.5903	97.9919	104.866	106.494	107.983	98.3338	119.801	122.231	122.057
Cre01.g021300	0	0	0	0	0	0	0	0	0	0	0	0	0	0.0366808	0	0	0	0	0	0	0.0679879
Cre01.g021350	17.3351	20.3693	24.428	20.0186	19.5813	21.9996	18.8315	16.5023	21.16	18.5105	20.8487	20.2787	20.2856	19.4609	18.0215	21.9442	24.7775	22.4477	18.3272	19.9571	20.2127
Cre01.g021400	5.598	5.8918	6.33105	6.24428	6.54213	5.85982	7.27296	6.68552	6.1521	5.1954	5.16008	5.71668	5.35937	6.03114	5.39582	4.75989	6.00596	6.14619	6.37454	6.09517	6.51763
Cre01.g021450	12.3962	12.1912	11.5279	12.474	12.3789	11.2352	10.7053	11.4885	11.9469	11.6979	12.2817	11.6616	10.2747	9.84271	11.0949	11.1632	11.1683	11.1334	14.2178	14.916	13.5811
Cre01.g021500	27.3436	26.9932	25.8796	26.0948	25.7139	24.7373	25.6252	26.6251	26.0547	26.7334	28.0822	25.8222	32.8527	33.7704	29.467	26.1401	27.8425	29.4233	25.4123	25.853	28.8997
Cre01.g021550	3.04527	2.99862	2.93618	3.20417	3.24836	3.24744	3.08682	3.49313	3.06276	3.3944	2.89459	2.94461	3.01877	2.81312	3.0122	3.17135	3.63773	3.6289	2.56333	2.73934	2.68824
Cre01.g021600	57.8412	53.4787	55.719	51.0047	53.4186	53.1535	52.9406	53.3626	57.9983	55.2987	55.8268	53.5941	49.1406	52.5717	53.0369	50.9058	51.2437	52.6881	53.0366	54.3248	52.2641
Cre01.g021650	19.6248	20.3805	18.8926	19.9372	20.4251	20.2259	17.7188	18.4054	19.862	19.6604	21.0044	20.0892	15.9176	17.6584	16.4357	16.8754	17.4957	17.7445	19.5069	21.4922	22.5534
Cre01.g021700	18.0757	17.8688	16.9962	17.3717	15.7478	15.3406	15.3665	16.4126	17.8755	16.856	16.9055	16.4663	15.958	16.9209	18.1504	14.2218	14.0789	16.2482	17.0738	17.2316	17.5237
Cre01.g021750	6.25823	7.17814	7.6564	7.14891	8.16454	8.15113	7.36065	7.48556	7.21778	6.51338	7.83981	6.37879	5.95456	6.17598	6.15051	5.85294	6.99985	7.98256	7.57952	8.63363	8.41367
Cre01.g021800	0.0200076	0	0	0	0	0	0	0	0	0	0	0	0	0	0.0228849	0.020836	0.0177992	0	0	0.0186425	0.0753892
Cre01.g021850	2.14131	2.21349	2.22287	2.26154	2.25113	2.19192	2.18959	2.15424	2.13117	2.19308	2.16032	2.09927	1.54253	1.3758	1.59655	1.51417	1.67448	1.52157	1.61818	1.62573	1.39954
Cre01.g021900	1.63459	1.24991	1.53982	1.84756	1.75499	1.57359	1.70591	1.37472	1.47523	1.76108	1.6274	1.46394	1.57487	1.10767	1.47495	1.26724	1.53495	1.52583	1.08238	1.08307	0.615918
Cre01.g021950	2.22275	2.41635	1.87077	2.25008	1.81427	1.8152	2.10217	2.07726	1.89257	1.86995	1.91394	1.8934	1.08485	1.13146	0.98357	1.03469	1.03407	0.999564	1.59507	1.47959	1.36663
Cre01.g022000	1.83254	1.92226	2.00097	2.7259	2.58552	2.8454	2.82527	2.6107	2.40131	2.69996	2.32037	2.22882	2.19283	2.2448	2.04233	1.56588	1.58846	1.09188	2.42058	1.56157	2.0066
Cre01.g022050	0	0	0	0	0	0	0	0.118483	0	0	0	0.0732112	0.132905	0.0747821	0	0	0.0654502	0	0.297253	0.205654	0.346522
Cre01.g022100	4.2459	4.70615	4.28076	4.75559	4.94094	5.00969	4.64164	4.41744	4.40959	4.42668	4.15782	4.41848	3.62862	3.34576	3.47079	4.10032	4.5398	3.81004	4.84865	4.55256	4.61334
Cre01.g022150	0.273279	0.569907	0.447225	0.532851	0.612655	0.717491	0.88831	0.820193	0.554932	0.802978	0.682668	0.580969	1.35761	1.56566	1.27873	0.840844	0.828799	0.954756	1.35509	1.34261	1.54458
Cre01.g022200	23.7158	22.437	22.9573	21.4572	26.0768	27.3892	26.9941	25.9155	29.2705	29.1168	28.8793	33.1625	25.5446	30.7651	24.6722	19.0641	20.3467	24.5618	25.8457	23.629	27.1999
Cre01.g022250	9.91254	10.2089	7.71944	9.83756	8.9589	9.77042	9.77005	9.3708	9.8776	10.1592	9.5896	9.86407	7.20846	7.76135	8.54957	9.72415	8.10228	7.89313	11.871	12.7507	13.2807
Cre01.g022283	1.79353	1.87545	1.99642	2.56929	1.51381	1.99204	2.19276	2.23614	1.4473	2.56599	2.30417	1.83083	1.27269	1.06538	1.29477	1.26617	1.88022	1.1241	1.18575	1.17194	1.02683
Cre01.g022350	5.269	4.90337	4.5613	4.43013	5.05864	4.26762	4.7187	4.50582	4.89804	4.5234	3.94476	4.41318	3.12048	3.34204	3.25984	2.44678	2.28187	2.6714	4.22685	4.08046	4.26279
Cre01.g022400	1.8236	2.03073	2.98154	1.95294	2.10286	1.99581	1.60627	2.06718	1.99535	2.11731	2.00948	2.04372	1.07145	1.22375	1.19481	1.03252	1.38605	1.51906	0.840525	1.08879	1.01736
Cre01.g022450	1.48065	1.48056	1.76372	1.16327	1.60499	1.37941	1.78298	1.43683	0.963677	1.14529	1.17931	1.09561	2.19469	2.19965	1.51988	2.13501	1.82384	1.42511	1.80238	1.66263	1.53784
Cre01.g022462	1.93111	1.96886	2.21163	1.44637	1.5928	1.69912	1.40274	2.1165	1.36159	1.5604	1.50605	1.44125	3.90037	3.13518	4.01882	3.18418	3.078	3.2121	3.549	3.89859	3.38558
Cre01.g022500	5.81074	7.11865	6.71986	6.77322	7.18035	6.92228	6.70353	6.55055	7.11738	6.72658	7.666	6.92649	5.61704	5.51683	5.69891	6.18007	6.48919	6.27614	6.3689	7.13072	6.45205
Cre01.g022550	5.16805	6.34072	6.51874	6.38597	6.71559	6.92605	7.88985	7.04378	5.48379	6.84585	5.44056	7.06079	8.80037	7.10465	7.12259	5.84523	7.36747	7.42051	5.263	5.54565	5.66643
Cre01.g022600	13.0193	12.7696	11.0674	13.1374	12.4089	12.6185	12.4029	12.7672	12.0718	12.7559	11.5051	11.8641	12.7387	12.1681	14.5926	13.7363	15.1654	11.2149	11.4582	11.7978	12.6803
Cre01.g022650	18.4943	18.242	16.7823	20.0215	21.4512	20.4048	22.1406	20.655	15.0175	14.8829	14.5766	15.329	19.9063	19.3992	20.6082	23.9922	21.89	17.3413	25.038	24.8749	24.5702
Cre01.g022666	1.45177	1.8573	1.62123	1.64244	1.46128	1.66462	1.60914	1.39381	1.47401	1.44379	1.73446	1.83362	2.87478	2.55404	2.10762	2.8493	2.53337	2.39539	2.19963	2.28921	2.94555
Cre01.g022681	1.36295	1.80807	2.41338	1.64218	2.06267	1.52374	2.31344	1.59927	1.32042	1.52847	1.35789	1.60784	2.28663	1.83763	1.93829	2.74969	2.28681	3.59255	1.8571	2.10466	1.81906
Cre01.g022700	0.229468	0.276036	0.526506	0.315536	0.354907	0.25549	0.310632	0.24336	0.477332	0.506507	0.554988	0.37872	2.15354	1.61565	1.9525	2.37802	2.44469	2.00082	1.75816	2.04424	1.67656
Cre01.g022750	2.63986	3.24537	2.41095	3.17586	2.52503	2.63599	2.87991	2.53281	2.7889	2.60319	3.03774	2.87368	1.84871	2.03102	2.05192	1.85808	1.96354	2.05954	2.03302	2.27854	2.2303
Cre01.g022800	3.63344	3.43208	3.45609	3.52629	3.80618	3.03271	3.86059	3.65387	3.52218	3.41863	3.53562	3.23938	4.08379	4.14447	4.87056	3.95508	3.75892	4.02612	2.64048	2.75745	2.60189
Cre01.g022850	8.27693	10.1282	8.20034	9.97479	9.40446	9.10713	8.89589	8.80906	9.621	10.3208	9.77159	10.8347	5.50816	5.49553	5.65001	4.2858	4.77385	5.5223	6.18301	6.16547	6.20062
Cre01.g022900	0.866058	0.897451	0.985027	0.937008	1.08215	1.13514	0.898885	1.08213	0.970292	1.23552	1.07752	1.18872	0.820027	0.649613	0.826643	0.777513	0.96175	0.875454	0.814467	0.862621	0.787701
Cre01.g022950	2.91614	2.95238	3.23543	3.31449	4.01751	4.43178	3.92979	3.73868	2.58037	2.72054	2.39402	2.46416	8.32869	8.0479	8.2549	6.17553	6.81172	5.53285	4.16328	4.1137	3.29949
Cre01.g023000	3.2174	3.56438	3.60914	3.25692	4.23323	3.79535	3.51612	3.25389	3.63461	3.69114	3.54216	3.79173	2.60854	2.77925	2.61248	3.07615	3.52654	3.27789	3.27205	3.11042	3.41354
Cre01.g023050	10.2028	10.8622	10.4313	10.1102	11.2802	10.1372	10.1659	9.94172	10.5795	9.88137	10.8279	9.72088	11.7401	12.4394	11.3597	12.2077	12.0941	11.4468	14.6912	14.6898	15.6692
Cre01.g023100	8.84676	10.6743	10.4525	9.43458	9.21311	9.59767	9.31994	8.17216	8.749	9.03619	8.60197	8.72729	10.8965	12.2234	13.2292	10.3298	9.06272	8.48857	12.495	10.5627	12.6629
Cre01.g023150	29.4243	31.8917	28.2302	31.8338	32.795	30.9005	32.7089	31.3863	31.6746	33.775	32.9945	33.3216	31.507	30.9705	28.9974	24.7512	23.065	23.392	31.8789	28.8931	30.9574
Cre01.g023200	24.7855	26.4333	26.5787	22.7668	24.463	24.562	23.4836	23.0832	24.812	22.2048	24.4634	24.6377	23.1127	22.4729	19.747	22.0765	20.4543	21.7212	19.6825	22.4959	20.1712
Cre01.g023250	4.15787	3.73612	4.16134	4.57931	3.3558	2.67758	3.10857	3.59489	3.09323	3.26165	2.65544	2.91725	2.95946	3.73942	3.57233	3.43208	3.68188	4.5894	3.59985	4.65973	4.56652
Cre01.g023300	9.63814	10.9762	12.9664	11.8757	15.1734	15.5777	15.3577	15.5356	16.9772	18.4213	17.2314	17.3901	39.4386	37.7752	32.8764	24.7893	26.6535	28.6315	13.1653	12.8476	11.454
Cre01.g023350	19.7319	23.1167	20.8363	22.9701	22.6022	21.4488	23.5788	23.1236	20.3152	22.0118	23.0697	21.2874	31.0155	25.7851	25.9675	29.9209	31.895	27.6957	27.2121	27.3545	24.1707
Cre01.g023400	27.9118	26.3713	28.3325	27.3093	28.4915	25.5185	24.7253	27.3259	26.4181	28.5595	25.6602	27.0692	42.6026	37.8765	37.9862	40.3002	40.2906	35.1215	37.0656	33.7949	33.3937
Cre01.g023450	4.15744	5.15623	4.57981	5.44064	6.16927	5.58408	5.84442	4.9807	4.28977	5.46236	5.43811	5.26949	4.11137	3.20663	3.29908	3.02717	3.55821	3.58476	3.58484	3.2019	3.37505
Cre01.g023500	1.81795	1.88969	1.81917	1.98939	1.79719	1.84487	2.03568	1.63378	1.99413	1.73129	1.76471	1.76061	1.56142	1.60865	1.476	1.85941	1.81945	2.03097	1.93467	1.87541	1.97246
Cre01.g023550	4.18556	4.13947	3.42261	4.30108	3.84041	3.82643	4.39148	3.96644	3.89555	4.17967	3.68241	3.86759	3.56841	3.43686	3.51734	2.89849	2.65335	3.01554	3.42251	2.95152	2.95042
Cre01.g023600	0	0	0	0	0	0	0	0	0	0	0	0	0	0	0	0	0	0	0	0	0
Cre01.g023650	0.165666	0.236238	0.395207	0.279869	0.148724	0.196051	0.243729	0.234349	0.245487	0.366618	0.310261	0.222778	0.461043	0.486974	0.307281	0.354375	0.362474	0.376157	0.461309	0.42554	0.409126
Cre01.g023750	1.64105	1.88977	1.7996	2.1395	2.15195	2.10139	2.10747	2.05846	1.65955	2.00753	1.70283	1.98435	1.58266	1.28926	1.57044	1.35494	1.45409	1.47251	1.41986	1.58391	1.44118
Cre01.g023773	9.55717	10.4089	10.1323	8.91939	9.61978	10.6191	9.031	9.17835	10.9054	10.3439	9.48023	8.5943	9.14724	9.58082	9.42723	9.67892	9.20427	10.1089	7.61661	9.23188	8.83773
Cre01.g023787	28.4182	28.3871	25.9282	29.1486	28.0768	26.0631	28.3216	28.1455	29.1363	27.5466	26.1831	25.9158	20.4017	23.8913	23.812	22.4476	21.7114	22.0754	26.8685	26.9218	27.1558
Cre01.g023800	3.20262	3.5877	3.2749	3.25	3.07323	2.92275	3.03462	3.25174	3.30383	3.1235	3.11789	3.252	2.17167	2.10221	2.61122	2.4066	2.55839	2.89568	3.28209	2.97541	3.30274
Cre01.g023850	4.96035	4.93971	4.26488	5.06623	4.91544	4.83612	4.57618	5.34109	5.2706	5.3649	5.39794	3.73077	4.44568	4.18213	4.79405	3.7041	5.1483	4.63945	6.02026	5.55346	6.39325
Cre01.g023900	1.90789	2.02822	1.62133	2.73758	2.34194	2.03756	2.38406	2.02341	1.93713	2.80755	2.72417	1.99118	2.43783	3.07451	2.98066	3.1984	3.76718	2.49535	2.5852	2.77498	2.54245
Cre01.g023913	1.89961	1.538	1.42754	1.50647	1.38718	2.42903	1.82876	1.76956	1.77744	1.80582	1.78001	1.55673	3.19612	2.38521	2.42841	3.06436	3.21418	2.46341	2.06927	2.36	2.07014
Cre01.g023950	1.94988	1.94575	2.2759	2.09107	2.55145	2.32519	2.34135	2.11178	2.30641	2.54192	2.44604	2.55155	3.07332	2.62612	2.69865	2.51795	2.82748	2.73601	2.36346	2.18929	2.34192
Cre01.g024000	1.11589	1.01511	0.759721	1.02181	1.31686	1.48172	1.46485	1.55955	1.5367	1.42334	1.83888	1.17426	1.28597	1.23856	1.159	0.61444	0.810151	0.985853	0.673701	0.513903	0.592043
Cre01.g024050	4.24813	5.09778	5.34837	4.79093	5.38987	5.10506	4.45803	5.67723	4.87503	4.84608	4.58487	5.32861	7.41626	6.11424	6.41068	7.06355	7.14559	5.61532	6.07592	6.769	6.5239
Cre01.g024100	7.01363	6.8787	8.97198	6.93495	8.32144	8.96462	7.08818	7.039	7.4651	8.10391	8.86512	7.92341	5.69235	7.4735	7.71222	6.77473	6.6916	6.11694	7.39243	6.56667	7.1814
Cre01.g024150	29.8351	29.8288	29.9721	29.4864	27.6469	27.6096	29.9546	28.4439	30.9664	27.5416	31.1495	31.231	26.6086	30.6413	27.5689	29.4108	26.601	29.9089	42.0968	41.3074	41.0106
Cre01.g024200	10.4831	10.3688	9.9298	9.34421	10.0037	9.99465	9.30007	10.4146	9.98024	11.5877	10.3774	10.4861	8.92776	9.24418	9.28111	8.84715	8.86576	7.64136	9.84632	10.3514	9.61868
Cre01.g024250	5.87153	6.14211	5.16604	5.84562	5.66158	5.05299	4.81509	5.38881	4.91837	5.10769	5.40343	5.24312	5.24122	4.8714	4.74643	4.73988	5.07535	5.12963	5.98875	6.04849	5.57968
Cre01.g024251	3.47861	3.39517	3.88949	3.66762	3.20781	3.44205	3.53993	3.4622	3.58675	2.99125	3.6139	3.17135	2.79076	2.93193	2.24893	2.68885	2.61411	2.89656	1.86598	2.61717	2.22868
Cre01.g024300	9.29581	9.96963	11.2021	10.3414	10.8922	10.5699	9.75226	9.68603	8.93809	10.5287	9.0556	10.041	13.0036	12.7277	12.3048	12.9738	13.2316	10.8217	14.1085	13.9621	13.2922
Cre01.g024350	91.4966	86.0189	79.4705	90.3226	88.7813	87.1973	84.9668	85.5726	82.2711	88.0285	85.175	87.0459	96.4232	91.4287	94.2909	88.4998	90.7088	85.7514	80.0133	79.0837	79.2482
Cre01.g024400	8.22176	8.64517	7.26203	9.19064	8.00467	7.57361	7.57696	7.93332	8.72256	9.77773	9.21628	9.38316	6.23834	6.41833	6.07881	5.94305	5.06318	5.40282	7.26372	6.90117	6.948
Cre01.g024500	3.96452	4.60828	3.27391	4.37258	4.14287	3.76968	4.3538	4.33552	4.02111	4.46965	4.76584	4.49884	3.05248	3.19389	2.88739	2.21133	2.28212	2.66932	2.5829	2.49699	2.49359
Cre01.g024550	8.06118	8.19449	7.8687	8.04111	7.81437	8.43072	7.75258	7.843	7.3626	7.82545	7.56815	8.11657	8.56109	8.66592	7.7223	6.96891	7.48918	7.85375	8.0824	7.74417	7.52639
Cre01.g024601	0.0813111	0.0466316	0.0236086	0.149484	0.184148	0.208316	0.303755	0.245527	0.0825569	0.0876029	0.170003	0.141599	0.0734438	0.247949	0.186009	0.190524	0.289344	0.290683	0.164263	0.170467	0.17234
Cre01.g024650	8.652	8.28872	7.4214	7.91995	7.35078	6.73656	7.3196	7.97709	7.7116	7.40777	7.36037	7.32988	7.5996	7.88025	7.237	7.59124	6.94889	7.26641	7.43114	7.78932	7.80712
Cre01.g024750	3.15121	2.71961	2.61124	2.86306	2.68218	2.26612	2.48867	2.67508	2.02026	2.47428	2.05783	2.16759	2.86215	2.52594	2.4965	2.88003	3.07241	3.0553	2.62521	2.49108	2.67946
Cre01.g024800	0.858153	0.68451	1.09784	0.891598	0.80239	0.803535	0.669525	0.817284	1.20301	0.966796	0.973213	0.927649	0.999397	1.08039	0.95665	1.07968	1.0967	0.825363	1.14842	1.29885	1.13666
Cre01.g024850	4.44682	4.56139	4.8706	3.85494	4.80346	4.31117	5.47947	5.73494	3.7441	3.7782	3.67139	3.20188	5.77994	5.69596	5.16901	7.30406	8.58736	4.26509	7.70526	8.38789	8.07136
Cre01.g024900	5.4694	5.54365	5.18318	6.1215	6.09782	5.48467	6.43572	6.0633	5.93884	5.58572	5.34326	5.6222	4.27123	4.79695	4.30097	5.57718	5.72732	5.43135	6.25354	6.71535	6.54761
Cre01.g024950	15.5983	14.4264	13.9401	14.9238	12.8752	14.4322	12.4973	13.6257	15.9052	14.6165	15.8731	15.7615	17.9645	16.0861	17.7192	16.7174	16.8255	15.0518	17.0383	18.0337	17.2497
Cre01.g025000	7.51868	7.14267	5.66591	6.71781	7.2502	6.65703	6.55481	7.55625	6.35185	6.74009	7.81705	6.82511	8.50197	8.43004	8.04192	7.77019	8.65455	8.20731	6.84089	7.78112	6.70418
Cre01.g025025	5.85417	5.49629	5.40083	6.01771	6.0826	5.36592	5.92089	6.3296	6.51907	6.18	5.69682	6.06045	8.80581	9.3817	8.50506	7.39943	8.60997	8.69203	8.03533	8.27009	7.18241
Cre01.g025050	110.869	106.185	90.0207	106.807	100.688	101.758	110.434	108.413	94.1621	90.6368	99.0413	96.1952	49.3562	62.1713	60.79	67.2634	63.2152	63.8016	63.1794	62.9466	66.7829
Cre01.g025100	8.70927	7.86554	6.99537	7.05796	7.27114	7.81046	7.1239	7.25873	8.45016	7.58548	7.90113	7.83647	7.99527	8.93539	8.79799	7.18383	9.06944	10.5482	11.1609	11.9261	13.3797
Cre01.g025150	4.30113	4.28497	5.22367	4.39796	3.884	4.00703	4.56456	4.21543	4.01766	4.76635	4.81566	4.64696	5.59436	5.37123	4.91967	5.27266	6.40643	8.39108	4.54314	5.26721	5.32508
Cre01.g025200	0.910689	1.02797	0.251827	1.04529	1.64416	0.686817	1.11088	1.22219	0.689813	0.825419	0.932591	0.575388	1.21428	1.70443	1.14086	1.40001	1.3117	1.1369	0.949082	0.915899	0.844259
Cre01.g025250	24.1287	22.0268	21.9477	22.2082	22.9111	22.8301	23.1381	22.4648	22.2734	21.35	24.0976	22.3224	20.7086	22.2505	21.8579	24.3178	22.2619	21.1856	23.6105	25.2049	25.1488
Cre01.g025300	4.34671	4.59966	5.47166	5.43051	4.71391	5.04228	5.35782	5.44208	3.75843	4.89455	4.188	4.35337	4.53407	4.27575	4.36236	4.7019	4.81494	4.16052	3.45581	4.12853	3.72479
Cre01.g025350	12.4721	13.3774	15.0331	13.0963	13.0966	12.5928	11.621	11.78	11.3968	12.384	13.2495	13.0149	26.641	22.785	22.2467	18.7806	20.5715	21.45	20.7014	21.7346	19.4331
Cre01.g025400	10.6994	10.548	7.58526	10.4569	8.49866	8.18639	8.97305	9.75874	9.35829	8.8525	9.77311	9.50644	8.94415	9.05635	8.36433	7.5205	6.82304	8.10727	9.24167	8.74599	8.6801
Cre01.g025450	11.1279	11.5416	12.1815	11.6363	10.8195	12.5728	11.9532	12.0872	10.5532	11.4023	12.0785	11.1207	17.2155	14.9451	14.2177	12.8708	13.5014	13.6274	14.9471	14.7368	14.2742
Cre01.g025500	5.28658	4.90416	4.73478	5.50437	5.78828	5.35741	4.86433	5.47125	5.26662	5.10645	5.06864	5.75547	4.17632	4.34606	4.71994	5.09125	4.87996	4.85812	3.91706	3.7832	3.87159
Cre01.g025551	4.13905	3.70647	3.44418	3.57795	3.84614	3.47367	3.75144	3.75647	3.53923	3.57494	3.53611	3.65861	2.14081	2.29163	2.42004	2.15521	2.29365	2.87259	2.45828	2.67703	2.60298
Cre01.g025600	3.83864	3.98039	3.9178	3.4216	3.68816	4.46118	3.55915	3.66858	4.35019	4.38632	4.47031	4.14784	3.48474	3.94125	3.59237	3.08903	2.60432	3.04955	3.11365	3.3419	3.37861
Cre01.g025650	121.419	115.646	171.335	124.005	93.9602	93.2514	90.1233	88.9109	107.329	118.744	106.683	108.274	143.234	152.052	138.793	140.996	154.959	138.689	114.837	111.75	122.132
Cre01.g025700	6.25775	5.92059	5.51898	6.24177	5.31616	5.00623	5.33746	5.32812	5.58689	5.66048	6.06245	5.52608	5.68555	5.49488	5.49861	5.78794	5.3581	5.66275	6.84182	7.00638	6.55416
Cre01.g025726	0	0.0523947	0.070737	0.0559863	0.0153265	0.0141856	0	0.012261	0.06184	0.0492149	0.0181917	0.0454568	0.0550138	0.0464321	0.0522493	0.0317142	0.0541839	0.136087	0.0769018	0.070939	0.086062
Cre01.g025750	6.48359	5.00939	7.19012	7.03586	4.96253	6.52265	5.14213	6.19966	6.14864	7.39762	6.75094	6.29507	11.5702	11.8763	9.24423	7.6898	8.05107	11.3478	9.89174	9.39745	10.2853
Cre01.g025767	2.38834	2.74942	2.32249	2.85227	2.67647	2.4813	2.62375	2.5771	2.85495	2.88362	2.89514	3.13702	1.49864	1.50453	1.37839	1.21405	1.53042	1.7014	1.42012	1.40765	1.46424
Cre01.g025808	2.19418	2.55042	2.54832	2.35307	2.45505	2.2723	2.44651	2.03499	2.57589	2.48006	2.32887	2.93402	1.23868	1.42381	1.23245	1.26492	1.60342	1.94352	1.65235	1.21391	1.8547
Cre01.g025850	7.547	7.35401	7.26923	7.13115	7.1302	6.90993	7.02425	6.84123	7.50777	6.60339	6.398	7.00418	6.36778	6.76402	6.51301	7.1594	7.68387	8.25965	7.83999	8.13216	8.16296
Cre01.g025900	4.30438	5.6659	4.80865	4.99918	5.73551	5.82415	5.55688	4.88542	4.53682	4.28412	4.70176	5.20119	4.5359	3.87522	4.47794	4.37586	4.52218	3.62716	4.51345	5.19481	4.22853
Cre01.g025950	0.648774	0.877917	0.372509	0.696871	0.836459	0.590832	0.645785	0.53415	0.621708	0.612586	0.722852	0.573063	0.250203	0.555721	0.433571	0.387161	0.291824	0.28666	0.272437	0.230936	0.206006
Cre01.g025983	8.97802	9.07313	8.30138	9.83952	8.91821	8.38352	8.31732	8.12813	8.29905	8.7092	7.87697	8.63058	6.39355	7.57549	6.2725	6.28851	7.14824	6.35724	5.77731	6.2531	5.79933
Cre01.g026016	19.645	17.5732	20.3382	16.9759	17.7717	17.1201	16.2452	16.898	17.8533	17.5781	16.307	15.9059	23.0688	23.1182	21.5469	22.1995	23.1055	22.3623	21.5029	20.534	20.3658
Cre01.g026050	9.24997	9.21018	8.58705	8.29499	8.22941	7.65568	7.47984	7.80102	9.55052	8.35909	8.74625	8.15663	8.13835	8.07725	7.97988	7.53693	6.79098	6.6733	7.03646	7.23906	6.5327
Cre01.g026100	6.26524	5.04621	4.86117	5.15325	5.52578	6.07413	6.34374	5.76235	5.54433	5.72994	5.62214	6.81638	7.0171	7.84312	6.59282	7.65976	7.88627	6.88304	4.33629	4.74802	4.51164
Cre01.g026150	1.45067	1.47554	1.34572	1.01758	1.46936	1.13048	1.21727	1.14608	1.38026	1.16973	1.19903	1.47081	0.824094	0.676995	0.793119	0.931142	0.714264	0.603411	0.820204	0.91813	0.627405
Cre01.g026200	4.78861	4.75313	6.09624	6.65905	5.37614	6.26282	5.75	5.63558	4.34773	3.81976	4.73089	5.63576	4.20052	4.86745	5.1086	4.12376	5.4889	6.00813	4.60439	5.01963	3.64342
Cre01.g026250	13.6856	14.1977	14.3168	14.9003	13.7582	13.0978	13.1756	13.6588	13.6367	14.9275	15.7419	14.2101	16.0883	14.8601	14.9934	15.1717	16.2534	16.8447	12.9661	13.3056	13.0039
Cre01.g026300	7.19562	7.30804	7.26308	7.64771	6.80359	5.63904	6.45316	6.64175	6.58864	7.02866	6.58618	6.6918	5.81131	6.37078	6.00448	6.64248	7.67671	7.30373	6.42878	6.46591	6.53041
Cre01.g026350	2.43847	2.06439	3.05118	2.704	4.81393	4.60433	4.91879	4.97309	1.76845	1.68889	1.73411	1.50937	0.249097	0.295073	0.24073	0.430796	0.477766	0.207558	1.11425	0.716793	0.888743
Cre01.g026400	3.38583	3.72921	4.375	3.51765	3.31774	3.23788	2.70441	2.6722	3.21005	3.93772	2.75927	3.59241	5.34685	4.94584	5.05252	4.22654	3.35122	3.48697	3.10291	3.61446	3.50631
Cre01.g026450	90.6809	93.2864	89.3857	97.5795	88.0512	91.7441	96.3392	91.2278	92.6287	100.556	97.787	98.7688	70.0141	71.7199	73.3045	67.5837	66.1374	74.2503	74.6035	74.3654	81.7041
Cre01.g026500	8.08531	6.68151	7.8745	7.4126	6.7285	6.88005	5.72491	6.12603	9.77669	9.08819	9.07024	10.3106	7.01549	7.73307	6.84501	5.96697	5.67782	4.6088	5.16058	5.05704	5.92221
Cre01.g026550	61.5528	61.5412	56.643	64.1145	62.9547	58.7215	61.7323	59.9812	61.6268	63.8006	64.1488	62.3166	57.6708	55.8033	60.0576	57.4155	57.7181	54.1775	72.8048	76.1143	74.3665
Cre01.g026600	112.05	105.742	105.047	110.642	109.874	116.139	102.342	106.863	110.973	105.706	108.935	106.163	102.594	102.456	104.97	112.626	119.179	119.263	102.166	105.542	108.047
Cre01.g026650	5.43842	5.41608	7.71556	6.46585	6.16241	6.64418	6.32607	6.13608	5.52175	6.17502	5.87491	5.96274	6.08881	5.06453	6.03427	6.57925	7.47447	6.98519	3.38808	4.33912	4.26408
Cre01.g026700	0.384599	0.513154	0.83865	0.413652	0.845342	0.870163	0.79587	0.739464	0.61363	0.887914	0.581396	0.65609	0.794029	0.694102	0.807995	0.743827	0.956616	0.547164	0.277486	0.21209	0.258782
Cre01.g026750	0.285353	0.298204	0.220939	0.318645	0.331901	0.508053	0.426399	0.367638	0.392738	0.457734	0.515165	0.637327	0.234833	0.219149	0.203086	0.184904	0.214367	0.226694	0.281827	0.389962	0.43606
Cre01.g026800	1.09133	1.4762	1.13635	1.40213	1.7197	1.68284	1.57453	1.81209	1.42901	1.51635	1.39376	1.70015	1.06052	0.887441	1.19663	0.791643	0.917307	1.03591	1.01112	1.01687	1.01386
Cre01.g026850	1.31216	1.45046	1.16862	1.18324	1.42341	1.34279	1.21912	1.49456	1.31156	1.43568	1.47833	1.31252	1.06853	0.905303	1.08093	1.01248	0.749993	0.984366	1.10565	0.912227	0.871012
Cre01.g026900	12.9941	14.5817	14.3554	15.1924	13.3453	13.7453	13.4177	13.7521	13.4073	13.1459	14.0104	12.7902	17.9385	18.5055	18.3462	21.7458	18.2331	19.0097	10.618	10.8775	11.8094
Cre01.g026950	2.689	2.85099	2.4669	2.54792	2.60047	2.58232	2.54852	2.52916	2.68431	2.41828	2.51069	2.67585	1.89135	2.15139	1.99016	2.11789	2.05714	2.30228	2.51071	2.20374	2.29891
Cre01.g027000	2421.73	2394.85	2214.99	2266.69	2097.03	2275.54	2308.82	2328.78	2315.87	2286.6	2371.99	2294.88	2393.02	2496.3	2511.32	2784.41	2581.29	2732.18	2123.65	2237.92	2300.14
Cre01.g027050	38.8593	36.2506	36.1167	35.1915	37.7863	37.9983	36.3866	38.7252	38.6306	39.6801	37.7592	41.042	52.9242	49.8122	43.3452	45.4343	43.551	44.07	42.2748	40.7931	39.6164
Cre01.g027100	21.1586	21.4898	25.7928	22.666	24.7519	24.0003	23.4455	22.9875	22.3437	24.3619	24.2656	21.6176	21.1903	21.1785	20.1832	26.9545	24.2114	23.5295	19.088	18.2476	20.0456
Cre01.g027150	7.20797	6.54801	5.95204	6.4307	6.25509	6.09802	6.6422	6.21111	6.55737	5.93463	6.31027	7.00794	5.51863	5.35102	5.65255	5.27354	5.38111	5.48392	6.10101	5.79849	5.82114
Cre01.g027200	27.5167	27.1342	31.7961	26.1167	30.0401	31.8078	28.8603	28.1011	24.9889	25.5303	25.6962	24.3133	36.7514	36.6458	35.411	54.0175	52.0564	43.9576	43.5506	39.5249	38.4035
Cre01.g027250	4.04889	5.05173	4.68442	4.48887	4.16874	4.4631	4.18962	4.47977	4.78562	4.84503	5.70507	5.16708	3.16859	3.14164	3.76502	3.71762	3.80819	3.09381	3.65267	3.67184	4.13435
Cre01.g027300	1.79212	2.45439	4.90829	2.72098	2.71925	2.44208	1.99846	2.06767	1.38505	2.01725	1.88544	1.75674	1.06304	1.06035	1.34617	1.53205	0.97562	1.00404	0.729485	0.772615	0.856693
Cre01.g027350	2.45441	2.76694	2.54941	2.65717	2.38317	2.34255	2.20881	2.26901	2.49855	2.42218	2.68805	2.53407	1.3216	1.34416	1.14672	1.33229	1.34944	1.24037	1.64215	1.66577	1.59842
Cre01.g027400	4.92433	5.61928	4.8861	5.40668	6.14602	5.70804	5.25223	5.39586	6.40484	5.88407	5.86608	6.78465	4.17058	3.94417	3.97686	2.85575	2.69024	3.95232	3.42678	3.05382	3.51231
Cre01.g027450	11.028	9.44822	10.2697	10.8788	9.20508	10.0234	10.2635	9.77346	10.3777	10.3599	10.926	9.23428	10.781	11.5855	11.3833	11.3095	11.6353	12.7409	7.74318	8.95979	9.9134
Cre01.g027500	2.68196	2.41701	3.44856	2.05441	3.37442	3.74788	3.27153	3.5479	3.01481	3.14749	2.63203	1.95398	3.80674	2.7748	4.27281	5.03738	5.11271	3.85228	3.77329	3.92696	2.93246
Cre01.g027550	36.9436	36.4003	30.0827	33.4483	31.1977	31.7651	32.1927	33.3267	33.7963	31.5975	36.6153	34.6669	27.4313	32.7284	31.454	29.4093	28.9944	32.1904	32.0089	34.5955	39.075
Cre01.g027575	32.3993	41.6623	34.764	37.0984	35.3198	40.3149	37.8121	36.5604	40.6359	36.7181	36.6992	39.3807	18.5308	30.6536	25.1332	25.9184	39.4946	45.6892	22.4214	28.4129	31.9989
Cre01.g027600	2.05305	1.81914	2.1019	2.46855	2.20362	2.00332	2.3471	2.15461	2.38088	2.06516	2.56908	1.91714	1.06343	1.26596	1.42456	1.24635	0.900234	1.32182	1.06146	1.06075	1.33821
Cre01.g027650	0.801092	0.911668	0.886774	0.797738	0.888235	0.880421	0.915165	0.750892	0.915037	0.721482	0.829972	1.10234	0.486157	0.502564	0.415197	0.547482	0.473256	0.559349	0.480448	0.519005	0.383213
Cre01.g027700	2.97334	3.6946	3.81949	3.64418	3.28757	3.69339	3.84678	3.73643	3.68214	3.64025	3.79453	3.87783	3.92676	3.84656	3.99353	4.08168	4.52881	4.54978	4.73255	4.89031	4.7955
Cre01.g027750	0.101854	0.175239	0.0591465	0.124834	0.153782	0	0.0543569	0.0820157	0.0517073	0.0548678	0.0608438	0.101356	0.137999	0.0517654	0.174752	0.318213	0.0453057	0.0910309	0.102882	0.142357	0.0479736
Cre01.g027764	8.12724	7.22223	9.30325	7.76503	7.78845	6.97888	6.79002	7.41197	8.00131	8.05676	8.00362	7.0798	6.83664	7.52203	7.73678	7.6525	7.27636	8.63281	5.62583	5.49204	5.88258
Cre01.g027800	98.1288	95.0067	89.0372	91.8622	94.7069	91.6851	94.1022	92.4829	100.234	94.301	101.504	97.2559	86.7114	86.158	91.3038	89.2547	89.1523	86.9365	101.181	104.051	97.7929
Cre01.g027850	5.1369	4.64914	6.71173	5.0662	5.33213	5.75775	5.52569	5.33204	4.80813	5.18849	5.51387	5.63095	8.59103	7.09793	6.8396	9.61252	9.42539	7.10177	9.40459	9.87198	9.71579
Cre01.g027900	12.2469	10.2482	12.8817	11.7059	12.0945	12.4141	13.4005	12.4665	10.4012	9.79219	10.3986	11.8804	15.7928	16.5197	14.801	16.7646	18.0214	20.6519	13.3041	14.2821	13.1329
Cre01.g027950	23.6938	24.8705	20.7641	23.8078	22.6659	22.6212	22.9619	23.4003	24.4023	23.8443	25.7761	24.3474	25.9693	24.0052	20.7858	19.4885	17.3773	18.5774	21.5583	20.1461	18.6629
Cre01.g028000	2.2769	2.50201	2.25605	2.06856	2.56427	2.75907	2.49823	2.28216	2.02079	2.12715	2.05447	2.10732	2.57435	3.17217	2.85931	1.8074	1.77061	1.99226	2.41246	2.09188	2.57983
Cre01.g028050	0	0	0	0	0.0134629	0	0	0.0107701	0	0	0.0159798	0.0133099	0.0966491	0.0543818	0.0152987	0.013929	0.0237978	0	0.0135102	0.0124627	0
Cre01.g028101	8.82386	9.18535	8.38212	8.8456	9.82706	10.5692	8.94326	9.19498	8.156	7.90889	7.973	8.46097	10.0017	9.39623	8.90542	11.0939	10.5984	9.67554	7.48984	7.39272	8.42855
Cre01.g028150	6.30699	6.99294	8.54574	7.34345	6.66573	8.42191	6.90005	6.43285	5.7099	7.19141	7.34674	8.1067	5.31698	6.78479	5.7712	9.08589	6.49921	6.76416	7.32623	6.66023	5.05005
Cre01.g028200	35.937	35.1687	33.5734	34.591	33.7324	34.2907	34.7944	36.4156	31.9261	30.8052	32.6305	31.8083	31.4963	30.9326	32.2257	33.1342	32.592	34.998	28.5674	30.512	29.1817
Cre01.g028250	14.8171	17.5028	20.868	18.5111	18.5313	18.5104	17.6494	17.7394	18.1375	18.2922	18.9779	19.2535	22.2509	19.8255	19.4201	22.617	22.8187	22.2494	18.4386	18.5618	18.3733
Cre01.g028300	19.1687	23.3113	25.8099	21.9576	22.7432	23.4763	23.8661	23.3813	23.0407	26.6218	23.2756	24.6474	42.7103	36.4409	38.1621	43.2278	43.5814	34.5786	34.1754	33.4411	30.507
Cre01.g028350	4.7554	5.17179	4.66442	5.16393	4.81135	6.33548	5.54904	5.29736	5.00338	5.28265	5.06321	4.70763	6.27602	6.76215	7.27114	7.23597	7.0143	8.45612	5.05227	5.25744	5.84904
Cre01.g028400	4.48675	5.11752	4.34727	4.5262	4.65911	3.89196	4.29844	4.2049	4.75909	4.77993	4.98111	5.11333	3.81114	3.54148	3.30664	3.34124	3.46376	3.83823	3.33361	3.12184	3.61264
Cre01.g028423	2.06278	2.444	2.6853	2.08367	2.05348	2.1118	2.00815	1.9348	1.9563	2.07587	1.57075	1.69179	1.92462	2.0737	2.72242	2.40786	3.08538	2.02592	1.16773	1.30952	0.896842
Cre01.g028450	12.9997	9.64505	11.0478	9.76519	12.063	10.4248	10.3416	11.0187	12.818	10.8193	10.5474	10.1908	10.2069	9.64671	9.59304	9.83742	7.59862	9.27102	12.6628	12.8531	14.5328
Cre01.g028500	14.2568	15.1793	12.448	13.7881	13.6913	13.6631	14.4091	12.7976	14.7867	13.619	15.9332	13.21	10.882	10.853	10.5282	10.4589	12.1736	10.8589	13.6362	14.0464	13.2373
Cre01.g028550	14.094	13.9213	15.2631	13.6116	15.1445	15.5938	14.6763	14.8408	15.357	14.3584	15.4484	14.7882	12.0377	12.3908	12.7333	12.3368	13.0088	13.7543	13.7821	14.5368	14.8708
Cre01.g028600	4.81986	3.9735	4.05838	4.79968	4.39661	5.69707	5.30523	5.02115	5.47483	4.44635	4.3188	4.04687	5.49631	5.26665	5.65082	6.11741	5.65459	6.24616	4.47293	4.15418	4.3417
Cre01.g028650	14.0329	12.409	14.0736	12.6831	14.5082	12.7083	11.8462	13.5542	12.6446	12.3074	12.0423	12.0586	16.0944	16.5407	16.9989	15.3954	14.8353	15.6147	14.3103	14.6408	14.3796
Cre01.g028713	18.3761	17.5356	18.9915	18.7943	18.4266	18.5202	17.7374	18.6428	19.4678	18.6891	19.6332	19.6672	18.2276	19.2781	18.7965	21.0397	23.8374	24.847	20.559	22.1329	20.84
Cre01.g028777	2.83564	2.4234	3.74532	2.79395	2.57439	3.62593	2.55185	2.14902	2.08875	2.81545	2.45782	2.43447	4.92167	4.80387	3.56141	3.30045	3.70976	1.78893	2.07799	1.70964	1.57129
Cre01.g028850	28.1795	24.0676	29.1538	26.044	23.023	26.6816	23.5343	19.6473	28.1931	23.4423	23.9691	24.7626	35.3672	43.2731	47.6967	45.445	44.62	40.6687	23.055	24.4733	24.6965
Cre01.g028900	4.97097	5.94301	7.33114	6.25368	6.19486	6.59133	6.45674	5.61234	6.56929	6.14905	5.65614	5.57482	6.98446	7.19156	8.90481	9.12099	9.5933	9.63771	6.21665	6.81292	6.9621
Cre01.g028950	11.3133	11.6492	15.0056	10.9508	8.50824	10.9889	9.81115	9.86033	14.0973	12.4658	13.8235	13.2729	17.6215	20.1569	22.0206	16.9028	18.6709	22.2331	13.0832	12.3982	13.2307
Cre01.g029000	3.87978	3.62599	8.07736	4.1211	4.02091	5.0603	2.57667	2.68442	3.44317	2.72474	2.40347	2.94566	7.00879	7.97495	7.2976	13.5878	11.9653	9.81177	5.25427	4.28452	4.14209
Cre01.g029050	21.0659	22.017	22.3291	23.1504	22.9015	23.5106	23.7283	23.1356	20.5792	21.7049	23.4095	22.275	21.9081	20.7582	21.2194	22.2893	23.7327	24.7195	17.9644	17.4	17.9956
Cre01.g029100	15.1198	15.6364	14.2975	13.4679	17.8384	16.8954	16.9317	15.0356	13.3381	15.2215	14.1649	14.7992	19.5897	18.266	16.4436	16.5201	16.7952	17.5744	14.8968	15.8588	16.4222
Cre01.g029150	13.2545	12.6877	11.6868	12.9601	11.5266	13.7783	12.8469	12.2228	15.4862	13.7552	14.8749	16.2205	11.576	12.3583	12.4574	10.6823	10.1442	10.8444	12.7976	12.6453	11.476
Cre01.g029200	3.4221	3.61541	3.11681	3.68763	3.60537	3.40373	3.68786	3.3191	3.62	3.97781	4.14771	3.88244	2.56836	2.39737	1.93505	1.9684	2.31391	2.08822	2.12073	2.14114	1.99855
Cre01.g029250	1.3672	1.29636	0.973891	0.983057	1.30277	1.15484	1.14797	1.14495	0.888416	1.15876	0.784047	0.76189	2.98027	2.20501	2.41871	3.03746	2.74071	1.46631	3.53536	2.98947	2.55866
Cre01.g029300	176.001	155.75	139.958	154.242	142.971	139.482	140.759	144.653	150.189	147.703	148.325	150.333	122.496	143.078	142.595	140.413	133.74	136.317	126.099	132.005	141.407
Cre01.g029350	5.38385	5.69357	4.72711	6.01786	5.60337	6.07906	5.71196	6.25139	5.85991	5.73085	5.84045	6.32188	5.63128	5.31925	4.77868	5.15821	4.16693	4.831	5.51431	5.35764	4.55432
Cre01.g029400	1.28303	1.14679	0.991746	1.1728	1.15754	1.08337	1.0122	1.12643	1.22862	0.938494	0.999698	1.09315	0.965098	0.946494	1.00127	0.831185	0.981079	1.01247	1.02291	0.835645	0.937796
Cre01.g029450	33.292	35.4442	32.1219	36.1427	34.3538	34.6595	36.0312	38.0681	34.2591	36.6039	36.1218	34.89	35.3561	34.5343	33.4818	32.9086	31.5779	34.3459	40.479	38.7432	42.2245
Cre01.g029500	9.46786	9.19502	9.54549	9.64574	9.22791	9.009	8.79484	8.73617	9.30123	8.14085	8.06892	8.73422	8.29972	8.64505	8.45126	8.85715	9.50281	10.2265	8.20325	8.52933	8.37985
Cre01.g029550	7.60374	8.2599	7.67069	7.55915	6.30581	6.70896	6.97548	7.0892	7.13559	7.7287	6.51489	6.69669	7.73908	6.97437	7.03873	7.57898	8.36297	7.89945	7.76457	7.20131	7.81632
Cre01.g029600	3.57229	3.98293	3.80117	3.91352	3.35464	3.27225	3.57856	3.76034	3.72833	3.7197	3.57645	3.85271	3.55112	3.95566	4.20015	3.05512	4.01242	3.81696	2.88264	3.86782	3.62831
Cre01.g029650	27.4967	24.8996	23.9473	28.5778	25.9813	24.3777	26.2664	24.7826	25.4747	25.0668	25.8753	27.1859	21.5301	19.9289	20.2092	20.9455	22.7377	17.7944	25.2284	25.361	24.1602
Cre01.g029700	8.37239	8.09515	14.023	9.96452	8.77548	12.2478	7.90231	7.9953	7.55225	7.64112	7.6467	7.40192	22.562	11.3235	14.5229	23.7431	22.6833	13.3576	19.0455	18.568	13.2643
Cre01.g029750	4.9394	3.91018	4.69719	4.27869	4.14657	4.36617	4.22202	4.16988	4.58501	4.62237	4.60344	4.00426	6.76319	5.80542	6.17328	6.60952	6.41199	5.82498	6.32799	6.77308	6.37125
Cre01.g029800	3.05579	3.04378	3.03531	2.77606	2.806	3.23392	2.88965	2.94625	3.22508	3.71099	3.41064	3.8144	2.53011	2.80638	2.17686	2.14945	2.21771	1.98841	2.12544	2.38523	2.08318
Cre01.g029850	11.2613	10.4739	11.4418	9.83981	12.4455	11.5761	11.5128	11.7574	10.4849	10.1684	10.8731	11.13	14.6556	14.4991	14.4755	14.9985	13.8484	12.817	18.8189	19.958	17.3773
Cre01.g029900	4.06762	4.2491	4.30246	3.81522	3.90478	3.90224	3.79618	4.49346	3.65209	3.39724	3.87168	3.77342	4.18417	4.34644	4.06812	4.22202	4.7431	5.29985	5.33108	5.21215	4.92107
Cre01.g029950	71.2128	66.4157	77.3121	66.136	62.3036	64.0969	66.3392	66.5074	65.9039	70.9219	69.6065	69.0108	52.6705	62.8912	65.9249	49.4053	52.9544	51.6372	44.4529	54.3458	51.1806
Cre01.g030000	0.34766	0.598145	0.771916	0.413565	0.648414	0.54299	0.600267	0.551657	1.23545	1.31097	1.18499	1.08876	0.424854	0.498894	0.385961	0.276865	0.473025	0.402105	2.24128	3.19176	2.87043
Cre01.g030050	216.124	187.585	199.514	178.746	179.324	192.213	182.691	180.264	193.409	179.194	179.873	178.995	138.64	171.569	168.065	173.405	168.714	168.156	158.289	163.645	183.737
Cre01.g030100	0.446993	0.433414	0.428078	0.474419	0.426804	0.510877	0.482015	0.441565	0.514665	0.491511	0.451451	0.495249	0.399582	0.299778	0.42694	0.479896	0.409952	0.453035	0.21877	0.270507	0.28221
Cre01.g030150	8.61411	9.36853	7.90276	9.96515	10.4296	9.95346	10.7156	10.4694	9.99194	10.349	10.5432	10.3481	7.99336	7.18112	7.06006	6.84101	6.9135	7.08951	9.15174	9.52772	9.84255
Cre01.g030200	52.1479	47.5026	43.8557	47.72	42.7863	43.066	46.3456	44.1975	46.9516	44.2681	44.0423	46.8124	45.5259	46.1422	47.9305	42.4841	39.0492	42.306	46.6439	44.6686	43.6228
Cre01.g030250	8.4624	8.81107	9.80436	9.13813	8.60054	8.45785	8.79117	8.65001	9.4888	9.89175	10.3066	10.2401	7.90336	8.28855	8.08181	9.43308	11.7858	9.98633	10.83	12.1529	12.5186
Cre01.g030300	6.63572	7.1686	6.65244	6.38259	6.72978	6.97207	6.64174	6.2043	7.69545	7.57222	7.89921	8.0199	8.21554	7.90659	6.60145	6.46397	5.83369	6.84594	7.93717	8.06951	8.66611
Cre01.g030350	1.39872	1.73802	2.65331	1.82858	1.54868	2.21525	1.54269	1.50172	1.63318	1.733	1.47613	1.39189	3.09531	2.65393	2.58646	4.63695	3.81595	2.87521	3.17889	2.08526	2.94266
Cre01.g030400	1.1036	1.45147	1.145	1.40669	1.98468	1.65873	1.42921	1.52847	1.62847	1.94995	1.61736	1.59606	1.462	1.28629	1.34646	1.48641	1.47922	1.36771	1.04042	0.850062	1.38613
Cre01.g030450	5.5032	6.89687	6.07259	6.86497	6.3287	5.81497	6.39006	6.24175	5.77996	6.68249	6.37179	6.01612	6.21048	5.37457	6.16752	6.01011	6.15168	5.11703	5.87563	5.48703	5.58425
Cre01.g030500	18.6101	19.1056	19.0278	19.279	17.0799	18.3075	18.1115	18.6017	18.278	18.0361	19.3106	18.3754	23.687	24.053	24.4155	25.1971	24.2356	21.9504	19.5655	18.6857	18.1035
Cre01.g030550	15.773	16.5802	15.4134	16.0083	16.4145	16.7226	16.2442	16.7448	16.4218	16.9935	16.8596	16.646	16.7134	18.4977	17.1239	18.8323	17.0049	16.9982	23.416	23.8957	24.9497
Cre01.g030600	4.89447	4.59749	4.15767	4.12144	4.88519	4.82772	5.01113	5.13202	4.83242	4.39434	4.39618	4.33327	4.55343	5.33893	4.79954	3.7281	3.67551	4.25899	4.66525	4.18869	4.26787
Cre01.g030650	3.64009	3.1274	3.19882	4.08816	3.53856	3.67487	3.67842	3.49949	3.58344	3.206	4.18355	3.58097	3.55043	3.92511	3.75196	4.25203	4.4819	4.18103	4.01235	4.22999	3.98962
Cre01.g030700	3.23491	3.80047	3.38009	3.39378	3.36674	3.29656	3.38573	3.34245	3.57678	3.60365	3.38954	3.59934	4.10865	4.18735	4.09527	4.42637	4.76846	4.97766	4.10294	4.29205	4.32934
Cre01.g030750	3.22923	2.13399	1.07351	1.8736	2.86272	2.36258	2.4538	2.63366	2.45451	2.0747	2.37853	2.30542	3.94435	4.43273	3.69362	1.41304	1.54972	1.70517	1.55609	1.63971	1.38981
Cre01.g030800	24.7844	24.8741	24.197	26.5981	27.1608	26.0048	26.5032	25.6324	26.5639	24.8497	25.7797	25.8347	26.7937	25.0035	24.557	25.1975	24.1571	24.3382	30.4013	29.3863	29.286
Cre01.g030850	36.6691	39.5232	33.3542	38.5713	34.8496	36.2216	37.2558	37.8604	34.2458	37.7834	37.8802	37.1686	46.7181	41.5284	40.5704	42.7678	41.117	39.7728	45.212	46.3745	46.618
Cre01.g030900	1.17072	1.39955	1.24477	1.05088	1.26138	1.65906	1.26717	1.0622	1.33934	1.61662	1.31989	1.29627	1.38511	1.32408	1.16934	1.44243	1.49624	1.14948	1.63224	2.16633	1.75521
Cre01.g030950	12.8424	13.8237	14.0547	13.2578	13.7718	14.1271	13.9709	13.1252	10.8326	13.783	13.8089	12.3373	16.9983	17.3215	17.4012	16.1004	15.5554	18.2762	11.6249	12.1043	13.9123
Cre01.g030968	0	0	0	0	0	0	0	0.0139246	0	0	0	0	0	0	0	0	0	0	0	0	0
Cre01.g030986	0	0	0	0	0	0	0	0.0167932	0	0	0	0	0	0	0.0238544	0	0	0	0	0	0
Cre01.g031004	36.7196	34.387	42.2049	33.9016	34.4712	31.9654	31.7232	34.0574	36.5191	37.306	34.7077	36.2184	44.8963	46.5894	44.505	48.8433	52.6229	59.7132	49.7093	45.0191	49.1524
Cre01.g031050	16.5533	16.1622	16.4658	17.223	17.3685	15.529	15.9331	16.2335	16.8264	16.9534	18.3747	17.3338	17.8013	17.2071	17.4156	17.0784	15.0598	15.3531	16.8661	17.4314	16.7893
Cre01.g031100	135.12	122.384	124.916	117.635	118.737	116.258	109.204	113.672	125.121	122.87	116.872	117.672	164.925	158.134	164.171	195.53	170.472	170.496	220.168	213.423	215.596
Cre01.g031200	14.5196	12.2235	13.5388	12.3802	12.2792	13.255	12.1162	12.4412	13.1056	13.6522	13.3131	13.2319	15.7754	13.6994	15.082	18.4053	16.2914	14.6283	14.2591	13.8656	15.065
Cre01.g031250	25.0855	21.7256	23.8619	23.6944	23.7924	26.2141	24.4776	24.7374	22.8474	23.1476	23.4713	24.7682	27.3244	29.7151	30.0807	34.1936	28.3396	24.9732	26.9594	27.2757	29.861
Cre01.g031300	4.83364	6.45355	4.47486	5.48093	5.13832	5.48152	5.60457	5.47705	5.36669	5.14772	5.12675	4.92074	3.83828	3.66194	4.37528	4.62816	4.68989	3.94084	4.82622	5.30741	5.11675
Cre01.g031350	1.16362	1.14568	0.992636	1.22421	0.901751	1.21836	1.26397	1.16915	1.13962	1.1649	0.935002	0.911996	0.96732	0.921097	1.08361	0.557639	0.851959	0.938733	0.894521	0.815567	0.766324
Cre01.g031400	0	0	0	0	0	0.0736301	0	0	0	0	0	0	0	0	0	0	0	0	0	0	0
Cre01.g031450	2.62411	2.82383	2.32853	3.12581	3.1755	3.10393	3.35157	3.12202	3.05348	3.11306	2.62432	2.74331	4.24774	3.98598	4.3336	2.73275	3.47546	3.34662	2.99308	3.73629	3.41626
Cre01.g031500	7.32049	6.578	7.1785	6.81637	6.57051	7.45463	7.20535	6.93196	7.01763	7.23304	7.16252	7.22307	7.22754	7.54173	8.7416	8.53943	8.0772	9.98549	7.10659	9.12931	9.95304
Cre01.g031550	0.973004	0.802145	0.812219	0.801231	0.780443	0.637365	0.681538	0.795732	0.602009	0.753462	0.653891	0.423608	0.906326	0.633593	0.626024	1.06079	0.919704	0.923962	0.798544	0.79329	0.701754
Cre01.g031600	17.6399	15.1479	17.7505	16.4903	15.9456	17.4446	16.4455	15.9266	14.2274	15.765	15.5191	14.9314	22.1776	20.987	21.8433	24.9241	25.6766	19.0072	19.1644	19.1805	18.5443
Cre01.g031650	4.97885	4.26193	7.90454	5.05006	3.49322	4.3985	3.52096	4.04861	2.73923	3.35587	3.07674	3.17284	2.85778	3.3905	4.57272	2.57972	2.85831	2.12625	3.76563	4.25065	4.0201
Cre01.g031700	13.0131	13.9368	17.4372	13.6707	14.2733	14.4053	12.2571	14.4186	10.5869	12.1089	10.863	9.73974	15.2509	15.5485	14.3507	17.5117	17.9092	16.3018	15.9321	15.0018	15.6918
Cre01.g031726	0.0298728	0.0342638	0	0	0	0	0.0318846	0	0	0	0	0	0	0	0	0	0	0	0	0	0
Cre01.g031750	12.2062	10.9216	12.4911	9.18058	10.6979	9.58054	9.85348	8.86489	12.0065	11.0404	10.2493	11.0636	7.68324	8.99658	8.40184	8.15958	7.26078	9.40166	11.0287	10.9171	11.3446
Cre01.g031800	1.70632	1.90643	1.8893	2.01544	2.52731	2.44625	2.56672	2.13571	1.92097	2.39082	2.23927	1.92672	1.97245	1.23116	1.51687	1.60203	1.86404	2.07021	1.40205	1.40043	1.54074
Cre01.g031850	2.02403	1.86681	2.49611	1.89248	2.14231	2.66322	2.36079	2.11707	1.52539	1.68607	1.69521	1.55732	2.11091	2.18461	1.9571	2.10783	1.68924	2.08869	1.15923	1.39987	1.65112
Cre01.g031875	0	0.16417	0.0831159	0	0.0720343	0.133344	0.0763852	0.0576265	0.217986	0.0771032	0	0.284862	0	0.0727436	0.0818572	0.149057	0.127332	0.255843	0.144575	0.0666826	0.13483
Cre01.g031900	4.33413	4.43412	5.05894	4.59126	4.30772	4.78853	4.52142	5.0508	4.86491	5.32652	4.63166	4.29127	6.44267	5.09177	5.48056	6.30539	7.043	6.01476	8.42575	8.62476	7.85782
Cre01.g031951	0.661506	0.563478	0.666588	0.685563	0.607089	0.761281	0.830656	0.791161	0.597563	0.539761	0.523004	0.527586	0.430553	0.553738	0.439517	0.460951	0.46733	0.539048	0.594485	0.648097	0.646053
Cre01.g032000	8.8881	9.45809	8.67413	8.11827	7.68772	8.43779	9.16205	8.7897	7.99489	6.51741	7.9944	8.17205	7.81446	9.17183	8.38815	7.46118	7.63645	9.12159	8.7047	9.44677	10.9195
Cre01.g032050	15.4392	13.3027	13.7843	14.0938	12.814	13.2595	13.6405	12.6502	12.9256	14.3524	15.3272	14.5796	16.9258	16.1189	16.4766	15.4117	16.0571	13.6886	17.2615	18.4928	18.8815
Cre01.g032100	1.80973	2.10379	1.70417	1.76843	2.04313	1.84547	1.8272	1.63447	1.21669	2.50307	2.33743	1.6792	2.01015	2.33669	1.93012	2.21574	3.24169	2.66656	1.65507	2.52937	2.28071
Cre01.g032139	1.36973	0.725108	1.30527	1.11917	0.742377	0.817995	1.387	1.35747	0.820164	1.43788	1.38469	1.32808	1.45926	1.71357	2.73169	2.23109	1.53098	1.4439	1.84473	1.53807	1.58805
Cre01.g032150	7.57542	7.58096	6.30332	7.82021	7.26683	8.08765	7.96351	7.88079	8.14317	8.02467	8.10904	8.55025	8.55308	7.75181	7.85069	7.3993	8.06222	7.54292	7.02277	7.4257	6.84874
Cre01.g032200	0.08593	0.0854195	0.166331	0.0772325	0.12109	0.229489	0.110061	0.189128	0.0988794	0.154299	0.157416	0.153918	0.12936	0.0698757	0.15726	0.107385	0.142697	0.143358	0.0752242	0.138783	0.0971359
Cre01.g032250	15.2695	14.6123	15.2365	15.0602	14.4237	14.6295	14.3691	14.3908	13.8522	13.1414	14.033	13.7743	12.8618	13.7025	13.7863	13.6811	14.0181	13.1786	14.4197	15.1032	15.4905
Cre01.g032300	857.973	786.497	654.384	731.974	708.859	698.509	740.873	753.499	764.688	744.175	817.844	763.678	624.763	733.835	729.645	658.985	545.283	561.188	704.388	744.277	794.763
Cre01.g032350	5.55617	5.04311	4.8778	5.25475	5.52652	5.11513	5.0198	5.23139	5.19711	4.94915	5.04391	4.98482	4.52463	4.84719	5.1292	4.96612	5.23479	4.30106	3.77832	3.01657	3.48243
Cre01.g032400	10.428	9.70862	8.9985	9.20338	10.0957	10.1352	9.89828	11.1531	9.48315	9.84838	10.1443	9.58483	9.5628	10.9772	10.8653	11.4952	9.6664	10.4819	8.88486	9.82772	9.46077
Cre01.g032450	8.45794	8.47069	8.29896	9.84963	8.28196	8.79877	7.9234	8.49971	8.63615	9.31881	9.06352	9.25539	6.78306	6.06574	6.95715	6.27441	7.22611	6.88288	5.4859	5.80131	5.4951
Cre01.g032500	15.0148	15.9755	13.8412	17.6255	16.3894	16.0974	16.3547	15.9844	17.231	17.7573	17.5924	17.8072	15.1653	15.6671	14.3152	13.8257	15.5005	14.3744	16.9958	19.1714	18.5801
Cre01.g032550	4.04546	4.99976	4.4699	5.34248	4.89503	5.17788	5.38099	5.07935	4.70047	5.2726	5.11968	4.77209	4.00946	3.8121	3.88182	3.06688	3.3528	3.76944	3.20445	3.52311	3.25486
Cre01.g032600	87.5991	82.0823	73.7338	87.4957	82.7667	81.6275	81.8268	82.6408	88.8628	86.3219	87.5294	88.1513	87.9363	84.8779	85.8102	92.755	92.1443	82.573	76.0517	79.03	78.4967
Cre01.g032650	891.48	850.763	838.763	872.319	976.014	1009.34	982.849	1019.25	862.752	901.989	887.209	884.092	465.384	542.342	516.333	799.453	711.455	620.321	666.318	697.82	733.952
Cre01.g032700	37.1737	34.534	37.3171	38.6978	36.7975	35.6425	36.4543	38.2192	38.5172	41.4084	42.7661	42.8558	39.7998	38.0241	39.1998	45.002	40.1644	37.573	37.6377	41.3572	39.9612
Cre01.g032750	18.6075	18.1808	23.1615	19.3215	20.2469	18.0575	17.4701	18.1048	20.7731	20.0474	20.1725	20.1882	13.9671	17.9507	21.1357	19.2433	22.2631	16.8612	18.5778	17.8196	19.1109
Cre01.g032800	5.02684	4.86392	5.67349	5.27632	5.5398	5.49967	5.26908	5.06487	4.75051	4.52707	4.88155	4.84835	4.65689	4.97858	5.08631	5.00677	5.41224	4.83827	5.72854	5.56058	5.06315
Cre01.g032850	0.777215	0.89146	0.88345	0.912032	0.687986	0.605962	0.758958	0.736798	0.587645	0.68295	0.698065	0.745989	1.19492	1.08696	0.92051	0.751989	0.941516	1.01485	0.768355	0.903949	0.960612
Cre01.g032900	2.04985	1.99104	2.02592	2.10218	2.11126	2.26213	1.88587	1.87356	2.02474	1.88437	1.90107	1.80964	2.33322	2.55562	2.64081	2.60769	2.27044	2.35663	2.59728	2.90754	2.19711
Cre01.g032950	19.594	17.3594	17.2635	18.6597	19.9491	21.6953	22.3079	22.9592	18.0191	19.9455	22.2793	20.4843	19.6511	21.7022	17.3627	21.4372	22.8008	21.6584	23.8411	22.2443	22.7433
Cre01.g033000	3.90769	3.99775	3.79885	4.28	4.06148	3.80286	3.84893	3.86981	4.32825	3.8129	4.29225	3.98864	3.09976	3.05907	2.88266	2.91774	3.27959	3.00723	4.27211	3.86591	3.79473
Cre01.g033050	4.77021	5.09406	4.70432	4.83844	4.36685	4.4632	3.97223	5.00006	4.73892	4.51907	4.69192	4.50136	4.08581	3.57386	4.63308	5.6315	5.9631	4.5941	2.80378	2.89292	3.09902
Cre01.g033071	0	0	0	0	0	0	0.170676	0	0	0	0	0	0.144435	0	0	0	0	0	0	0	0
Cre01.g033091	6.03377	5.88716	5.93316	6.24541	6.10312	5.91826	5.97419	6.01758	5.77142	5.38235	5.61519	5.58425	4.47232	4.16427	4.58337	4.75176	5.26654	5.09131	8.41576	8.20994	8.14513
Cre01.g033150	13.1051	11.6836	12.8681	13.2145	13.3709	13.3745	13.4367	11.6718	12.6205	14.0337	12.4545	12.2705	19.1009	17.6603	15.9891	21.6296	24.3241	23.6026	15.2631	15.3748	15.3005
Cre01.g033200	2.06692	2.41058	2.19879	1.95848	2.3427	2.52431	2.59544	2.16784	2.59237	2.75082	1.55634	2.35064	2.29053	2.57763	2.60256	2.82176	2.39504	2.88735	2.61411	2.97786	3.30508
Cre01.g033250	9.42377	9.13573	8.61975	8.33943	9.26043	8.73973	9.20603	8.84013	9.92493	8.3633	8.90527	9.09159	6.79034	7.59819	7.661	7.69589	8.10886	8.75547	6.58254	7.53065	7.34254
Cre01.g033300	3.54561	6.2566	6.9111	4.86216	4.01807	4.27335	2.3024	2.81509	4.1286	4.24738	4.41377	4.6139	30.6595	66.9384	22.6031	11.5936	9.13188	17.8165	60.0071	56.6481	78.665
Cre01.g033350	17.2523	17.4984	15.3131	17.9858	16.3756	15.5591	17.2375	15.9074	17.6679	17.5921	17.2298	17.331	13.1204	13.175	13.4452	14.6774	15.2552	13.9544	17.4264	17.4634	18.5674
Cre01.g033400	40.2318	37.2788	42.059	39.8681	38.6268	37.6617	40.0431	38.219	40.7357	39.2553	41.1474	38.9047	38.3163	40.4999	40.091	44.5233	42.7175	39.3246	39.0145	41.9533	43.4321
Cre01.g033450	1.54785	1.76007	2.30907	2.17509	1.42368	1.64091	1.43846	1.63318	1.65285	2.48706	2.19998	2.23075	4.48352	3.17379	3.32722	2.29284	2.88457	3.12452	1.26695	1.19358	1.04329
Cre01.g033500	1.31594	1.54858	2.04439	1.86419	1.41058	1.59216	1.60522	2.02294	1.37081	2.35681	2.34808	2.00678	3.30344	2.83156	2.75625	1.72638	2.85831	3.6658	0.98397	0.987296	0.869349
Cre01.g033516	3.20332	3.05802	3.60479	3.29202	3.1442	3.11405	3.71637	3.14014	2.52516	3.49407	2.97134	3.06887	4.00761	4.71218	3.75502	3.35667	3.94715	4.26773	3.19545	3.72632	3.89845
Cre01.g033532	0.0971705	0	0.112854	0.119094	0	0	0	0	0	0.10469	0	0	0.175538	0	0.111144	0	0	0.17369	0.196302	0.0905407	0.0915353
Cre01.g033550	97.687	106.84	87.8267	112.3	100.557	99.6673	105.17	104.332	102.535	112.944	113.051	110.479	101.437	97.8824	102.519	100.781	106.805	100.506	110.256	122.833	131.793
Cre01.g033700	3.08568	3.34934	2.93689	3.20997	3.66647	3.61791	3.63088	2.99373	3.60672	3.30824	3.201	3.05562	3.05904	3.01408	3.15066	3.37019	3.99042	4.03579	3.63376	3.6325	3.14778
Cre01.g033750	0.894547	0.732885	0.760641	0.567764	0.482362	0.6548	0.528546	0.74604	0.697409	0.653985	0.4962	0.683526	1.15428	1.33144	0.85875	1.29756	1.06581	1.54188	0.839034	0.848397	1.08343
Cre01.g033763	3.75936	2.64877	2.80678	4.41006	3.78399	3.25214	3.84058	3.07038	3.27168	3.24021	3.20814	2.35147	3.73518	3.60289	2.82571	3.24386	3.15329	2.8799	2.44112	2.25184	2.73189
Cre01.g033832	11.191	10.1169	9.95794	8.82945	8.67676	9.07775	9.97305	9.13523	9.45567	9.71852	8.53334	8.24114	7.98088	8.30844	9.15567	8.0474	7.54553	7.45664	10.1378	9.81067	11.0205
Cre01.g033900	0.307876	0.270483	0.357477	0.216768	0.586818	0.585855	0.643238	0.622567	0.49229	0.592824	0.422609	0.482371	1.65693	1.41174	1.27385	0.907293	0.973192	0.995261	1.31684	1.13531	1.4688
Cre01.g033950	4.53818	3.78249	4.23407	4.35695	3.38026	3.38231	3.90735	3.30102	3.39435	3.63441	3.43386	4.21493	2.71906	2.79849	2.43968	2.94592	2.82608	2.43357	2.79623	2.63579	3.078
Cre01.g034000	47.3285	50.1618	45.7878	51.702	49.9818	47.1269	49.7245	49.9469	48.3586	47.4006	48.4699	47.1905	43.4275	42.0298	41.809	42.7091	44.8935	44.1953	52.6038	54.3414	52.6304
Cre01.g034050	16.9658	16.5693	17.9838	15.3712	16.709	16.5584	15.2751	16.6507	16.3273	16.3512	18.0402	16.8062	15.22	15.8373	17.0074	18.1289	19.5936	16.7102	16.1461	16.7223	17.214
Cre01.g034100	4.08157	4.52193	4.80496	4.94559	4.43511	4.15806	4.34655	4.57067	4.32305	4.71765	4.52171	4.69016	4.18876	3.62981	3.85294	3.83516	3.75736	4.23133	4.09416	3.54353	3.92317
Cre01.g034150	10.8532	11.3141	7.79383	10.0271	10.1633	10.1111	10.8159	11.2451	10.5778	8.88132	9.78677	9.91384	4.78929	5.74224	5.49625	5.93166	6.73008	6.76586	6.93014	7.07308	7.21907
Cre01.g034200	8.19821	8.67121	8.62675	8.24733	7.45442	7.87344	7.95752	7.80208	8.50817	8.55397	8.24981	8.05957	7.39008	7.75153	8.4961	7.7297	7.31776	8.51708	8.14199	8.26431	8.02338
Cre01.g034250	4.89475	2.92917	4.77848	4.04286	3.17744	3.56875	3.10435	2.99888	3.67329	4.12709	3.64433	3.91783	7.65693	6.56166	7.74886	6.35328	4.98554	4.81843	8.02527	7.50215	7.61798
Cre01.g034300	2.7494	2.53821	2.71028	2.4492	2.82141	2.72384	2.71984	2.0303	2.43748	2.19632	1.98689	2.34892	1.35677	1.34962	1.70279	1.15926	1.3721	1.51031	1.8424	1.22467	1.73085
Cre01.g034325	4.43938	4.99494	6.7272	4.5946	5.29123	5.35689	4.64811	4.98189	4.22121	4.02371	4.56298	4.44572	13.1497	12.6206	12.6864	14.8529	13.1269	10.9079	10.3919	9.48108	8.21781
Cre01.g034350	1.32815	1.25576	2.49095	1.36384	1.653	1.34603	1.23561	1.31515	1.23005	1.42126	1.25441	1.40203	2.17234	2.25307	2.03238	2.78497	2.43496	2.2778	1.55911	1.2459	1.1835
Cre01.g034380	3.3879	4.16346	3.79417	3.3896	3.53189	4.92762	3.37623	3.54922	3.14146	3.65006	3.20091	3.31973	2.59172	2.68818	2.4516	1.92609	2.52187	3.27507	2.04278	2.07766	2.40985
Cre01.g034400	149.761	139.433	195.67	133.331	141.444	135.952	130.269	133.164	143.883	143.222	135.677	133.226	131.855	150.354	165.003	164.294	163.319	157.358	141.183	126.079	126.916
Cre01.g034451	30.391	31.2299	32.2781	30.8782	32.6086	32.1284	31.051	30.6806	36.4774	33.8381	33.6431	32.1818	32.3743	34.1929	33.8892	34.3259	33.8458	28.1713	39.3992	40.6077	37.9408
Cre01.g034500	2.42629	2.59698	2.1199	2.68934	2.22835	2.05466	2.27046	2.45339	2.45778	2.27975	2.31098	2.3115	1.77241	1.81558	1.67216	1.63015	1.53928	1.71878	1.83525	1.84923	1.58779
Cre01.g034550	23.2026	22.0015	19.5539	22.3291	22.1742	23.8792	20.6973	23.2699	25.8119	21.8846	24.8186	26.5484	25.1567	25.628	24.0004	21.0665	21.871	24.2556	23.7329	24.1951	23.0801
Cre01.g034600	2.87871	3.56659	3.35821	3.71678	3.36221	3.51212	3.23682	3.24212	3.26782	3.26724	3.48522	3.55368	2.24692	2.4243	2.45668	2.4771	2.49251	2.25766	3.23156	3.41111	3.01374
Cre01.g034650	1.66782	2.4014	1.85458	2.56601	1.98831	2.27007	2.13365	2.15257	1.98161	2.01352	1.85127	1.95394	1.53851	0.985908	1.23119	1.10864	1.15752	1.16288	1.3979	1.6422	1.55996
Cre01.g034700	1.75003	1.5153	1.69374	1.55608	1.13979	1.67833	1.04382	1.14668	1.67233	1.47878	1.72184	1.75855	1.92165	1.81372	1.72696	1.78675	1.93845	2.02409	1.75036	1.83846	1.56773
Cre01.g034750	3.16151	3.38448	2.95967	3.68693	3.83796	3.51656	4.33564	3.37889	3.77412	3.69516	3.50244	4.15661	3.85941	3.70046	3.28742	2.95319	3.11937	3.80167	2.36119	2.35664	2.23814
Cre01.g034800	28.861	26.7015	24.0885	27.914	28.4158	29.152	31.2851	30.8654	26.3783	25.8375	28.7377	27.4299	18.0837	21.6315	21.8703	21.9747	18.9001	18.2474	22.5143	22.1442	23.88
Cre01.g034850	4.70363	5.62815	4.44273	5.91609	4.71253	4.81481	4.79574	5.06168	6.69925	7.64051	7.5968	7.98887	5.23855	4.13179	4.39205	4.0593	4.42337	3.84053	2.00895	2.10343	2.1744
Cre01.g034875	0.152893	0.175367	0.0887849	0.0468471	0.153895	0.106829	0.0407976	0.0615569	0.116427	0.0411811	0.0456664	0.190182	0	0.0388526	0.0437202	0	0.102013	0	0.0772181	0	0.0720133
Cre01.g034900	0.824662	0.733057	0.706348	0.707503	1.11021	1.02757	0.979224	1.19527	0.816364	0.966216	0.899035	0.974498	2.65361	2.0956	1.88651	1.05204	1.03626	1.17925	1.5202	1.22943	1.43715
Cre01.g034950	47.0712	38.5942	44.3505	36.3423	41.6264	37.335	37.6672	38.0696	39.7701	39.3309	36.9558	36.5206	40.8582	46.5448	45.9863	45.5994	41.8985	41.0523	47.5724	45.9441	48.4588
Cre01.g035000	19.0581	17.4609	18.7599	17.1149	17.7988	17.0693	16.3725	16.7029	19.0748	17.069	17.7942	16.922	11.4411	14.8439	14.7319	14.4416	14.4044	14.5057	19.1135	18.4797	19.4307
Cre01.g035050	0.0295264	0.0338666	0.0342919	0.108277	0.0893213	0.0550736	0.0947212	0.0475744	0.0299788	0.0956124	0	0.117767	0.267328	0	0.203099	0.12267	0.342302	0.211597	0.118982	0.110266	0
Cre01.g035100	10.803	12.8222	10.014	11.8272	11.946	13.3685	13.0956	12.9676	10.5486	10.6803	10.9751	11.0619	21.8247	18.7133	19.1369	21.6652	21.1945	20.0717	20.3049	19.1509	18.0863
Cre01.g035150	5.70864	5.71324	5.2975	5.21315	6.42204	6.10041	6.30218	4.84462	5.73928	5.21576	3.87818	5.34657	4.09471	4.52263	4.38507	4.37131	4.75489	4.15165	4.46601	4.48477	4.92944
Cre01.g035200	1.39167	1.3967	1.51526	1.63458	1.63425	1.51259	1.39255	1.40076	0.912554	1.68677	1.28163	1.26946	1.15226	1.0904	1.22701	1.23793	0.980126	0.881014	0.878568	0.864476	0.710102
Cre01.g035250	3.34331	4.11977	4.0928	4.42985	4.66128	4.92461	4.60526	4.69303	4.12849	4.33216	4.96593	4.94549	3.61155	3.44428	3.69492	3.45821	2.87379	3.02843	3.65086	3.1152	3.2771
Cre01.g035300	0	0	0	0	0	0	0.0279422	0	0.0797405	0	0.0938303	0	0.0472922	0.02661	0	0	0	0	0.0528865	0.0487858	0.0493217
Cre01.g035350	26.8124	24.579	30.0827	26.9013	25.2342	26.8204	25.315	24.3752	23.3945	24.3761	24.8251	24.611	29.6678	26.355	29.0917	30.1974	31.3488	26.4967	24.8764	22.0509	23.5671
Cre01.g035400	14.3149	14.3783	14.2583	13.55	14.4006	13.5471	13.2073	12.2106	14.3536	14.9521	14.4936	13.4321	16.2391	17.1483	16.5863	18.984	20.3182	20.3689	12.1557	12.7052	12.2125
Cre01.g035450	11.1716	12.7283	12.5422	12.262	11.3947	11.3791	11.182	11.2946	9.50271	11.2871	9.87676	9.95587	16.3245	13.5257	15.1066	16.2878	17.2709	15.2208	16.8262	16.7012	16.3702
Cre01.g035500	3.08101	3.54382	3.4275	3.74431	3.51062	3.76531	3.56563	3.32414	3.28638	3.59914	3.15363	3.05733	2.79072	2.66549	2.93014	2.87509	2.81022	3.34147	3.45303	3.38689	2.98386
Cre01.g035550	0.926084	1.12122	1.31456	0.966872	1.32918	1.23024	1.37285	1.35332	0.940273	0.886885	0.717121	0.78503	1.82787	1.69091	0.961184	0.750109	0.961174	1.25684	0.93543	0.846919	1.14702
Cre01.g035600	0	0	0	0	0	0	0	0	0	0	0	0	0.0523021	0	0	0	0	0	0	0.0179846	0
Cre01.g035650	0.19372	0.177757	0.524968	0.0791422	0.0779958	0.0962531	0.0275689	0.114392	0.0655628	0.0973982	0.061718	0.0257031	0.90988	0.643238	0.398842	0.820412	0.746796	0.323186	1.63063	1.28759	0.973258
Cre01.g035700	1.56493	1.84935	1.3769	1.43366	1.44789	1.64937	1.51847	1.73108	1.34816	1.90742	1.64303	1.55728	1.99891	1.34968	1.22948	1.61326	1.92657	1.29974	1.16558	1.34032	1.38483
Cre01.g035750	4.59867	4.95571	5.25394	4.9153	4.53192	4.93186	4.8399	4.92582	4.64742	4.68951	4.76586	4.79968	4.13441	4.51132	4.68507	4.35471	4.96637	5.35258	3.62965	3.14891	2.62941
Cre01.g035800	2.99065	3.43026	3.5624	3.05449	3.37045	3.36959	3.32848	3.28291	3.25707	3.48369	2.99277	2.89972	3.78643	3.80635	3.33302	3.62024	4.80945	3.67804	4.24724	3.65593	3.94892
Cre01.g035850	13.5594	14.8472	13.4647	15.3954	13.496	13.4212	14.0422	13.4187	14.8317	13.8049	14.4533	14.5565	10.5264	10.483	11.7848	10.4357	11.8923	11.5149	16.1707	16.5607	16.9516
Cre01.g035900	0.37337	0.390186	0.327633	0.416932	0.375817	0.39422	0.301101	0.207113	0.716061	0.831341	0.53529	0.685294	0.187358	0.143373	0.161335	0.181453	0.177151	0.148309	0.628564	0.703523	0.695619
Cre01.g035950	7.32262	7.10907	7.51261	6.96421	6.58757	6.5541	6.75081	6.64533	7.03989	7.34264	6.93011	7.16902	4.75056	5.27726	5.0873	5.5036	5.54397	6.00039	5.49187	5.7121	5.75095
Cre01.g036000	4.09892	4.39769	4.01164	4.07823	3.31453	3.67921	3.68678	3.53234	4.1851	4.34167	4.48441	4.66321	3.81673	4.65794	3.81919	4.13673	3.67721	3.95149	4.19843	4.66679	4.13236
Cre01.g036050	3.47968	3.73323	3.25777	3.64099	4.30066	3.82615	3.96668	4.1076	3.54501	3.96571	3.60578	4.028	3.65615	3.41666	3.45212	3.3649	2.77972	2.91952	2.90508	2.62469	2.90996
Cre01.g036100	5.38828	4.72125	4.12249	5.67124	6.21196	5.27861	5.55551	5.6941	5.26779	5.55985	5.4022	5.41169	4.38526	4.66955	4.33328	3.32632	3.65691	4.28946	3.73692	3.49375	4.01878
Cre01.g036150	5.06173	4.78386	4.74161	4.87179	4.00102	4.79773	4.72338	4.61193	4.76154	4.60956	5.19349	5.06621	5.87195	5.84169	5.52089	5.63835	4.78174	5.04013	5.18204	4.59778	5.20166
Cre01.g036200	13.2062	13.4231	12.3339	11.9659	12.0073	11.7912	12.4393	12.0657	12.8505	12.9045	13.132	13.7367	14.8192	13.2264	14.1069	15.0323	15.2284	13.8976	13.666	13.0883	14.1457
Cre01.g036250	5.50529	5.85703	4.85542	5.71534	4.97632	5.76194	5.45559	5.50359	3.1298	2.76404	3.15334	2.83719	5.1283	4.75003	5.68307	5.89219	6.59294	4.92029	4.97889	5.79496	4.93553
Cre01.g036300	1.74918	2.12489	2.40176	1.90092	1.9341	1.91054	1.97735	2.03294	2.15217	2.1259	2.04861	1.98929	2.10918	1.89184	2.23726	2.34205	2.13868	2.00227	2.02794	1.88675	1.82631
Cre01.g036350	0.628013	0.807933	0.739228	0.717695	0.640669	0.703668	0.66125	0.724371	0.629018	0.731469	0.679328	0.616497	0.590246	0.491703	0.611548	0.698204	0.702141	0.51577	0.360037	0.213506	0.447691
Cre01.g036400	22.9595	19.2792	19.9104	20.8247	19.8304	19.1202	20.9956	20.2285	18.2409	19.7823	20.1543	19.9989	23.5709	26.835	24.7984	24.7979	21.5629	20.2476	28.6045	30.5573	30.6635
Cre01.g036451	3.56207	2.75915	2.14908	2.7215	4.84263	3.6202	4.64137	4.02304	3.71059	3.0901	2.92925	3.08431	5.68273	4.79627	4.60347	3.8059	3.82736	2.06725	4.15875	3.40525	3.96559
Cre01.g036500	0.960326	1.1908	1.47704	1.46329	2.01161	1.71679	1.74527	1.67196	1.73926	1.5939	1.67447	1.91126	1.87548	1.7676	1.06874	1.13523	1.31612	0.881477	0.86515	1.37848	1.36918
Cre01.g036550	19.3608	18.03	21.7319	19.9288	18.9796	19.1454	18.5098	18.3769	18.0102	19.6937	17.7035	19.2662	18.3343	16.931	15.382	15.8446	18.4747	20.1713	15.3682	14.0422	16.5059
Cre01.g036600	15.6916	14.3381	14.86	13.2516	12.9723	14.1713	14.1527	14.3067	13.5572	12.7002	12.6955	12.6707	7.75128	9.62035	9.78027	8.51747	8.58521	9.94015	10.4832	11.0415	11.4692
Cre01.g036650	1.0528	1.36023	2.34706	1.31999	1.60782	1.86016	1.38203	1.43239	1.20408	1.64273	1.80719	1.30053	6.09911	4.15752	5.92412	4.61239	5.28582	4.45589	3.94811	3.85622	2.82704
Cre01.g036700	13.0236	11.9233	11.9088	11.6572	11.543	11.8147	11.6363	11.0279	12.1581	12.2917	14.3064	13.8982	11.4335	14.0526	14.7212	14.1888	12.666	11.8609	11.4645	11.0039	12.3682
Cre01.g036750	10.7253	10.5889	11.2343	10.5659	10.0098	10.2133	9.16531	10.0301	8.95978	10.385	10.5024	10.8079	11.5269	12.5233	12.4229	12.6185	10.1755	9.22157	9.35931	8.57036	9.33593
Cre01.g036800	6.56069	6.45633	6.47812	6.74246	6.41096	6.29047	5.69468	6.81426	6.03915	6.27076	6.9385	6.56672	7.77056	7.57689	7.54798	6.71269	7.11965	6.91305	6.75583	6.60068	6.14415
Cre01.g036850	38.8588	35.9866	34.6551	37.3439	34.1835	34.5905	35.0405	35.1819	36.1718	33.2626	35.4178	36.2077	27.1273	26.9129	28.5097	27.9098	26.7899	27.1596	29.6014	26.523	27.9716
Cre01.g036900	2.40525	2.131	2.02346	2.38101	2.38997	2.29825	1.90075	2.46442	2.05857	2.17609	2.33021	2.07896	4.22669	3.37734	3.40367	3.89373	3.49083	3.19694	3.44183	3.69932	3.23888
Cre01.g036950	34.3702	30.521	38.3514	29.6771	27.2893	28.4252	28.5242	30.3671	28.1097	35.9479	31.0885	30.348	27.0021	33.1425	36.3923	25.9635	27.2329	24.9744	20.3723	23.8718	26.2286
Cre01.g037000	10.0691	11.5556	16.04	9.85499	9.72965	11.4797	11.4633	12.3556	10.0203	12.0825	10.4019	10.2499	11.6418	12.2708	13.5501	11.9029	14.4401	13.6127	8.18625	10.1271	9.14013
Cre01.g037050	15.5799	15.7107	20.5824	15.5146	15.3226	16.8732	18.5692	18.9487	16.1811	18.2891	16.2482	14.1794	19.4962	20.2243	24.206	19.2671	23.3601	22.9171	14.1962	16.8758	13.9731
Cre01.g037100	3.6059	3.67272	3.23305	3.78305	3.94893	3.96403	3.84876	3.53075	3.79295	3.83831	3.17073	3.66004	5.83657	5.46858	4.78438	3.95047	5.50473	4.95012	5.46344	4.9995	4.87779
Cre01.g037150	8.30582	7.81472	7.95365	7.5003	8.03325	7.44344	7.62819	7.0557	7.89821	7.17017	7.3637	7.10319	8.08111	6.95217	6.78878	8.36625	8.96681	8.44334	13.6132	14.0302	12.6046
Cre01.g037200	26.8451	28.0036	25.3591	26.1656	24.0479	27.2388	27.9347	29.1129	27.1804	26.7068	28.9009	26.1929	25.97	26.5269	28.8667	28.3069	37.2531	36.0889	26.5495	27.3824	30.4304
Cre01.g037250	59.2687	56.459	63.596	55.068	56.4768	59.4386	56.1668	55.6731	58.3848	57.2112	54.2788	56.6371	60.1472	64.6299	62.5582	70.6179	74.9029	78.1708	60.1089	58.2704	62.0921
Cre01.g037300	0.180986	0.253722	0.134786	0.394348	0.22291	0.449589	0.283138	0.226592	0.142686	0.194991	0.168178	0.240136	0.217968	0.224848	0.102497	0.209422	0.0536685	0.359456	0.710862	0.918146	0.549361
Cre01.g037350	5.23824	4.9731	4.55706	4.71286	5.01584	4.95318	5.04658	5.4028	5.53761	4.75582	4.9691	5.40786	4.2884	4.2875	3.9046	5.39382	5.35818	5.15504	4.37952	4.44211	4.17673
Cre01.g037400	10.2435	11.4507	10.515	11.461	12.3129	11.2578	11.1715	11.916	12.5712	11.3967	12.2382	11.8215	10.0249	11.3948	9.93045	9.8545	9.29478	10.4344	13.0698	12.4375	12.1363
Cre01.g037450	0.111298	0.0510634	0.0646308	0.0409227	0.100825	0.062213	0.0831559	0.0716964	0.0339011	0.0599553	0.0930796	0.0996788	0.241271	0.181009	0.0636521	0.0811344	0.277237	0.0795773	0.0224843	0.0414818	0.0733907
Cre01.g037476	0	0	0	0	0	0	0.0657508	0	0.125092	0.132738	0	0	0	0	0	0.0641525	0	0	0	0.057399	0
Cre01.g037500	0	0	0	0	0	0	0	0	0	0	0	0	0	0	0	0	0	0	0	0	0
Cre01.g037550	2.67325	3.31375	2.67374	3.06755	2.98805	2.62452	2.97858	3.1313	3.41391	3.65521	3.53761	3.60217	2.9413	2.62104	2.59427	1.75869	2.16933	2.60577	2.77672	2.61082	2.50039
Cre01.g037600	0.101773	0.143671	0.136383	0.124734	0.299439	0.269856	0.259034	0.214332	0.190767	0.168689	0.177709	0.0934849	0.268706	0.230769	0.170136	0.187514	0.327334	0.265878	0.150246	0.211542	0.213865
Cre01.g037650	7.07858	8.43836	9.51424	9.69914	8.96623	8.40994	8.36177	8.87001	8.39833	10.3255	8.55197	9.10176	8.44111	6.993	8.36946	7.33023	8.77369	8.52997	9.92164	9.96753	8.72843
Cre01.g037700	35.2148	31.4327	31.6492	29.3236	32.1842	29.9473	29.8325	28.5756	32.707	32.2258	31.5183	30.1214	23.9212	28.5836	29.9801	32.0376	34.8474	34.2619	35.2429	40.6616	44.4175
Cre01.g037751	1.67559	1.5574	2.14734	2.07134	2.09368	2.39537	2.14305	2.03548	1.8186	1.94532	2.12268	2.27112	1.64394	1.46826	1.76786	1.4742	1.22078	1.13607	1.48824	1.50743	1.5376
Cre01.g037800	17.5198	16.9429	15.3143	16.2582	18.2995	17.5035	16.0484	16.3203	18.4321	17.3666	17.648	17.4078	18.7366	18.8289	19.2232	18.2451	17.2785	18.6575	16.1484	18.6389	17.3999
Cre01.g037850	187.965	179.532	174.31	181.013	168.38	169.029	170.551	173.793	178.752	172.02	182.953	171.016	183.796	186.919	188.744	209.156	210.738	211.685	187.192	196.787	210.462
Cre01.g037900	7.32423	8.4742	7.54055	7.6439	7.50099	7.80672	8.39784	7.77771	8.15086	7.58085	8.75043	8.59333	11.7867	8.94027	10.2798	10.7584	9.93016	11.4911	8.98115	7.50993	8.31552
Cre01.g037950	1.49858	1.76762	1.86388	1.83668	1.4977	1.49513	1.418	1.90846	2.10425	1.67179	1.80308	2.33735	1.37278	1.18835	1.54389	1.22857	1.63573	1.80478	1.21311	1.3072	1.40166
Cre01.g038000	3.51707	4.08614	4.24294	3.95806	3.91088	4.05695	4.034	4.06724	3.52997	3.91426	3.55687	4.03213	2.96256	2.41067	2.92046	3.15821	3.34433	3.43647	2.8237	2.60475	2.83301
Cre01.g038050	4.6438	4.46292	4.4895	4.28159	4.49117	4.45236	4.2072	4.43746	4.98977	4.89378	4.26968	4.31807	4.03786	4.46661	3.9813	4.28991	4.97025	4.56613	4.3788	4.32696	4.03983
Cre01.g038100	22.8256	22.5446	23.8862	23.2157	21.6057	22.7047	21.6982	22.3047	25.3212	25.5169	25.992	24.7777	95.557	52.4851	64.6962	87.5029	95.5139	75.131	49.154	43.7057	29.59
Cre01.g038151	4.51858	5.42344	5.16084	5.54723	6.29807	5.20094	6.17459	5.59953	6.17034	5.78859	5.74762	5.84618	3.16764	3.23717	3.11132	2.77813	3.19986	3.37541	3.67859	3.38638	3.91771
Cre01.g038200	23.4942	21.2794	22.1425	21.7782	21.0659	22.1394	21.1565	22.5496	22.6478	22.4609	20.7776	21.6326	21.9284	22.0144	23.5061	23.3983	24.2643	24.5697	21.14	21.1867	23.0984
Cre01.g038250	88.3906	82.7702	92.5213	80.8295	89.1789	86.7217	83.8757	84.777	81.1375	81.933	78.1964	77.372	143.48	120.027	124.345	141.775	142.573	119.779	119.421	118.08	110.785
Cre01.g038300	10.128	10.9831	9.92341	10.111	10.528	10.5678	10.8101	11.4472	10.5076	9.64201	11.2642	10.1518	12.2085	12.6906	11.7109	12.1966	11.8933	11.9155	11.3463	11.6676	10.9284
Cre01.g038350	1.15526	0.772961	0.827393	0.849544	0.678318	0.932768	0.842595	0.992265	0.821073	0.974981	0.782124	0.84305	1.70436	1.50699	1.36545	1.34345	1.38745	1.30784	1.22527	1.09438	1.34219
Cre01.g038376	0	0	0	0.114299	0	0	0	0	0	0.100475	0	0	0	0.0947939	0	0	0	0	0	0	0
Cre01.g038400	478.827	472.327	414.517	479.809	440.381	413.017	447.185	456.937	440.106	475.941	488.071	466.262	431.214	486.688	474.391	493.178	466.062	443.925	539.597	608.805	611.009
Cre01.g038450	0.112948	0.129551	0.11478	0.138431	0.170532	0.0920722	0.165763	0.102318	0.243692	0.289009	0.253016	0.309089	0.10202	0.0861057	0.0645956	0.19114	0.226082	0.0757096	0.527657	0.513054	0.372393
Cre01.g038500	3.44634	2.97286	4.00257	2.79265	3.33991	2.53406	2.46243	2.70628	2.7328	2.89983	3.04553	3.04686	2.76558	3.30042	2.99719	3.09961	2.72386	3.28377	3.06396	3.03869	3.20623
Cre01.g038550	15.7532	15.1736	14.418	14.6669	14.5168	13.5537	14.3649	13.5349	15.1209	14.1291	14.2561	13.8836	12.6641	13.6334	14.6459	13.7648	16.2497	15.1765	16.2367	17.2869	17.4012
Cre01.g038600	170.074	141.583	131.363	132.187	136.19	134.815	126.984	130.198	139.095	131.993	135.344	126.673	125.821	141.012	136.801	154.226	148.711	138.865	161.634	173.248	184.531
Cre01.g038650	48.7501	46.7644	45.6321	45.2989	43.3567	43.3222	45.712	47.203	48.2721	45.0783	50.8725	49.2484	36.3312	41.1359	42.3067	37.748	40.9786	44.8931	45.4478	45.2451	47.9892
Cre01.g038700	7.4464	7.63068	6.71375	7.76947	7.55436	7.12894	7.13219	7.19525	7.37148	6.81921	6.94153	7.11749	7.84986	8.38564	7.51984	8.03019	7.80118	7.128	6.76939	7.04789	7.17146
Cre01.g038750	8.7586	8.24212	7.43233	8.97326	9.36187	8.7155	9.69579	10.0659	10.1593	10.9847	10.1402	10.5777	14.4997	11.3559	11.3208	11.1827	9.28747	10.4695	10.6	9.70226	9.75775
Cre01.g038800	14.6824	12.8825	11.5755	12.0842	11.5208	12.0211	12.6743	12.3577	13.471	12.7703	13.7515	13.4588	12.3325	13.2683	12.6996	12.9688	10.3541	12.7966	10.7819	10.7049	10.9436
Cre01.g038850	28.4107	28.0892	26.7057	27.4182	26.699	25.0824	26.8202	28.8111	27.9918	27.3151	27.5977	27.4121	21.3125	21.0518	21.3951	21.9125	23.3233	25.5529	27.2254	27.2002	26.4163
Cre01.g038900	0.369297	1.01008	1.61662	0.835598	1.7728	1.56144	1.57667	1.30384	1.58635	1.74452	1.22181	0.848056	5.23441	6.4969	5.7512	2.89919	3.41169	3.4021	3.64415	4.52624	5.0844
Cre01.g038950	27.7076	28.8737	25.1158	25.9523	27.9459	25.1835	25.9671	25.3946	21.8996	24.6337	24.5581	23.4812	26.4002	28.221	22.4809	25.1013	27.1042	23.9581	19.739	20.5173	21.2732
Cre01.g039000	0	0.0163108	0	0.0174289	0	0.0132482	0	0.0114507	0.0144384	0	0.0169896	0.014151	0	0	0.0487966	0	0	0	0	0.0132502	0
Cre01.g039050	1.13188	1.17588	1.17987	1.2508	1.13929	1.03288	1.07937	1.01227	1.01263	0.944584	0.986501	1.15404	1.24024	1.19295	1.34241	1.08695	1.33296	1.34328	0.955874	1.19729	0.904553
Cre01.g039101	0	0.0286738	0.0290339	0	0	0	0	0	0	0	0.0298671	0	0.112902	0.0254107	0	0	0	0	0	0.0232935	0.0235493
Cre01.g039150	27.2372	25.932	25.8442	25.4186	22.9061	24.3245	25.1131	24.4169	27.2629	25.8606	25.8059	25.864	25.4863	25.3936	24.2989	28.5812	32.5453	32.9346	25.3543	26.9547	28.6762
Cre01.g039200	30.3412	28.4699	27.0867	29.7493	26.4557	27.1768	27.5855	30.5836	29.7297	29.6958	32.013	31.6116	34.5046	33.8876	30.9414	24.4785	25.4962	29.2081	30.7213	31.541	30.6478
Cre01.g039250	1249.3	1243.1	1115.29	1177.61	1167.7	1190.93	1225.1	1241.3	1215.16	1157.89	1262.38	1195.79	1081.38	1145.19	1169.36	1316.78	1331.42	1324.04	1012.03	1042.92	1052.64
Cre01.g039300	517.42	467.27	421.828	447.67	426.855	423.533	444.093	428.475	475.921	422.67	460.116	445.932	417.889	454.517	454.709	515.405	418.209	383.671	624.524	595.099	595.49
Cre01.g039350	11.3536	11.084	10.7535	11.0648	10.3957	10.8195	10.3761	9.59585	9.15164	9.36864	9.97486	9.88942	8.68942	9.55836	10.6072	10.8308	10.6401	10.1471	11.2639	12.6382	12.3688
Cre01.g039400	12.9073	13.5106	12.7927	12.9797	11.258	11.245	13.181	12.2884	12.6371	12.8867	13.4931	13.1822	12.4803	13.0459	13.82	13.5049	12.3784	12.8151	12.3146	13.2587	13.1187
Cre01.g039450	0.166599	0.0955438	0.128992	0.170155	0	0.103472	0	0	0	0.149575	0	0.0276307	0	0	0	0.0289161	0.0247016	0	0	0.025872	0
Cre01.g039500	1.39742	1.65842	1.23833	1.5741	1.26836	1.36207	1.44843	1.30736	1.11538	1.24448	1.44757	1.71211	1.96993	1.58464	1.49675	1.03468	1.12101	1.63155	1.45232	1.35476	1.08811
Cre01.g039550	3.0251	2.57797	3.4147	2.94687	2.88051	2.69652	2.67791	2.71474	3.07145	2.97762	3.25509	3.12084	3.41699	3.81209	3.70676	3.81036	3.89438	3.53869	3.6562	3.93279	3.47746
Cre01.g039600	1.63114	2.11463	1.97425	2.03745	2.21427	1.92717	2.06785	2.23939	2.08127	1.85836	1.9189	1.97144	1.1064	1.12439	1.16518	1.28214	1.51226	1.20647	1.33828	1.32769	1.28929
Cre01.g039626	0.681457	0.866586	1.06673	0.581012	0.700833	0.621061	0.7906	0.715732	1.24842	1.40453	0.849552	1.45944	1.01695	0.8282	0.931959	1.11079	0.830282	1.11217	1.91536	2.15335	1.88395
Cre01.g039650	0	0	0	0	0	0	0	0	0	0	0	0	0	0	0	0	0	0	0	0	0.0556779
Cre01.g039702	1.59053	1.59628	1.8744	1.77737	2.43674	2.61489	2.40916	2.56147	2.42234	1.9782	1.8723	2.26938	4.21483	3.89913	3.74553	3.15442	3.2669	3.13569	3.13046	2.52813	2.72115
Cre01.g039750	6.84505	6.36261	5.93197	7.31186	6.13137	6.27951	6.79217	6.08491	5.84474	4.78116	5.95214	5.54092	5.14284	4.68105	6.24917	5.73327	5.88465	6.66023	6.85069	7.11919	7.01993
Cre01.g039800	2.60102	2.96305	2.36322	2.6457	2.39543	2.47262	2.37015	2.84241	2.78459	2.81182	3.22377	2.28017	2.19753	2.31111	2.05421	2.15591	2.06993	2.59346	2.18939	2.19274	2.13349
Cre01.g039850	3.49068	3.41786	2.99935	3.26954	3.18504	3.3842	3.9378	3.61061	2.99669	2.95054	3.33971	2.96528	2.84533	3.57699	2.85654	2.61557	2.38584	2.61248	4.09922	3.58305	4.50462
Cre01.g039900	4.24468	4.318	4.21083	3.82434	4.65396	3.77791	4.26087	4.43517	4.37384	3.82455	4.12037	4.1485	2.86408	3.51842	3.01999	3.88102	3.86606	3.56782	4.52996	4.04924	4.72444
Cre01.g039950	6.49316	6.57307	7.34118	6.46597	7.35266	5.93462	6.74669	6.50588	6.44281	6.24039	6.55276	6.70616	6.15371	6.75005	7.3144	6.12164	5.492	5.73724	4.90659	4.6751	5.47945
Cre01.g040000	1442.91	1449.57	1281.98	1394.65	1317.57	1386.68	1428.67	1415.79	1421.43	1383.78	1531.49	1444.25	1418.96	1455.44	1478.92	1644.05	1214.67	1061.25	1348.53	1341.14	1352.09
Cre01.g040050	2.14749	2.00361	2.5127	2.08203	2.41966	1.95587	1.96712	2.06474	2.31057	2.53813	2.35505	2.0732	2.46083	3.25798	2.96958	3.22109	3.27914	2.40628	2.70336	2.92679	3.03443
Cre01.g040100	4.3507	4.82388	5.81082	4.88793	4.74414	5.20163	4.56632	4.53483	4.49098	5.13005	3.98505	4.59401	4.60654	3.80811	3.48346	7.42552	5.84871	5.27093	5.27353	4.63941	4.30331
Cre01.g040150	0.526251	0.590484	1.31538	0.602917	0.690911	0.948562	0.647168	0.626415	0.371696	0.653251	0.423706	0.455372	1.31233	1.12797	0.955237	1.88239	1.61822	1.30875	1.76802	1.67357	1.74584
Cre01.g040200	27.858	26.0423	24.6243	25.2766	24.2204	22.9048	25.1606	24.4574	25.3693	26.1525	25.1847	24.9197	33.8283	33.3509	33.0736	31.399	29.2584	30.4184	34.8956	34.9692	32.8371
Cre01.g040250	12.8093	12.1666	11.8341	11.1293	12.8932	12.9815	11.3047	12.0226	12.5813	11.4975	12.1161	11.4512	10.6553	11.6806	11.2872	12.419	9.55096	9.6239	10.2924	11.9203	11.8545
Cre01.g040300	7.60946	7.49124	7.72843	6.83423	8.37253	8.40941	8.68095	8.38479	6.81894	8.19829	8.39189	7.60292	6.78973	7.07713	7.43521	8.18117	10.1954	9.14125	6.87717	6.91804	8.00977
Cre01.g040350	2.92295	2.71085	2.90174	3.12131	2.97123	3.03764	2.63587	3.05274	2.60533	2.56711	2.23588	2.39988	2.20447	2.30429	2.69229	2.56175	2.43726	2.0347	2.35806	2.1123	1.97193
Cre01.g040379	1.63551	1.60383	1.55148	2.08101	2.06092	1.62836	2.09212	1.99051	1.64789	1.47959	1.41701	1.97538	1.33066	1.14213	1.14242	1.10514	1.91035	1.9192	1.0593	1.01207	1.01142
Cre01.g040400	10.6742	12.524	10.5203	10.982	12.8141	11.8146	11.0272	12.4196	10.788	13.2937	12.5187	11.4503	14.241	13.4877	13.2173	13.7167	12.5451	11.903	14.5407	14.1888	13.2839
Cre01.g040450	36.0841	34.203	31.6444	31.4355	31.2858	29.9246	29.5765	30.8188	32.0776	31.6279	32.3615	31.5186	41.1235	47.4476	43.7409	41.4224	36.1528	39.191	36.2384	37.2702	40.9162
Cre01.g040476	0.548549	0.629182	0.882116	1.13776	0.722033	1.17933	0.810682	0.781481	1.41381	0.772841	1.15949	1.13372	0.724155	1.3725	0.820493	1.36224	1.57662	1.35764	1.66225	1.69063	1.03347
Cre01.g040500	12.2425	12.5475	12.0566	11.7931	11.7318	11.6455	11.2942	11.8873	12.2847	14.0075	13.9593	12.3251	11.252	11.6436	10.9404	11.8994	12.5726	11.799	15.7938	16.4371	15.3228
Cre01.g040517	0	0	0	0	0	0	0	0	0.0196841	0.0208872	0	0.0192923	0	0	0	0	0	0	0	0	0
Cre01.g040533	0	0	0	0	0	0	0	0	0	0	0	0	0	0	0	0	0	0	0	0	0
Cre01.g040550	2.64303	2.84402	3.89239	2.8052	3.48314	3.17309	2.82103	3.22527	3.04318	3.19982	3.28791	3.25374	2.87953	3.0189	3.02312	4.25638	3.36938	3.36063	2.422	2.76736	2.10474
Cre01.g040600	4.07168	4.35591	3.70018	4.31869	4.11759	3.88826	3.80181	4.2381	4.17935	4.28377	4.82647	4.32442	4.1324	4.07394	4.32925	3.92174	4.11542	3.71305	4.87868	4.54196	4.53783
Cre01.g040650	0.515819	0.454294	0.395813	0.417699	0.621186	0.600689	0.501406	0.496954	0.748178	0.565658	0.616263	0.430802	0.299511	0.29024	0.168565	0.402879	0.262215	0.395147	0.167467	0.240308	0.154028
Cre01.g040701	57.0277	47.3523	56.855	50.5982	49.681	49.8941	46.1325	44.5117	50.9883	50.7704	49.9338	50.4018	56.2988	57.9119	58.549	62.9202	64.0926	60.8536	52.8188	51.6322	51.2614
Cre01.g040750	4.3147	3.78984	3.99568	4.2027	3.82867	3.8187	3.49032	3.72117	3.6891	3.70662	3.64911	4.27101	3.28188	3.8202	2.88319	10.1573	11.081	12.3805	9.66841	10.1989	9.51943
Cre01.g040801	1.19023	1.25328	1.01975	1.21962	1.04091	1.39969	1.35369	1.35119	1.03017	1.19824	0.932456	1.04849	1.3923	1.20982	1.31676	0.731512	0.815836	0.802175	1.57671	1.27265	1.15796
Cre01.g040850	2.63105	3.07109	2.92079	2.61247	2.50214	2.49444	2.3929	2.6424	3.0016	2.57183	2.53275	2.92451	2.58633	2.66256	2.60418	2.15328	2.41814	2.50201	2.05334	2.01859	1.75627
Cre01.g040900	10.2264	10.246	11.9707	12.5831	12.8158	13.7823	11.7348	14.6139	11.1217	11.8451	11.7348	12.107	11.7561	12.8188	12.483	13.4279	15.5342	14.2333	13.065	12.3156	13.2125
Cre01.g040950	0.0377519	0	0.0657675	0	0.113998	0.0351706	0.0402945	0.0151994	0.0383304	0.0610098	0	0.0187837	0.102298	0.0575602	0.086362	0.0589724	0.13434	0	0.0762658	0.0175881	0.0889065
Cre01.g041000	21.0853	22.9173	24.2789	22.0836	22.8805	22.9841	22.1202	22.4806	22.5532	22.7655	22.5777	23.922	19.2489	20.1029	21.6929	21.3007	20.8042	20.6788	19.3163	20.8444	19.6076
Cre01.g041050	10.4806	12.4967	10.001	11.0604	11.2212	11.5686	11.6704	11.6309	11.3931	10.6591	11.7879	12.6594	10.9485	10.4062	13.338	13.3956	15.0825	12.5806	7.19844	7.75499	7.00946
Cre01.g041100	9.00962	8.2289	8.24612	8.74752	8.78875	8.09998	8.90407	8.9416	8.97826	9.40719	9.50157	9.4821	7.03275	6.42563	7.40029	6.40953	7.58634	7.52205	8.4826	8.10125	8.64429
Cre01.g041150	6.27819	5.87114	5.87041	5.65802	5.33512	5.32625	5.28667	5.30921	5.2948	5.75084	5.79629	5.32233	4.60899	4.77394	4.7181	4.80204	4.12592	4.72762	4.25828	3.97789	4.15749
Cre01.g041200	1.17282	1.61902	1.9407	1.53919	1.20139	1.64377	1.68384	1.45418	1.65445	1.71085	1.56239	1.7248	2.54992	2.5003	1.82821	2.19415	2.51145	2.22625	2.52656	2.31131	2.0825
Cre01.g041256	4.52755	3.86691	4.4293	4.00135	4.64434	4.46463	4.02587	4.0383	4.30496	4.11498	4.06603	3.6656	4.68613	4.64834	4.06823	5.2983	5.58591	4.79739	4.36567	3.9527	4.00463
Cre01.g041300	3.88938	3.65625	4.81981	4.30002	4.19738	4.42658	4.34391	4.27802	4.19324	4.85993	4.50302	3.93021	6.98991	5.15574	6.21443	4.98993	5.38629	5.8771	5.69044	4.83824	4.57034
Cre01.g041351	4.71756	3.91362	6.09922	4.9819	4.77833	4.58849	5.00361	5.16051	4.63922	4.02773	4.78544	5.19642	5.52069	4.82538	4.81906	4.97467	4.90951	5.67472	4.61532	5.72269	4.91912
Cre01.g041400	5.39706	4.51135	5.97619	5.38239	4.91151	5.53773	5.99728	5.5127	4.90926	4.9385	5.33506	5.38539	5.30226	5.77148	4.76944	5.8053	5.68268	5.36539	5.51127	5.48349	5.66909
Cre01.g041426	0	0	0	0	0	0	0	0	0	0	0	0	0	0	0	0	0	0	0.0502073	0	0
Cre01.g041450	3.8459	3.74242	4.94209	4.10539	13.3365	12.494	11.8778	12.1176	3.27501	3.68905	3.34975	3.30858	15.4079	16.7466	16.4607	14.1601	14.3478	15.656	16.0025	16.0101	16.6418
Cre01.g041500	3.10303	3.67695	2.93931	3.31762	3.04214	2.83619	2.95184	2.92395	3.71663	3.928	3.5758	4.00035	1.92154	2.04309	2.01377	1.84112	2.31022	2.45204	2.05251	2.22829	2.2044
Cre01.g041550	9.81009	8.92666	9.64642	9.08434	8.87961	8.3134	8.06638	8.44938	8.88319	8.90944	8.2737	8.945	9.77982	10.1636	10.4396	9.84543	9.89088	8.75467	10.7018	11.3548	10.6992
Cre01.g041583	0	0	0	0	0	0	0	0	0	0	0	0	0	0	0	0	0	0	0	0	0
Cre01.g041650	0.30484	0.508517	0.455197	0.533746	0.438345	0.567997	0.650747	0.455867	0.576295	0.966924	0.728407	0.563368	0.550694	0.53119	0.398491	0.453523	0.42616	0.155681	0.439882	0.324619	0.656375
Cre01.g041667	0	0	0	0	0	0	0	0	0	0	0	0	0	0	0	0	0	0	0	0	0
Cre01.g041700	0	0	0	0	0	0	0	0	0	0	0	0	0	0	0	0.0619245	0	0	0	0	0
Cre01.g041752	0.0612881	0.117162	0.0830432	0.112674	0.544925	0.570975	0.566937	0.526409	0.394105	0.396184	0.19526	0.508237	0.156848	0.21804	0.186938	0.0212752	0.0272616	0.036517	0.0722244	0.038071	0.00962231
Cre01.g041800	1.46803	1.36577	1.61025	1.27946	1.609	1.50442	1.42762	1.61554	1.47396	1.35317	1.65646	1.34723	2.88772	2.58649	2.29437	2.44583	2.35079	2.30336	2.12542	1.76675	1.42899
Cre01.g041850	3.80836	3.381	4.79785	3.69187	3.70337	3.72837	3.65147	3.4824	3.49533	3.52352	3.496	3.29729	2.81798	3.41178	3.15013	3.27142	3.10087	3.57675	2.49933	2.34563	2.35113
Cre01.g041855	8.65211	9.35411	9.23119	8.82834	8.41711	6.90351	8.6604	8.63364	7.35559	8.11738	6.38018	8.89818	7.32888	7.61633	8.04967	7.84631	7.14467	8.87968	7.27588	7.86892	6.62947
Cre01.g041900	1.45009	2.03715	2.08885	1.80481	1.96875	2.07354	1.67973	1.66549	1.66634	1.81663	1.88019	1.70028	1.74639	2.41091	1.98007	1.93156	2.28006	2.0495	1.37389	1.34068	1.63073
Cre01.g041950	4.0751	4.79328	5.21548	4.32952	3.78807	4.36647	4.0908	3.97856	4.16098	4.48993	3.99972	4.02072	6.06865	4.96359	5.66467	7.10509	6.24413	5.26192	4.94413	4.52851	4.46951
Cre01.g042000	2.13492	2.48228	2.16248	2.83763	2.56593	2.5384	2.60126	2.43343	2.39033	2.71498	2.49823	2.65318	1.6686	1.61021	1.56663	1.23856	1.6998	1.87321	1.84629	1.66226	1.69429
Cre01.g042050	10.236	9.88681	10.2998	9.49792	8.80139	9.5747	8.09449	7.37468	10.3507	8.88494	9.80315	10.021	5.87676	7.62435	6.11471	6.94827	7.52086	6.22232	6.99052	7.68413	7.49528
Cre01.g042100	0.122524	0.201433	0.175502	0.180201	0.147992	0.098927	0.156931	0.164433	0.199042	0.193608	0.0975885	0.191016	0.199205	0.12039	0.168173	0.14461	0.225267	0.299313	0.111385	0.205496	0.169281
Cre01.g042150	8.98676	8.63017	7.37965	8.74373	8.94749	10.0074	9.66138	8.19164	8.67895	8.9468	9.70769	9.18539	6.54664	7.38375	7.32365	6.90489	7.70566	7.9011	7.14049	7.34394	7.97572
Cre01.g042200	267.155	253.685	193.96	245.556	240.798	252.223	233.871	249.395	247.631	233.674	256.534	250.633	170.34	210.706	221.475	241.569	257.83	235.52	159.764	189.411	211.719
Cre01.g042250	1.47322	1.76446	1.41795	1.79563	1.58119	1.35732	1.86782	1.76959	1.52885	1.49076	1.35168	1.37692	1.0219	0.901795	0.893747	0.847634	0.992007	1.48399	0.953693	0.712897	0.835739
Cre01.g042300	4.31908	4.8403	4.79277	4.46485	4.48231	4.48533	3.9194	4.1537	6.81756	6.93912	7.22137	6.91966	0	0.00592467	0	0	0	0	0	0	0
Cre01.g042352	2.3345	2.21308	1.91016	2.15418	1.70243	1.60315	1.73714	1.97864	1.96152	1.82487	1.7978	1.83698	0	0	0	0	0.00436766	0	0.00247956	0.0068619	0
Cre01.g042402	0.147242	0	0.0342012	0.108277	0.0296413	0.0274348	0.125726	0.0711378	0	0.031727	0.0703653	0.0293043	0.0265991	0	0	0	0.0523956	0	0	0.0548782	0
Cre01.g042450	9.92028	8.23911	7.16771	7.98398	7.801	7.50151	7.44932	8.03407	7.81513	7.74786	7.11998	7.4079	0.707404	0.592909	0.629865	0.509753	0.479004	0.393727	0.107126	0.159632	0.0999052
Cre01.g042502	0.0380423	0.0134259	0.0339863	0.0573848	0.0559645	0.0272624	0.0281107	0.0471272	0.0564521	0.0378332	0.0594347	0.0582404	0.0317183	0.017847	0.0167358	0.0121899	0.0156199	0.0156922	0.0768523	0.0818	0.0661589
Cre01.g042550	45.6788	44.1101	37.2297	44.9858	41.9746	41.0965	43.2761	42.5168	44.3721	47.3119	48.3812	46.0739	37.6104	37.1826	39.6231	36.3215	36.1695	34.1263	35.5684	35.4396	37.0466
Cre01.g042600	0	0	0.0796674	0.0280242	0.0460304	0.10651	0.0244053	0.0736473	0.185726	0.270982	0.191225	0.0455072	1.40441	0.627529	0.549226	0.0238121	0	0	0	0	0
Cre01.g042650	0.0258695	0	0	0.0317061	0.052078	0.0964027	0.0828353	0.0416617	0.105063	0.139356	0.0618139	0.154458	1.16833	0.604794	0.443846	0	0	0	0	0	0
Cre01.g042700	0.15415	0.151551	0.255757	0.215919	0.73147	0.53341	0.681633	0.46104	0.80492	1.35235	1.31548	1.55588	7.5784	7.4315	4.48353	0.343998	0.156726	0.393629	0.60058	0.533494	0.705309
Cre01.g042750	906.394	815.341	841.656	822.881	886.4	874.868	904.695	901.738	836.241	822.651	839.914	815.525	602.974	673.604	730.983	843.681	738.269	687.456	930.14	929.354	937.349
Cre01.g042800	80.7225	79.8596	72.676	74.0751	71.4259	74.9542	78.1309	77.0468	79.1424	77.3597	85.5891	77.1581	70.1836	82.9914	83.0698	82.2026	77.0776	81.5486	87.1417	92.7739	103.763
Cre01.g042850	9.69126	7.72384	7.94499	8.68998	8.46368	8.69668	10.2679	7.51677	8.7183	8.637	8.38581	7.58746	10.2661	8.43837	9.33255	9.64724	10.0796	11.0816	10.1849	9.42842	10.4718
Cre01.g042900	16.6518	14.5733	14.8319	14.7219	14.1856	14.584	13.8391	14.6131	14.4193	13.0815	14.4544	15.4053	11.0455	14.149	13.1936	11.0189	11.7468	14.2622	13.5566	13.1519	13.3985
Cre01.g042950	22.0364	20.9177	22.4224	20.8338	22.3507	20.9753	22.2889	20.509	18.545	20.4668	19.031	21.4805	20.7177	17.679	18.8316	23.828	22.9089	18.2107	16.7154	18.7234	18.664
Cre01.g043000	10.635	11.142	11.2647	11.032	9.3442	11.2778	10.8123	10.4773	10.8885	10.2098	10.5587	11.4108	7.80827	7.73014	7.71321	8.46119	6.92407	7.16853	10.8624	11.0443	10.424
Cre01.g043050	12.6105	12.4802	12.4641	13.1761	12.2064	12.4587	12.2488	12.8951	11.5385	13.3459	12.7773	12.7525	13.8096	14.8032	13.956	14.2948	14.9581	15.8585	15.725	16.7067	18.6423
Cre01.g043100	18.0919	14.3338	19.921	15.6668	18.3338	20.0889	16.3027	18.021	17.0008	18.5239	17.9555	18.9382	22.8337	21.5032	24.4774	25.5608	25.0689	30.1489	23.2659	25.115	25.3525
Cre01.g043150	17.1433	14.8478	14.4716	13.8865	15.0885	15.244	14.9945	15.6246	13.963	15.3094	12.7648	14.0332	17.8426	15.6201	15.8839	17.8531	16.3524	14.3836	13.9727	13.4409	13.7914
Cre01.g043200	117.455	89.3519	85.8286	100.301	112.856	116.876	111.338	101.173	66.4601	67.923	64.019	65.074	117.388	113.322	121.056	121.921	115.673	115.868	143.073	147.597	159.087
Cre01.g043250	1.80623	1.90466	1.7594	1.76147	2.13085	2.1984	1.78277	1.91578	1.51839	1.19271	1.43863	1.12096	3.8857	3.72129	3.94314	2.07316	1.75372	1.77052	3.8549	3.93603	3.92438
Cre01.g043300	3.5087	4.09568	4.14712	3.72948	4.71934	3.44236	4.01014	4.35047	3.8462	3.78021	4.45161	4.20222	5.18854	4.82893	5.1853	5.27077	5.52462	4.60666	4.3282	5.72852	5.20645
Cre01.g043350	87.6824	82.8636	79.365	77.3167	78.1391	72.9028	73.1988	74.1153	78.7703	78.7688	76.4331	73.8721	89.6791	98.6108	96.4361	103.549	99.0072	94.4442	107.221	109.832	114.479
Cre01.g043400	4.33609	4.60382	4.88281	4.32691	5.01328	4.83116	4.89393	5.08397	5.11645	4.81366	5.33795	5.21869	4.19442	4.55638	4.25593	3.89014	4.2745	3.79678	4.66099	4.61352	5.29898
Cre01.g043450	29.3626	29.9216	26.0177	28.3166	25.5515	26.1561	25.971	29.0599	27.9714	26.0891	27.6728	30.5577	20.0761	21.8196	24.2857	20.5276	20.0334	20.1785	23.8098	24.6887	24.1885
Cre01.g043500	5.7997	5.37015	6.51531	5.91919	5.96506	5.83539	5.71758	5.67202	5.1391	5.52138	5.41725	5.91825	5.1052	5.59506	5.47586	5.00756	5.44096	4.97608	4.58007	5.97386	5.50309
Cre01.g043550	3.81148	3.32751	3.59024	3.08097	3.76123	3.49391	3.37927	3.54507	3.20766	3.2134	3.03578	3.05591	3.58385	3.56347	3.48924	3.45986	2.77427	3.10894	3.31466	3.29188	3.80165
Cre01.g043600	3.38844	2.97638	3.18811	3.20669	3.73444	3.71618	3.29619	3.85094	3.50568	3.0268	2.61343	3.15847	3.04123	3.902	3.09077	3.08206	3.31969	3.64173	3.40098	2.61772	3.55558
Cre01.g043650	3.61239	3.98898	3.45276	4.08366	3.61348	3.50127	3.91555	3.50501	3.65635	3.65019	4.20859	3.8515	2.64476	2.63416	2.73321	2.76889	3.07393	3.08817	2.60632	2.75964	2.28269
Cre01.g043700	3.38846	3.30854	2.94647	3.72701	3.72549	3.56149	3.54248	3.48406	4.60482	4.19358	4.0898	4.4267	2.54266	2.40214	2.22607	2.75062	2.98353	2.17424	2.4924	2.59058	2.43898
Cre01.g043750	12.0503	12.8436	12.4273	12.9229	12.2866	12.9209	11.5726	13.1474	13.4901	12.4316	13.8874	12.9954	12.0139	12.8698	12.0441	10.0334	11.3649	12.6748	14.1383	12.9626	13.868
Cre01.g043800	2.462	2.65992	2.43507	2.04409	2.39819	2.35285	2.15311	2.26385	2.12879	2.36159	2.39108	2.05481	3.81631	3.4874	3.0159	2.82859	2.88264	3.94649	2.98421	2.81202	2.33418
Cre01.g043817	0	0	0	0	0.0737128	0	0.078169	0	0	0	0.0875059	0	0	0.0744394	0	0	0	0	0.073972	0	0
Cre01.g043850	4.62782	4.18228	4.58724	4.3353	3.98041	3.92266	3.67425	3.87153	4.09212	4.1379	4.31667	4.16638	3.53334	3.74489	4.00797	4.20217	3.73314	3.33088	3.27599	3.72004	3.58224
Cre01.g043901	0	0	0	0	0	0	0	0	0	0	0	0	0	0	0	0	0	0	0	0	0
Cre01.g043950	3.33677	3.53229	3.41972	2.91984	3.60117	3.66482	3.47025	3.8337	3.61369	3.64036	3.97671	3.45505	4.84837	4.54519	5.01636	3.84838	3.08966	4.55196	7.75601	7.38498	8.126
Cre01.g044000	30.1746	23.1814	27.1658	28.1482	30.23	28.1772	24.8151	25.3217	28.3409	31.063	27.8609	31.0819	30.3189	26.7207	27.5627	33.9996	27.5983	23.4945	27.5525	25.6795	25.3625
Cre01.g044050	157.515	146.277	125.212	129.956	125.194	134.397	135.085	147.074	136.296	134.178	148.599	139.293	157.093	169.226	175.36	163.868	160.475	168.586	126.206	146.692	147.543
Cre01.g044100	23.2914	21.8241	20.4086	21.8578	20.9803	20.0209	20.5798	20.5027	22.5463	20.9722	21.3437	21.2703	21.0587	21.9458	20.4957	21.4903	20.6041	19.8808	29.2409	29.6416	29.6917
Cre01.g044150	3.5354	3.57614	3.10375	3.15596	3.27837	3.76049	3.44667	3.65377	3.26453	3.02919	3.44226	3.10259	3.73394	4.14538	3.99607	3.44985	3.75191	3.88124	3.68356	3.19043	3.25171
Cre01.g044200	4.00651	4.80275	5.07298	4.46739	4.76047	5.30417	5.20877	5.21521	4.61844	5.64719	4.93063	5.33588	4.16305	4.56239	3.72127	4.14101	4.36824	4.73846	4.53379	4.43487	4.39846
Cre01.g044250	1.65704	1.34971	1.50612	1.5011	1.42617	1.34798	1.35211	1.2231	1.34107	1.24839	1.4274	1.32035	1.94681	1.88571	1.92281	2.23834	2.13643	2.00681	1.77686	1.84047	1.90594
Cre01.g044276	0.0160916	0	0	0	0	0	0	0	0	0	0	0	0	0	0	0	0	0	0	0	0
Cre01.g044300	0.846283	0.713152	0.952782	0.709118	0.643216	0.772328	0.571462	0.737079	0.517303	0.493099	0.536489	0.498412	0.959401	0.983103	1.10627	0.512605	0.668364	0.694612	0.854823	0.6598	0.699587
Cre01.g044350	1.82424	1.85991	1.65597	1.8332	1.94172	2.48089	1.67108	1.85727	1.59672	1.40816	1.9206	1.6484	2.67047	2.18819	2.27046	1.68868	1.5607	2.2863	2.32273	2.25334	2.08058
Cre01.g044400	26.163	23.693	23.6209	22.3914	23.2909	22.3577	24.3579	21.9642	23.9139	23.7982	20.268	22.1393	17.8818	20.9644	19.2586	19.0591	20.3586	18.6039	20.7687	21.9757	25.4552
Cre01.g044450	2.65405	2.88515	2.66835	2.20902	2.59169	2.41722	2.45227	2.08927	2.6746	2.75273	2.48463	1.97095	1.80689	1.93271	1.76707	1.65011	2.14966	1.94719	2.28071	1.93777	2.07101
Cre01.g044550	15.5094	12.0447	17.5122	10.6263	14.3643	13.3452	12.128	11.9682	12.5757	15.375	14.3474	15.3264	22.3265	20.527	21.9283	22.04	20.0255	18.4818	19.0384	17.6124	17.8566
Cre01.g044600	35.4204	37.1685	33.5149	37.6612	32.9797	29.8945	32.2449	31.6449	34.3995	34.3157	34.2359	35.1971	34.0084	41.0654	37.4851	33.507	34.4109	38.9887	44.9586	45.9786	45.8736
Cre01.g044650	30.9137	31.7498	26.2168	31.3672	28.8791	27.5555	29.1378	28.6617	28.4013	28.1297	29.0746	29.5785	27.8618	32.6206	28.3106	29.4231	26.9822	28.4113	31.6225	32.507	31.5212
Cre01.g044700	9.47427	10.1471	11.4501	10.669	10.8201	11.9195	10.9983	10.2534	10.1744	10.709	11.3191	10.2539	11.465	10.618	11.1841	14.1673	15.1461	13.6059	12.7394	14.1283	14.7412
Cre01.g044750	8.32958	8.45499	9.11756	9.12926	9.03746	9.24295	8.57716	9.08397	8.7867	9.19057	9.10226	8.62718	10.4131	9.55057	10.0224	8.62616	8.31753	8.83944	7.36779	7.02689	7.14776
Cre01.g044800	343.809	299.179	309.632	324.388	303.926	304.346	294.466	305.988	289.187	274.147	287.057	277.681	302.038	259.184	299.417	294.912	312.005	301.254	231.916	221.322	208.571
Cre01.g044850	2.93231	3.04175	2.55984	2.99968	2.62815	2.38172	2.75156	2.6575	2.47906	2.42291	2.48907	2.37546	1.77453	1.67633	1.67923	1.64649	1.86555	1.92465	1.61272	1.73804	1.46367
Cre01.g044900	4.51114	3.72721	3.81842	3.7328	3.61716	3.68032	4.33702	4.09425	3.53223	4.09137	3.98889	3.86771	4.64821	5.67347	5.32022	4.93678	4.63672	5.07959	5.97258	5.94881	5.2939
Cre01.g044950	0	0	0	0	0	0	0	0.0175181	0	0	0	0	0.00982527	0	0	0.0113281	0.00967706	0	0.13185	0.385152	0.0512346
Cre01.g045000	0.580806	0.416363	0.562122	0.415243	0.365382	0.631276	0.464942	0.389734	0.368566	0.625749	0.491515	0.794704	0.633904	0.491973	0.470568	0.504044	0.559755	0.432574	0.122222	0.473531	0.296359
Cre01.g045050	0	0	0	0.0221068	0	0	0	0.0145242	0.0183137	0	0	0	0.0162921	0.0183343	0	0.0187841	0	0	0	0	0
Cre01.g045100	39.439	42.5524	38.6364	45.1783	39.9363	41.9868	44.3393	45.2741	41.0074	40.0429	40.7579	43.5656	45.4248	40.95	42.3567	41.7429	45.5541	47.826	34.6647	39.0232	39.4199
Cre01.g045150	4.17637	5.2599	5.12216	4.76018	4.54521	4.71911	5.09445	4.63462	4.5373	4.99109	5.01757	5.26188	7.36494	6.18338	6.03477	5.56757	5.99457	6.58691	7.06631	6.63831	6.44675
Cre01.g045200	4.01374	2.79162	1.98364	5.80896	11.0027	13.4456	9.79864	11.14	7.80364	6.6705	8.82542	9.98529	2.93117	2.56074	3.36995	5.73627	3.87459	2.5187	7.41841	11.6573	8.0044
Cre01.g045350	12.0156	12.4301	11.6201	13.7353	12.5129	12.9377	13.2194	14.0478	13.3962	12.6964	12.6161	14.969	17.1352	16.3002	15.3293	14.4141	13.6083	14.5387	18.2286	15.588	14.6491
Cre01.g045400	3.53309	3.39901	2.21324	2.62809	3.2276	3.28425	3.92907	2.86093	2.50301	2.66512	2.46058	2.0736	3.18831	3.37716	2.80092	2.97802	2.2554	3.90895	3.46513	4.07425	3.06637
Cre01.g045426	0.626293	0.239451	0.484917	0.127932	0.105066	0.0972451	0	0.336206	0	0.224919	0	0.311616	0.565697	0.212201	0.119393	0.108704	0.0928605	0	0.316307	0	0.196658
Cre01.g045450	6.78769	7.23958	7.94138	5.95537	6.52963	7.28028	6.20221	5.74799	6.20506	7.36689	7.27154	7.50223	10.5651	9.95453	8.82382	9.54667	9.26938	8.95412	9.71504	8.51833	7.24344
Cre01.g045500	2.82631	3.12975	2.86216	2.97113	2.84483	2.67588	2.79593	2.84941	2.79379	2.72318	3.40412	3.20693	2.15851	2.69183	2.26688	2.36902	2.65233	2.5876	3.26101	3.27044	3.10073
Cre01.g045550	339.302	315.44	301.616	309.899	300.315	292.071	299.05	305.177	313.438	303.405	326.695	308.791	294.899	301.239	313.592	314.583	335.575	331.514	293.022	300.175	303.473
Cre01.g045600	11.1869	11.2469	11.8239	11.558	11.4318	11.5658	12.2861	12.3997	9.83461	11.1155	10.4722	10.0291	11.5216	11.9604	11.6058	13.426	13.6234	10.7297	11.3687	13.3632	11.5984
Cre01.g045601	3.84788	4.26267	4.22779	3.95264	3.91489	2.85622	3.10982	3.48851	3.51334	3.76537	4.05972	3.8153	3.73813	4.8609	3.97378	3.69728	3.90338	4.26783	3.94963	3.72721	4.1528
Cre01.g045640	4.6959	5.13874	4.79858	4.98257	5.57847	6.43083	6.2165	5.65186	5.40806	5.30955	4.3019	4.39224	4.90102	4.21662	4.64999	5.20137	4.79756	4.3897	5.3802	5.79793	5.18949
Cre01.g045650	7.65922	9.01727	8.79743	8.4568	8.64336	10.4047	8.28309	9.44131	7.99925	9.41516	8.44521	9.73707	10.9715	10.1861	10.0922	10.9103	11.0462	9.31811	9.25314	8.91294	7.5011
Cre01.g045700	4.67204	4.16446	5.99894	4.81935	6.15068	7.46705	6.0396	6.37674	5.14704	6.06685	6.00739	5.00368	5.81642	4.70718	5.57899	5.16511	4.87547	6.09807	4.55312	3.75326	3.56218
Cre01.g045752	0	0	0	0	0	0	0	0	0	0	0	0	0	0	0	0	0	0	0	0	0
Cre01.g045800	4.91763	4.09134	5.08791	5.26313	4.44441	5.17826	4.62045	4.68485	4.64136	4.55194	4.71672	4.54897	4.94232	4.75218	5.18911	4.52616	5.12964	5.75693	4.02278	3.37204	3.76794
Cre01.g045825	2.17717	1.49832	1.68571	2.00128	2.22796	2.26494	2.13015	1.92843	2.13685	1.91561	2.1676	2.41929	3.11366	2.36055	2.7808	2.68299	1.74317	2.01068	2.71228	2.50197	3.28146
Cre01.g045850	0.378014	0.545712	0.401177	0.359457	0.36737	0.370383	0.361734	0.456581	0.502918	0.449396	0.474982	0.389137	0.3591	0.337864	0.387647	0.400452	0.504433	0.384445	0.401578	0.34615	0.282418
Cre01.g045902	19.5892	18.1665	18.2467	15.5259	15.4862	16.6674	16.9504	17.4833	17.4319	16.4845	18.5336	16.6201	13.7306	16.0272	17.1609	17.4964	16.3189	16.6474	19.887	19.7825	22.3331
Cre01.g045903	4.05012	3.98829	4.22194	4.52803	4.77266	4.4542	4.7868	4.69304	3.89152	3.70367	3.23372	3.30289	3.81885	4.01638	3.54786	3.53884	4.78065	4.09649	4.41028	4.17877	4.20607
Cre01.g045950	4.21406	4.5132	6.33887	5.00925	5.7748	4.89557	5.06687	4.80373	4.12397	4.97775	4.64036	4.97657	7.13113	6.52836	6.38805	6.71497	6.48155	5.62671	5.15405	5.8425	4.13707
Cre01.g046052	2.4225	2.71095	2.25421	2.56555	2.54223	2.25686	2.45977	2.2672	2.82381	2.4723	2.53024	2.55734	1.98394	2.14771	2.1189	1.71427	1.55185	1.66004	2.06973	2.03286	1.80524
Cre01.g046150	7.71666	8.23862	8.22936	7.93095	7.60438	8.33445	8.6335	7.73777	7.14503	7.32031	7.57644	8.09749	5.33347	5.11403	5.88426	6.41881	7.84354	7.80756	6.56898	7.49164	7.80252
Cre01.g046237	3.5892	3.61101	3.4122	3.53175	3.55594	3.28646	3.67221	3.10068	3.71187	3.29241	2.97716	3.4645	2.26936	2.17853	2.18169	2.22664	2.31721	1.81468	3.25251	3.11498	2.91736
Cre01.g046250	0.98814	1.21102	1.03758	0.978818	0.89924	1.16018	0.968003	1.19897	0.852101	1.0646	1.06735	1.10454	0.916986	0.935613	0.867036	0.803506	1.01153	1.37915	1.18953	1.27387	1.19861
Cre01.g046324	1.56895	1.21776	1.43856	1.17111	1.49612	1.41772	1.29689	1.29186	1.41333	1.32178	1.39528	1.33824	1.75812	1.64275	1.52472	1.26536	1.3433	1.15974	2.03758	2.1324	2.02248
Cre01.g046450	0	0.050408	0	0.0269317	0.0552949	0	0.0351809	0.0353881	0.0223107	0.0591859	0	0	0.0198479	0.0111679	0.0502681	0.0114419	0.0293228	0.039278	0.0110979	0	0
Cre01.g046500	0.0819871	0.0403022	0.0408084	0.11484	0.0117892	0	0.0375037	0.0282935	0.0594594	0.0252375	0.0279863	0.0349655	0.0952128	0.0833368	0.0803807	0.0243947	0.0416785	0.0628071	0.0236613	0.0545665	0.0441328
Cre01.g046501	0.0989382	0.0630452	0.0383022	0.0673668	0.0442606	0.0512074	0.0352005	0.0265559	0.0223231	0.0710627	0.0262675	0.0218788	0.059577	0.0335223	0.0251481	0.0114483	0.0293391	0	0.0444163	0.0307293	0.0932005
Cre01.g046502	0	0	0	0	0	0	0	0	0	0	0	0	0	0	0	0	0	0	0	0	0
Cre01.g046600	1.61889	1.27784	1.33432	1.36543	1.43676	1.75146	1.95088	1.85024	1.69672	1.44409	1.35181	1.36847	1.19496	1.07934	1.23447	1.10582	1.85832	1.40019	1.42423	1.80039	1.42662
Cre01.g046650	0	0	0	0	0	0.0232678	0.00888587	0	0	0.0179388	0	0.016569	0.00751969	0	0.00952242	0.00866986	0.0148125	0	0.0168184	0.0232715	0.0470543
Cre01.g046652	19.9507	21.5689	26.7196	20.9227	19.9335	21.8987	19.0049	22.027	21.1215	21.5578	22.5367	21.3443	29.565	33.7786	32.6668	35.0357	37.0915	39.6004	39.1465	45.3922	47.856
Cre01.g046800	49.2335	48.6285	56.9546	47.9739	50.6477	50.6306	48.9109	47.3796	42.4365	40.8779	42.5997	40.6474	51.0127	52.7608	50.7975	57.9077	59.3579	58.0921	33.5709	33.8734	33.4245
Cre01.g046850	8.43161	8.93156	9.39839	9.27349	10.1945	10.3049	10.3756	9.8357	9.43927	10.071	9.64781	9.35267	9.99096	9.39815	9.56653	8.72769	9.20637	9.1277	10.6245	10.6226	9.28505
Cre01.g046950	0	0	0	0	0	0	0	0	0	0	0	0	0	0	0	0	0	0	0	0	0
Cre01.g047001	8.13509	9.01592	8.69063	9.08703	8.56844	9.33765	8.93943	9.56332	8.64309	10.3918	10.4163	11.4086	11.0685	11.8976	11.4644	9.07959	8.48913	11.7189	9.84675	11.1622	10.2501
Cre01.g047050	0.0491474	0	0	0	0	0	0	0	0	0	0	0.0489071	0	0	0	0	0	0	0	0.0457941	0.0462972
Cre01.g047100	0	0	0.0134271	0.028339	0.0349107	0	0.0370193	0.0279281	0	0	0	0.0230092	0	0.0117515	0	0	0	0	0	0.0107723	0.032672
Cre01.g047200	0.234682	0.269178	0.215178	0.151384	0.174056	0.138085	0.26367	0.258593	0.150491	0.279456	0.206596	0.19666	0.312384	0.22599	0.169535	0.12863	0.31866	0.110392	0.112287	0.0920714	0.17453
Cre01.g047218	0	0	0	0.033143	0.0544382	0.0251929	0.115453	0.0653247	0	0	0	0	0.0244255	0	0	0.112646	0.0721711	0.0966737	0	0	0.0254737
Cre01.g047229	7.6216	8.60353	8.47802	8.50316	8.60265	8.33697	9.95935	8.88993	8.53468	9.078	9.29792	8.64495	6.37558	6.82724	7.08454	6.9738	8.96292	9.05833	7.41414	7.92605	7.1796
Cre01.g047265	28.292	30.413	24.9409	33.4868	27.7682	25.1064	28.9633	32.8242	29.875	27.3475	29.5634	26.9252	13.8326	15.9031	17.3858	21.8247	26.021	30.571	17.0139	20.7448	22.4703
Cre01.g047300	6.15887	5.2519	6.17921	6.5604	6.32905	6.69906	7.08992	6.41333	6.0568	7.78189	6.0098	6.86678	5.88335	6.16194	5.75368	4.802	5.67986	6.51309	4.55991	4.44671	5.64983
Cre01.g047350	1.36555	1.38514	1.26228	1.60532	1.25294	1.38468	1.76488	1.51846	1.56567	1.3411	1.37619	1.52526	1.40123	1.09531	1.12628	1.06414	1.06606	1.19553	0.9477	1.26372	1.2426
Cre01.g047400	0.567324	0.672051	0.712896	0.604131	0.954855	0.805796	0.73458	0.793827	0.679888	0.721444	0.700019	0.814433	1.14247	0.945351	0.914857	0.5327	0.711548	0.847836	0.676386	0.684601	0.569467
Cre01.g047450	6.99626	6.21517	5.77543	5.46428	5.31609	6.51789	7.61386	5.10888	5.46687	6.02271	6.30992	6.41601	5.76175	6.34452	6.55097	6.00017	7.01727	7.23366	5.36943	5.52829	5.13673
Cre01.g047500	2.13419	2.19423	2.3759	2.06003	2.08139	1.85434	2.01826	1.99453	1.95356	1.97766	2.07416	2.00271	2.94647	2.83248	2.50434	2.75227	2.51837	2.66839	3.51841	3.16317	3.125
Cre01.g047550	45.0443	45.5963	50.8646	47.8239	48.3438	46.363	44.1969	48.2446	47.7181	49.4361	46.197	47.9293	46.0291	46.4202	46.6181	45.1289	49.2696	50.395	44.841	45.7635	43.5312
Cre01.g047600	7.05406	6.58566	6.21111	8.00217	8.02496	8.83364	7.52914	7.89933	7.46195	7.14038	8.54525	7.44401	14.6397	10.4051	10.7705	14.9656	16.2577	15.5999	9.34567	9.8133	6.45953
Cre01.g047650	1.86726	2.00206	1.10789	2.11442	2.5128	2.06103	2.14466	2.02655	2.18437	1.59628	1.77014	1.89853	7.69968	3.34214	3.993	6.1719	8.88356	6.09491	5.51481	4.72788	2.81054
Cre01.g047700	35.0129	32.5983	32.1736	35.6188	35.5521	34.9607	36.1389	34.844	36.7213	36.1746	39.8694	36.8582	23.5162	25.9684	25.1144	27.0063	25.74	24.4837	35.4957	37.6908	38.8298
Cre01.g047750	1573.78	1597.08	1480.08	1524.83	1465.08	1560.07	1572	1552.08	1557.83	1487.52	1623.24	1533.96	1351.16	1437.24	1492.32	1601.56	1604.35	1674.2	1326.2	1330.3	1331.92
Cre01.g047800	40.9694	42.369	35.3922	35.553	35.4892	37.626	39.9561	38.1437	37.8991	32.5068	35.6096	34.2494	21.0236	28.1715	29.1619	24.4188	22.8154	25.5791	31.3255	31.3867	38.4107
Cre01.g047850	3.55922	3.10695	2.88991	2.70227	3.20209	3.22782	2.99207	3.34787	2.87821	2.4433	2.33311	2.60151	3.98299	3.80991	3.71079	3.54257	3.08229	2.30834	2.38615	2.37722	3.0561
Cre01.g047900	26.7401	29.8021	23.9703	29.1404	27.917	27.1288	26.7398	29.3362	29.6978	28.8092	32.3089	32.0345	23.7034	23.9477	24.3001	19.4209	20.2279	22.5838	22.0931	20.2187	22.9679
Cre01.g047950	31.9652	28.3221	23.9234	30.05	28.5364	28.887	28.5401	29.1057	32.0128	28.5269	30.7494	34.1924	33.042	32.3144	35.1673	25.2159	19.5261	26.5446	24.0179	25.8888	22.9323
Cre01.g048000	5.83778	6.704	5.65409	6.82531	5.11392	5.32655	4.89412	5.62379	6.6816	6.80029	7.3127	7.23162	4.22475	4.38748	3.91735	3.56662	2.48024	3.65538	3.295	2.82193	3.27287
Cre01.g048050	5.89231	5.41248	6.0024	5.01848	5.05133	5.65224	5.22319	5.44831	5.65304	4.6805	5.24994	5.46598	5.50262	6.36999	5.34034	5.95426	5.21971	4.95379	6.53182	6.58369	6.5149
Cre01.g048100	6.4276	6.71385	6.27856	7.14665	6.88251	6.46049	6.46255	6.43658	6.66993	6.94104	6.36074	6.28487	4.86951	5.13123	4.69092	4.95428	4.00003	3.89193	4.03708	4.46747	4.15831
Cre01.g048102	0.476413	0.492694	0.589587	0.459462	0.353755	0.392906	0.550179	0.433932	0.404415	0.395476	0.513197	0.427453	1.02289	0.516011	0.759322	0.666939	0.743434	0.753856	0.83622	0.807767	0.882855
Cre01.g048150	73.0497	65.4504	68.6081	69.7697	73.3567	80.1225	78.9882	78.9412	72.5768	66.1422	66.5858	67.6383	55.0823	60.3235	83.009	98.7578	99.7389	74.3355	46.6892	51.0095	55.2626
Cre01.g048200	1.81835	1.95528	1.73786	1.98098	2.34503	1.82343	1.9206	1.90141	1.80134	1.99987	1.90842	1.96653	2.13286	1.65576	1.64655	1.28215	1.54462	1.59127	1.32651	1.47662	1.38578
Cre01.g048250	11.1995	9.79288	9.67499	10.5489	8.83736	9.04899	8.96531	8.21095	9.54609	11.5075	11.9762	11.8671	13.4878	10.7514	9.64709	9.82729	8.42574	8.52654	12.0108	9.59795	11.364
Cre01.g048300	3.00293	2.69436	2.78445	2.73065	2.64478	2.75248	2.8433	2.7983	3.03664	2.62215	3.02348	2.67496	2.47177	2.33851	2.16059	2.59764	2.71455	2.03452	3.26562	3.26062	3.228
Cre01.g048350	0.0990816	0.136375	0.0690438	0.121436	0.0797846	0.0738455	0.0634527	0.0478699	0.14084	0.213497	0.0947002	0.197194	0.17899	0.201425	0.203995	0.144457	0.317322	0.354212	0.460375	0.516999	0.448011
Cre01.g048400	12.317	14.2502	11.3426	13.6539	12.7041	12.4406	12.3122	13.1047	12.9317	14.1654	15.1381	14.4183	11.809	12.1601	10.7191	10.0936	9.50816	10.6184	13.1061	10.8786	11.4012
Cre01.g048450	8.39059	8.92115	9.75933	8.78171	10.3713	10.0653	10.7842	10.2503	7.37649	7.3693	7.60424	8.02604	9.23908	8.31265	10.3982	10.4309	8.34326	7.46547	8.71525	9.60078	9.62379
Cre01.g048501	1.65437	1.89755	2.14097	1.94072	1.83173	2.57609	1.94237	1.92209	1.63172	1.80785	1.60945	1.59924	2.73244	1.75367	2.10854	2.16588	2.71224	3.12613	1.57557	1.56351	1.33579
Cre01.g048550	3.41689	3.18324	2.92862	3.09056	2.83853	2.90525	3.29665	3.0157	2.46938	2.74891	2.88788	2.83597	5.0405	4.41347	4.81281	3.72928	4.11493	3.09382	4.06931	5.00504	5.07408
Cre01.g048600	6.57557	6.59216	5.74221	6.44935	5.43976	5.03482	5.79511	5.98194	5.66553	5.61523	6.62662	6.1688	4.32228	4.56643	4.3156	4.4868	3.89984	3.88799	4.05614	4.4198	5.00425
Cre01.g048650	18.5703	16.4833	18.9864	16.9781	16.9353	18.7867	18.8314	19.29	16.7783	17.9067	17.4624	17.5298	25.9608	25.0433	23.05	22.2642	20.9721	18.3761	26.415	26.2979	22.6052
Cre01.g048701	0.0415375	0.0119108	0	0	0.0209048	0.00967435	0	0.00836179	0.0316305	0.0223759	0	0	0.00937964	0.0211107	0.0237555	0.0108143	0	0	0	0.0290276	0.0391286
Cre01.g048750	27.0588	26.8875	24.236	23.0185	24.9956	24.431	25.2061	23.4409	25.2487	24.6186	25.1808	27.688	21.959	25.9488	22.5164	22.1666	20.1426	21.4481	29.1938	30.1709	32.2716
Cre01.g048800	6.21831	6.39874	7.38699	6.6196	7.72545	7.48141	7.28184	5.49356	6.16927	6.77605	5.85843	6.08183	7.3177	8.19882	7.88477	7.54888	6.54348	7.36771	6.20927	7.74745	7.76562
Cre01.g048850	12.1073	12.4467	10.6706	11.3504	12.2182	10.7335	11.3814	12.159	11.0072	10.2031	11.777	11.2255	9.63151	9.51983	9.82678	9.33929	10.0355	11.0172	12.0287	12.2855	12.5289
Cre01.g048900	3.41438	2.71762	2.88777	3.1689	2.86547	3.06342	3.07701	3.19186	3.16484	2.9021	2.64774	2.69842	2.22961	2.13363	1.67963	1.80132	2.13987	2.17394	1.71987	1.96425	1.79064
Cre01.g048950	68.9829	67.4697	62.1797	66.2066	61.7875	62.3764	63.8483	63.0114	66.228	61.0554	67.1739	64.9805	48.8568	55.668	52.7921	48.6214	45.8562	49.0104	62.2204	60.347	64.1443
Cre01.g049000	49.77	42.1328	45.2069	40.8329	37.6842	43.4258	43.0129	44.1137	38.8045	38.9354	43.398	38.7343	34.5546	48.0599	45.7119	45.1004	37.3045	41.693	45.2075	51.2539	56.6803
Cre01.g049050	24.6042	25.7435	27.8295	26.6496	27.7619	27.8434	27.2581	28.3666	26.1961	26.6024	26.6405	27.3301	23.3572	25.2762	23.1683	24.4374	24.9262	29.5283	21.1673	23.3334	23.4797
Cre01.g049100	4.2962	4.2965	4.55382	4.48371	4.10404	4.04323	4.15168	3.83708	4.27948	4.19744	4.15404	4.03872	3.7845	4.23344	4.29173	3.82282	3.59389	3.6776	4.28902	4.4867	4.36516
Cre01.g049117	0	0	0	0	0	0.210838	0	0	0	0	0	0	0	0	0	0	0	0	0	0	0
Cre01.g049132	8.29359	7.9188	7.53308	7.71736	8.0118	7.78965	8.21652	8.56834	7.85395	7.60931	8.47157	7.93933	9.48476	8.8124	9.25392	9.73883	9.79049	9.11775	9.60645	9.15485	9.00294
Cre01.g049200	2.53948	2.53933	1.95677	2.43407	2.58889	2.57816	2.42382	2.64127	1.95858	1.9643	2.12962	1.67661	4.16849	3.61545	3.75188	4.09407	3.85942	4.11734	3.87232	4.22429	3.70332
Cre01.g049250	0.0239958	0.027523	0	0	0	0.0447102	0	0.0193221	0	0	0	0	0.0108371	0	0.0137233	0	0	0	0.012119	0	0
Cre01.g049300	1.88177	2.55306	2.22295	1.9505	1.86163	1.98352	2.26101	2.3638	1.97611	2.03897	2.00411	1.94748	2.3116	2.02205	1.9802	2.26203	2.40109	2.42181	1.73784	1.5029	1.46876
Cre01.g049350	15.7231	16.102	15.8497	14.432	16.1687	16.7406	14.1666	15.4833	16.4996	15.4731	15.4507	15.9341	18.9511	15.8263	15.9405	19.0499	18.1505	18.9798	18.2021	18.0751	18.6744
Cre01.g049400	12.028	12.2149	11.981	12.48	10.8312	12.5933	13.0753	12.2632	12.7089	12.8389	13.1748	13.4736	9.90028	10.0113	10.1466	8.98349	10.5223	10.2928	7.79265	8.76283	8.18891
Cre01.g049450	20.8324	18.1154	19.2807	21.4157	19.4409	21.3036	18.7536	19.2715	22.0042	20.3566	20.2585	22.0483	19.867	19.5667	18.3238	18.365	18.3893	19.0517	15.2029	14.957	16.2471
Cre01.g049500	422.822	391.25	357.528	392.182	348.294	358.155	375.918	374.722	357.024	356.055	381.903	362.003	342.713	344.41	363.778	398.467	385.605	410.986	314.983	315.222	323.876
Cre01.g049550	13.9239	15.8989	13.7504	14.3574	16.0503	16.4479	14.6837	15.0052	16.3171	15.473	15.9131	16.8428	11.6918	12.6065	10.7288	11.3529	13.036	14.0465	17.0963	17.3245	16.533
Cre01.g049600	23.6289	23.4352	22.3424	22.2041	40.6321	44.095	44.4002	44.2525	27.722	26.2492	27.6593	28.0113	45.4736	53.2466	48.0643	50.3625	48.8577	49.7572	38.919	37.8873	40.467
Cre01.g049650	4.95115	4.9242	4.40354	4.66395	4.73348	4.07248	4.42021	5.01685	4.90087	4.7592	4.73331	4.68426	4.72563	4.84557	4.49475	4.95488	4.61751	4.27699	5.07548	5.08496	4.92409
Cre01.g049750	9.7106	9.94661	9.9032	8.23037	8.89892	9.54173	9.15281	9.1808	9.85938	10.6182	9.3216	10.0237	10.4729	12.0803	12.7925	10.6912	10.2075	10.1036	8.83262	10.5786	10.3307
Cre01.g049826	1.51105	1.21609	0.824141	1.29433	0.852911	0.731089	1.14501	1.16633	2.51322	1.62798	1.70555	1.24613	1.04061	0.649164	0.983541	1.71707	1.31084	0.895351	3.94225	3.83882	3.34229
Cre01.g049900	31.452	31.5565	32.2545	29.8197	32.3117	29.4426	31.6526	31.4963	32.6372	32.4865	31.6801	32.5045	27.9005	28.4934	28.5473	29.2826	27.5952	28.9417	28.2929	29.8305	28.792
Cre01.g049950	83.4652	72.153	65.2307	72.2314	60.7696	63.1366	63.0012	63.7464	67.0886	63.0241	68.267	67.3847	47.4239	51.8961	52.407	44.4896	43.2564	46.9248	53.687	52.4694	58.2285
Cre01.g050000	33.6606	27.4468	28.6067	29.6019	31.4083	29.3081	28.8442	30.8297	28.1185	29.8372	27.7885	29.4638	36.5998	35.4471	36.8591	35.9181	33.6918	34.5037	24.2675	28.2127	30.4161
Cre01.g050050	9.57868	8.52745	7.98776	7.20086	9.22103	8.22333	8.26225	7.66818	8.39668	7.55991	7.98411	6.62242	5.7344	7.4438	6.49727	7.10447	5.96993	6.96813	8.57843	8.01706	7.42314
Cre01.g050100	93.9321	90.7901	89.7329	86.7985	85.7003	85.5014	87.2211	82.6758	94.3986	89.3311	90.4194	87.5385	87.3748	84.694	85.662	99.9162	99.0324	97.5216	122.072	114.012	119.461
Cre01.g050150	11.0543	9.8852	9.22149	10.4683	9.9939	10.5427	10.0051	10.6889	8.70345	8.33846	9.37559	8.72965	9.58092	9.70052	9.61088	12.3629	12.1521	11.0509	10.4962	10.5299	11.1685
Cre01.g050200	0	0.0242939	0	0	0	0	0	0	0.0215051	0	0	0.021077	0.0191312	0.0430585	0	0.110287	0.0188426	0.0378598	0	0.0789417	0.0199522
Cre01.g050300	9.46533	10.4823	14.1772	9.44069	12.287	12.1629	10.3815	13.0884	12.1952	11.0417	10.5286	13.1217	17.4528	17.9816	16.9491	16.0435	15.5054	17.5025	13.7149	14.8411	12.9134
Cre01.g050316	3.96209	4.86488	4.90955	5.636	4.84385	5.18989	5.85471	4.77852	4.93266	4.74065	4.62972	4.52495	6.31146	5.35542	6.04429	6.07511	7.02615	7.50056	4.64487	4.56628	4.85915
Cre01.g050350	3.89312	3.84569	3.28497	3.81717	3.4068	3.70094	4.30795	4.09449	3.16221	3.44109	3.43619	3.71596	3.87526	3.16577	3.58056	3.65714	3.43512	2.69833	3.22617	2.99083	3.1135
Cre01.g050400	26.0799	26.572	29.4298	26.8633	27.5074	28.5399	27.2687	26.5295	26.7377	25.7315	27.8159	27.3098	53.4198	32.6665	33.8501	38.5243	44.3249	40.666	23.9143	22.5124	21.0827
Cre01.g050451	2.09621	2.41308	2.16895	2.33559	2.45521	2.08781	2.43265	2.36924	2.5153	2.75116	2.66832	2.45765	2.33404	2.4329	2.36279	2.42115	1.93943	2.23454	1.68619	1.85376	1.66588
Cre01.g050500	8.77107	8.06952	8.02303	7.21864	7.20958	6.88851	6.92871	6.72728	8.42376	6.9689	6.9814	7.23127	8.25689	8.60966	7.83536	7.5074	7.60733	8.04588	7.44532	7.84917	7.9463
Cre01.g050550	288.79	264.044	271.32	295.504	261.406	278.333	269.586	276.887	264.313	262.101	267.502	274.115	298.599	331.669	330.498	304.728	319.097	351.74	245.314	261.336	284.744
Cre01.g050600	12.4231	13.1027	11.5674	11.3976	12.217	12.322	13.8885	12.3031	11.4536	11.2883	12.7523	11.6697	10.3666	10.269	10.7389	9.72168	11.29	9.09299	11.4126	13.2386	11.5513
Cre01.g050608	1.6479	1.71632	1.62788	1.62499	1.66346	1.53963	1.62742	1.51754	1.87027	1.8672	1.5218	1.65869	1.45852	1.55784	1.48949	1.38915	1.25958	1.43889	1.49073	1.45971	1.43635
Cre01.g050616	0.780376	1.33305	0.97557	0.573157	0.402363	0.0014715	0.00299219	0.830935	0.014272	0.000592731	1.1199	6.36066e-05	0.000119849	0.118207	0.000216621	0.000177781	0.503642	0.85625	0.0050952	0.00324139	0
Cre01.g050624	0.136961	0.204432	0.00483197	0.644725	0.715513	0.976006	1.0881	0.327785	1.27255	1.16606	0.000775609	1.02538	1.31092	1.39433	1.35007	0.823513	0.509512	0.188333	1.00463	1.1657	0.955103
Cre01.g050650	3.32412	3.4855	3.32892	3.74882	3.31251	3.14629	3.52675	2.92244	3.41547	3.25967	3.44823	3.49935	3.05644	2.71792	2.42853	2.45294	2.36104	2.78707	2.74109	2.60892	2.55008
Cre01.g050700	6.78832	6.88612	6.90495	7.99798	7.92735	7.59652	7.54709	6.34289	7.07725	8.3085	7.20082	7.9979	7.14569	5.71923	5.60747	5.77668	5.58168	6.29037	5.39492	5.50055	6.04285
Cre01.g050750	2.24692	2.1358	2.29239	2.35828	2.81144	2.74094	2.53075	2.57898	2.53343	2.2068	2.69929	2.21123	3.50962	3.21767	2.76884	2.36581	2.18665	2.17458	2.14421	1.98952	1.92951
Cre01.g050800	3.1837	3.39542	2.91911	3.05314	3.64308	3.2366	3.24312	3.679	3.14174	3.53837	3.0963	3.71283	3.50125	3.20205	2.92601	2.54771	2.53415	2.93525	1.98592	1.80071	1.75735
Cre01.g050850	52.0544	53.1182	48.9353	54.2626	53.6426	50.1654	53.2906	55.1664	53.7449	52.6158	54.6196	51.9822	57.9812	56.2043	54.7523	57.0357	55.34	51.0592	74.1297	71.516	71.4657
Cre01.g050900	4.17051	3.83943	5.54467	4.37163	4.7778	5.11231	3.89497	3.77799	3.87226	4.40455	4.09755	4.23204	6.71616	6.05198	6.37082	6.08617	5.61408	7.69992	5.34889	4.75519	4.98836
Cre01.g050950	361.565	352.381	336.378	306.144	314.308	333.222	332.726	340.556	309.567	296.289	312.189	298.218	408.879	450.374	430.662	484.958	465.954	480.692	501.465	540.949	599.965
Cre01.g051000	11.3523	11.6475	9.93014	10.3912	10.9928	11.067	12.3981	11.359	12.3044	11.4825	12.7331	11.2015	11.3572	10.3463	11.2591	11.124	11.058	9.63229	11.3459	10.8456	11.4385
Cre01.g051050	3.47372	3.23815	2.23815	2.8734	3.08877	2.92745	2.48925	2.88609	3.0409	2.31428	2.97696	3.37124	4.22415	4.09236	3.36956	2.9784	2.7627	3.20333	3.298	3.44258	3.04102
Cre01.g051100	22.8148	23.539	20.8281	22.6679	23.2154	22.5478	23.3526	22.7033	22.8002	21.22	22.6369	23.1998	17.6634	18.1972	18.3188	18.3839	18.5901	19.6796	21.1863	20.6769	20.4193
Cre01.g051137	0.166675	0.382349	0.193575	0.204279	0.167767	0.465835	1.2453	0	0.338457	0.179572	0.995652	0.16586	0	1.01651	0.381288	0.347151	0.148277	0	0.841783	0.465908	0.314017
Cre01.g051174	0.330554	0.373649	0.395033	0.358161	0.207347	0.397214	0.32725	0.351038	0.525317	0.603877	0.526562	0.54823	0.263955	0.238606	0.26302	0.384152	0.400614	0.359653	0.817789	0.754379	0.798769
Cre01.g051211	0.024781	0.0852709	0.0431709	0.015186	0.0623584	0.0346299	0.0528999	0.0698402	0.100643	0.0133493	0.0444097	0.0369898	0.0111917	0	0.0425171	0.025807	0.0551142	0.0664433	0.0500622	0.103906	0.0933755
Cre01.g051250	23.4293	23.8487	18.164	20.6914	19.8303	21.2344	21.7722	23.6495	21.9419	22.0094	23.4651	24.5514	26.1177	26.1873	25.828	23.6102	20.5736	23.5131	23.6658	21.4919	23.9265
Cre01.g051300	6.52888	6.39649	6.75327	6.19591	6.95957	6.78998	6.78711	6.96401	5.42052	5.87395	6.73039	6.06834	8.8253	9.50521	8.89393	7.01166	7.06869	7.98276	8.87317	9.12513	9.66316
Cre01.g051350	4.74296	4.10577	4.90565	4.58463	4.05343	4.26859	4.06902	4.15064	4.61574	5.72703	5.17472	4.96912	4.59122	4.73008	5.32268	4.99525	4.68118	3.64711	2.74795	3.08521	2.83248
Cre01.g051400	90.9695	76.4722	76.4976	74.4786	75.6785	75.4768	69.5478	68.8117	83.4713	85.8924	75.8366	81.3485	75.7777	80.2919	85.9146	95.2947	91.8012	71.0774	66.1127	71.0107	71.584
Cre01.g051450	22.6879	21.6247	19.6202	20.6385	20.6704	22.1851	20.9762	20.3246	19.3721	21.2249	20.2694	20.6158	29.8778	25.8845	25.3705	25.7463	21.1864	24.545	24.2288	23.2418	23.4072
Cre01.g051466	0	0	0	0	0	0	0	0	0	0	0	0	0	0	0	0	0.0566762	0	0.160878	0.148404	0.0300069
Cre01.g051482	0	0	0	0	0	0	0	0	0	0	0	0	0	0	0	0.050928	0	0	0	0.0455666	0
Cre01.g051500	1076.99	1100.96	1031.64	1041.06	967.656	1015.61	1030.39	1048.81	1040.38	1067.9	1144.99	1090.17	972.444	1135.54	1106.18	1120.36	1171.9	1284.59	902.897	1006.42	1139.46
Cre01.g051550	5.5886	5.56253	5.40743	5.32834	6.13069	5.63422	5.81949	5.73632	5.75435	6.04423	5.77688	5.58983	6.28554	5.80457	6.02303	5.60331	5.35466	5.70645	4.70295	4.59899	4.65628
Cre01.g051625	6.53381	5.36958	6.64958	5.57254	5.05111	6.11844	5.71568	5.96631	5.53966	5.69683	5.23089	5.09425	8.03109	6.60714	6.93411	6.20807	6.17215	6.14053	5.54515	5.24071	4.91757
Cre01.g051700	4.26996	3.95533	4.02627	3.84329	4.58886	4.25986	4.32641	4.54407	4.64241	3.91471	4.25702	4.42546	4.54445	4.35744	4.50975	4.02125	4.94822	5.24462	4.80509	4.68074	5.46305
Cre01.g051750	9.7391	9.78432	8.20458	9.15186	8.18069	8.48214	8.60139	8.80866	8.7567	8.74699	8.75725	8.84688	9.26908	9.82106	8.89393	8.14234	7.19162	8.85728	11.5605	10.9359	11.3306
Cre01.g051800	5.0667	5.97751	5.73734	5.4336	5.31846	6.11948	6.70197	6.68803	5.5669	6.14111	5.96683	6.8066	12.193	9.73003	9.04486	11.4952	11.6066	9.38006	10.6378	9.66119	7.84114
Cre01.g051850	1.74306	1.9551	1.77833	2.21894	1.96773	2.20704	2.25105	2.24104	1.74043	2.33446	2.23205	2.44369	2.08762	1.85007	1.59719	1.3539	1.26794	1.41152	1.18674	1.08575	1.26096
Cre01.g051875	1.33288	1.34894	1.82118	1.72969	1.49945	2.3374	1.00422	1.38894	1.19409	1.52049	1.96711	1.71647	1.34555	1.83299	2.06264	1.79632	1.60426	1.26132	1.34633	1.09583	0.812435
Cre01.g051900	209.539	190.849	201.022	197.279	188.17	187.665	186.743	185.033	196.244	191.616	199.483	187.567	162.711	168.99	174.279	190.295	172.635	175.773	164.758	174.19	180.387
Cre01.g051950	30.8013	29.9497	30.7213	33.9566	32.0781	32.4877	31.6367	31.6569	33.1748	33.1514	32.5829	33.0997	30.8689	31.7489	33.8677	36.9928	35.1813	31.1804	21.0281	22.657	22.6288
Cre01.g052000	20.7259	20.6464	16.9123	20.3915	19.4741	19.2497	21.0055	20.1851	20.8826	20.247	23.323	21.4288	24.3311	25.6413	27.4582	25.5444	23.1746	22.0074	22.9678	23.0472	22.4794
Cre01.g052050	12.8976	12.643	12.8769	13.8662	12.5591	12.5879	12.0411	11.4006	12.406	12.816	12.9761	13.0275	12.1752	11.8942	13.2735	14.1722	13.7458	13.1738	12.9298	13.5537	13.3981
Cre01.g052100	240.12	212.586	199.472	188.788	194.482	207.902	194.39	199.996	218.47	194.627	203.93	204.816	135.063	186.662	180.041	169.48	159.092	177.692	164.194	187.053	203.764
Cre01.g052150	13.1355	11.4042	11.18	11.5161	11.3397	11.4871	11.7074	11.8818	11.75	10.5778	11.6612	10.6288	16.0389	16.0026	14.9807	15.0872	12.9139	13.9848	15.0307	16.1434	15.7065
Cre01.g052200	22.6131	19.9385	19.8783	17.4448	19.1123	18.2155	17.2219	16.6773	19.309	20.2971	17.9281	20.3439	12.9368	18.0923	16.0764	12.966	13.244	14.0754	14.7673	13.8161	15.2555
Cre01.g052250	54.5714	47.9673	45.2648	46.4432	45.3571	46.1084	43.0602	44.6095	47.8004	46.8024	48.6293	48.9279	44.834	53.0166	48.4521	48.2029	39.7034	45.7786	47.1175	45.545	49.6761
Cre01.g052300	10.6214	10.8611	9.99396	11.3556	12.2252	11.0468	11.7338	10.872	11.1619	10.6933	10.037	9.4946	11.1114	10.6011	11.133	9.54882	11.0612	11.0695	10.8862	11.6636	11.9048
Cre01.g052350	19.4576	19.7843	19.8292	18.6053	19.7615	21.034	20.5809	19.1118	19.7557	16.8083	17.6757	16.3272	17.005	18.3881	17.7645	22.3442	22.7991	21.62	18.7686	20.4493	19.5841
Cre01.g052400	9.99948	9.1959	9.38898	9.11658	9.14592	9.10829	9.86473	9.30716	9.88135	9.50157	10.1906	8.68738	8.34805	8.7606	8.17692	9.02192	10.4015	10.9074	11.6526	11.2886	13.1119
Cre01.g052450	6.52717	6.38054	6.3496	6.86674	6.12873	6.22937	6.49041	6.10296	6.68382	6.29382	6.32233	6.42389	4.87344	5.09546	4.69464	5.17068	4.15474	4.31643	5.90878	5.43578	5.95345
Cre01.g052500	3.00681	3.57153	4.2626	3.88192	4.3836	4.51585	3.88316	3.46374	4.04154	4.03494	3.43891	4.09951	4.64891	3.46962	3.7452	4.39051	4.13137	3.95923	3.64243	4.03798	3.43723
Cre01.g052550	4.57757	4.23133	4.60642	4.89598	4.41439	4.26458	4.16512	4.57886	4.75596	4.40338	4.39043	4.4208	4.3337	3.9521	4.21146	4.8041	5.02081	4.52313	4.6094	4.72886	4.36567
Cre01.g052601	2.69114	2.84303	3.12548	2.56052	2.88698	3.51328	3.09915	2.6517	2.82225	3.09013	2.74981	2.66036	3.29432	2.77143	3.15915	3.31882	3.15012	2.56341	3.97014	2.88695	2.98538
Cre01.g052650	0.481018	0.568788	0.685358	0.577388	0.454221	0.762281	0.518707	0.567018	0.453144	0.486184	0.402872	0.542818	0.595727	0.564546	0.521833	0.438962	0.547036	0.549569	0.561007	0.646885	0.57925
Cre01.g052750	2.46748	2.87544	2.1114	2.44018	2.62112	2.30442	2.65958	2.65407	2.58541	2.49165	2.65788	2.80878	2.60157	2.468	2.3259	2.04497	1.70642	2.3599	2.98902	2.67807	2.60171
Cre01.g052800	0.0220135	0.0336657	0.0340885	0.0359734	0.0517013	0.0205083	0.031328	0.0590861	0.104303	0.063245	0.0613667	0.0584156	0.165743	0.0895285	0.0923237	0.0534913	0.0652969	0.0655809	0.126002	0.164138	0.158982
Cre01.g052850	0.0153604	0.00587276	0.0178395	0.00627532	0.0103074	0.0858609	0.0109299	0.0288601	0.0259929	0.110327	0.0672887	0.137568	0.203489	0.197768	0.111273	0.0106642	0.00910996	0.0366085	0.196529	0.0667912	0.159166
Cre01.g052950	1.39852	1.61342	1.6148	2.05288	1.93966	2.09827	1.71835	2.20643	2.03086	1.89219	1.97199	2.07135	2.00498	1.71908	1.52524	1.49876	1.69986	2.16555	1.98755	1.75767	2.06804
Cre01.g053000	11.1679	11.9355	24.8421	10.4992	10.6592	10.1718	8.86293	9.66983	10.1251	13.2495	10.8625	10.7472	46.4494	40.5192	43.2362	58.6715	57.2502	38.6567	45.388	45.9576	38.3309
Cre01.g053050	0	0	0	0	0	0	0	0	0	0	0	0	0	0	0	0	0	0	0	0	0
Cre01.g053100	1.34682	1.30914	1.11349	1.16107	1.25225	1.31853	1.07205	1.40617	1.03138	0.983752	1.15908	1.12443	1.73198	1.58942	1.47523	1.30749	1.5637	1.26491	1.32582	1.20175	1.06443
Cre01.g053150	0.208532	0.194337	0.772025	0.20604	0.301754	0.315704	0.319963	0.251878	0.516112	0.407229	0.373722	0.428031	1.18908	1.15264	1.19269	1.12663	1.03199	0.629046	0.901312	1.23878	0.896311
Cre01.g053200	1.7001	1.88675	1.8891	1.86967	1.72973	2.07185	2.18732	2.07195	1.96874	1.92076	1.94331	1.89297	1.4526	1.16762	1.31391	1.27283	1.34893	1.4948	1.36452	1.48135	1.16866
Cre01.g053250	8.42786	8.7692	7.8128	8.86416	8.4065	8.36796	8.99546	8.85594	8.5625	9.15026	8.66022	8.90034	8.87871	8.26835	8.04254	7.28287	7.30423	7.14865	10.7358	10.0198	9.746
Cre01.g053288	3.78498	3.94668	7.73559	3.19304	5.41781	4.62526	3.6464	3.30505	3.89289	3.3894	2.46655	3.37515	6.10495	5.22133	5.22889	10.6477	9.51126	6.01873	5.53617	4.44277	3.77385
Cre01.g053300	1.0851	1.15031	1.54665	1.26946	1.65486	1.27129	1.12308	1.37682	1.1518	1.52333	1.09997	1.19432	1.88597	1.80485	1.8053	2.19156	2.10616	2.05714	1.7105	1.7617	1.42484
Cre01.g053350	5.16913	6.30943	5.95526	6.0474	6.42724	5.92305	6.60892	6.65527	5.75352	6.29877	6.0601	6.36794	3.1085	3.41385	3.73088	3.0802	3.82394	4.39751	4.87228	4.55889	5.20787
Cre01.g053360	4.05558	4.3548	4.59322	4.9882	4.73355	4.46158	4.60501	4.75953	4.40975	4.43138	4.89684	4.37922	2.02644	2.51434	2.20426	2.26151	2.12381	2.10794	3.07964	3.68507	3.34622
Cre01.g053450	8.42698	8.04401	7.95897	8.20761	7.94197	7.4963	7.67783	7.76929	8.04777	7.48246	7.95289	7.31763	7.32945	7.14488	7.14668	7.59964	8.0099	7.54584	8.28142	7.78857	7.37233
Cre01.g053500	18.3088	18.4705	19.076	17.2027	16.4633	16.8643	16.7957	17.9428	17.9828	18.587	18.0865	18.9279	24.1108	23.8173	25.4086	28.014	24.6055	25.2532	18.3079	19.885	20.2982
Cre01.g053550	5.16569	6.33512	4.56787	5.99672	6.17504	6.23257	5.92536	6.0916	6.68741	6.92383	6.80111	7.7247	3.799	3.89262	3.7238	2.79267	2.9967	3.95244	4.01079	3.64719	4.19249
Cre01.g053600	9.83714	10.5367	8.72124	8.68195	8.49068	7.812	8.015	8.60643	8.18344	8.52182	8.82198	9.44033	8.93057	9.15947	9.07589	9.74914	8.86266	9.08266	10.0123	10.2388	9.76182
Cre01.g053700	0.0396916	0.00569075	0.0460977	0.0486467	0.0149819	0.00924442	0.026478	0.0119853	0.0402997	0	0.0355654	0.0345604	0.215108	0.146251	0.0964742	0.16534	0.136828	0.141896	0.235541	0.208032	0.16358
Cre01.g053750	7.4564	6.20969	6.85928	6.93695	7.28232	7.97823	7.74844	7.72804	6.64617	7.90081	7.55592	7.5179	8.8688	8.60471	8.5287	9.04648	8.25339	7.2579	9.61962	9.03424	10.1303
Cre01.g053800	6.28352	7.393	6.62853	8.12044	6.48779	7.19574	6.28393	6.69789	7.73252	9.07804	8.43201	9.53148	7.78966	6.91768	7.6608	5.17493	5.25359	5.02045	6.40148	6.19032	6.63145
Cre01.g053850	1.61408	1.45624	1.34879	1.32687	1.49587	1.55873	1.23957	1.10158	1.50891	1.26182	1.22288	0.959797	3.20919	2.54102	2.30775	3.17733	2.81055	2.53329	3.3701	3.6957	2.87407
Cre01.g053900	4.36361	4.00062	3.79229	3.49264	4.48183	4.25883	4.76838	3.80053	4.20442	3.7738	4.13164	3.63333	3.90119	3.77164	3.41231	3.926	3.3802	3.28973	3.85294	4.17652	3.52333
Cre01.g053950	1.04301	2.03964	7.3972	1.56124	1.48872	2.29384	0.894258	1.14277	1.96174	3.64749	2.20624	2.25449	43.5218	26.3569	31.869	46.288	54.365	40.145	32.6166	29.7131	19.3767
Cre01.g054000	11.0532	11.2021	12.009	10.127	11.6718	11.3084	10.7056	10.8227	11.679	10.8396	10.946	10.9375	7.68737	9.7855	9.61065	8.00756	7.36454	10.1974	8.87858	8.78239	10.9964
Cre01.g054050	33.6997	29.791	31.0777	29.2918	28.4281	28.6707	28.1185	27.4874	30.2714	29.9818	30.3267	29.4082	49.1283	44.9923	43.3642	49.642	51.1445	45.2951	46.6283	46.7141	45.418
Cre01.g054100	6.00424	6.27813	5.51173	5.72358	6.10462	5.67845	6.27914	5.01791	6.25018	5.71742	5.68801	5.49206	5.6972	6.01061	5.53232	6.33177	5.61126	5.85406	7.10626	7.30403	7.08433
Cre01.g054150	21.8391	20.5533	20.7422	20.3705	19.212	19.6355	19.7111	18.564	19.3068	18.8438	19.7005	19.4441	21.8677	22.0533	22.0089	24.7285	25.2264	22.7023	26.5364	26.6436	25.9823
Cre01.g054200	15.0505	10.8066	12.5504	12.4327	12.4223	14.2458	10.9558	12.41	11.4303	13.4586	11.3282	11.5622	13.839	16.0326	13.1178	14.1063	11.8897	12.1061	13.2869	14.6688	15.5671
Cre01.g054250	0.0397077	0.030363	0.0153721	0.0162221	0.0266452	0.0493236	0	0.0213158	0.0134387	0.0713005	0.0316265	0.0263424	0.0478211	0.067269	0	0.0137839	0.0470997	0.0473177	0.0133695	0	0
Cre01.g054300	3.91659	3.80783	3.52904	4.07726	3.8663	3.68074	3.68985	3.81653	4.17856	4.10142	4.58091	4.08856	3.50666	3.30477	3.66389	3.82873	3.49648	3.24906	3.76212	3.48958	3.66361
Cre01.g054350	36.1405	38.9657	40.7465	39.933	39.6232	46.7227	46.6454	43.652	30.428	31.9883	32.2174	32.4227	33.6481	25.0931	28.3005	30.1673	34.575	29.5174	26.9015	29.5301	26.2929
Cre01.g054400	8.44191	8.14236	7.70983	9.0297	9.1152	7.14972	8.80567	8.18809	8.41541	9.09514	10.2691	9.46981	10.5712	10.7261	10.841	14.9054	13.0402	9.39678	9.99996	10.1899	12.3261
Cre01.g054433	0	0	0	0	0	0	0	0	0	0	0	0.00801999	0	0	0	0	0	0	0	0	0
Cre01.g054500	185.674	186.363	180.406	195.626	180.909	174.184	181.1	184.613	177.588	186.293	189.935	186.322	228.668	179.585	200.571	208.167	206.781	221.57	153.78	142.628	133.247
Cre01.g054550	2.30484	2.42005	2.38385	2.52972	2.79317	2.57456	2.86396	2.7331	2.20045	2.27317	2.30156	2.36204	3.2833	3.03047	2.79369	2.62716	2.31567	2.99253	2.5945	2.24375	2.23599
Cre01.g054600	0.459756	0.387747	0.50255	0.464045	0.489989	0.554296	0.432988	0.435539	0.315776	0.378783	0.403883	0.444052	0.720619	0.700987	0.680541	0.450626	0.577423	0.70095	0.614641	0.541784	0.624164
Cre01.g054650	3.20439	3.12907	3.63775	3.30817	3.55955	3.29458	3.4202	3.03355	3.06297	2.65924	2.86265	3.46163	3.62446	2.90502	3.53313	3.2619	3.00478	2.81229	3.80534	3.34889	3.7664
Cre01.g054700	12.6739	10.8059	12.5811	11.1329	11.8303	12.0932	11.1037	12.4788	11.6218	10.1501	11.4022	11.3599	8.62041	9.17066	9.44207	9.49153	9.55508	8.83137	10.88	8.86406	10.9561
Cre01.g054750	1.51228	1.43477	1.01912	1.3043	2.17993	2.46989	2.09239	1.93935	3.48794	3.86205	4.17116	3.77151	1.82128	2.12548	1.51621	0.758282	0.647764	0.800939	0.773201	0.817626	1.03766
Cre01.g054800	8.94396	9.81427	9.98539	9.96165	10.1725	10.3829	9.6255	9.6446	8.85502	8.43709	8.42043	8.69516	12.0025	11.2362	11.9934	13.3662	14.8574	12.1266	13.2807	12.3585	11.1742
Cre01.g054850	116.884	109.17	112.69	108.404	107.15	107.116	110.12	112.748	112.44	104.749	112.272	110.202	82.3984	89.7907	93.887	89.2777	88.8144	91.732	89.0012	89.5211	99.6449
Cre01.g054900	3.81127	4.15174	3.7827	3.99186	4.2357	3.62717	3.79042	3.75766	4.26566	3.944	3.96482	4.13309	2.55871	2.94202	3.20104	3.12822	3.08622	3.03324	3.70459	3.87001	3.96409
Cre01.g054950	2.62179	2.42453	2.39789	2.49031	2.7874	2.93102	2.83334	2.36183	3.09452	2.7717	2.2905	2.83725	1.9685	1.9654	2.24912	1.77472	2.5219	2.66538	2.01929	2.0154	1.85231
Cre01.g055000	13.1569	16.2822	17.1264	16.4339	16.5697	17.1836	18.0408	16.7278	15.7872	14.1241	13.5941	14.1888	9.68051	7.50257	10.2246	10.604	13.8467	12.9966	13.0989	11.526	11.1782
Cre01.g055050	4.85938	4.44005	4.68712	3.73495	4.64251	5.25606	5.05479	4.24451	4.72477	4.17057	3.98522	5.32738	3.4221	4.22778	4.38062	3.98841	3.99328	4.1958	3.66052	3.10809	4.34481
Cre01.g055100	12.5615	11.5599	11.2446	12.1988	12.4548	13.1606	11.3363	12.568	15.4658	14.9049	16.1543	17.4835	11.9116	13.044	11.1698	9.12669	9.63424	8.01908	10.3909	9.85741	10.7913
Cre01.g055151	0.330859	0.586489	0.523989	0.552963	0.393577	0.504387	0.128415	0.314856	0.305389	0.453678	0.21561	0.329242	0.353183	0.519746	0.48165	0.281911	0.374613	0.752695	0.607633	0.364337	0.793346
Cre01.g055200	5.89066	5.46111	7.94733	6.94826	7.28896	7.2209	6.40556	6.38386	6.52054	7.32469	6.79959	6.96371	6.0408	6.16771	5.80057	5.37349	7.15144	5.38346	5.05535	5.30303	5.38215
Cre01.g055250	9.63708	8.4868	11.4735	9.21681	13.5762	16.0404	14.052	13.1986	8.74075	8.29755	8.47867	8.74733	11.4362	10.7999	11.6226	10.435	12.2323	11.6762	10.7729	9.52433	9.32509
Cre01.g055300	0.655645	0.526414	0.647245	0.843748	0.791929	0.641356	0.839762	0.633532	1.03182	0.423828	0.900813	0.717684	1.4213	1.03298	1.04991	0.990046	1.16655	0.703171	1.2583	0.977458	0.648504
Cre01.g055316	0.661454	0.506679	0.84931	0.741607	0.991941	0.703171	0.794136	0.964557	0.661821	1.10418	0.749275	0.644856	1.06519	0.691729	1.18908	1.22091	1.11331	0.960154	1.52056	1.26853	1.41603
Cre01.g055350	0.10811	0.136401	0.200893	0.125876	0.152345	0.156112	0.12693	0.195869	0.263438	0.198008	0.258322	0.209783	0.112297	0.15934	0.117474	0.101327	0.0577059	0.173919	0.447722	0.533887	0.5092
Cre01.g055400	20.5776	19.4165	22.571	16.8943	19.4068	18.8839	20.0862	19.5614	21.3616	18.0723	19.0163	19.0769	8.79687	10.2571	11.7936	8.95187	10.1897	14.3434	17.0546	15.978	18.4316
Cre01.g055404	1.5944	2.25078	2.46897	2.60549	1.97519	2.32328	1.74541	2.13975	2.24145	2.99509	2.73519	2.96979	1.92017	2.24397	1.91721	2.55447	2.21853	2.48457	2.31249	1.86654	1.42491
Cre01.g055408	232.517	220.627	194.564	212.427	212.625	199.732	210.571	204.736	208.159	197.083	207.073	199.66	149.148	177.147	175.979	193.271	187.993	185.725	229.035	239.088	254.01
Cre01.g055412	2.03955	3.38369	2.32642	1.96405	2.34618	3.01979	2.41014	2.0822	2.25569	2.82519	2.78479	2.42824	1.64483	2.62842	1.87461	2.31363	2.13842	2.47383	2.02334	2.0022	2.19573
Cre01.g055416	14.2379	14.2625	16.6667	14.7797	16.6756	18.7941	15.3572	15.488	15.257	17.3228	17.1001	18.2431	17.0679	17.2216	17.2737	17.4094	18.7488	17.9291	20.1494	19.9522	20.7376
Cre01.g055420	140.096	127.411	122.196	126.89	124.413	126.573	125.665	129.788	134.393	127.145	133.905	130.042	132.535	137.036	137.658	133.487	132.223	137.67	110.338	116.571	118.406
Cre01.g055424	1.4804	2.10882	1.63614	2.54602	2.45146	2.66938	2.62501	2.9417	1.91522	2.46961	1.82573	1.92462	2.93314	2.83965	2.81306	2.61093	2.84641	3.20103	1.61593	2.13584	1.8669
Cre01.g055428	7.7533	8.60611	7.60676	7.62505	8.21319	8.05325	8.17537	8.19416	7.93558	7.73013	8.55339	7.55984	9.38928	8.15106	8.29615	8.00919	8.20468	7.23678	7.46839	7.86517	7.87795
Cre01.g055432	9.19573	8.9175	8.34733	9.04885	7.79383	7.49609	7.90731	7.85218	8.84285	9.0023	9.09242	9.18848	7.34761	7.57527	6.91337	6.77455	7.10755	7.71056	9.91371	10.3808	10.0189
Cre01.g055436	3.27845	3.40893	3.41615	4.01812	4.99616	4.96679	3.36844	3.8735	4.88414	4.78655	3.99006	4.69545	4.70479	3.98645	3.43451	2.52076	3.3527	3.55991	4.39475	3.96834	4.76237
Cre01.g055440	0	0.0441261	0.0446802	0	0.0193616	0.0179203	0.0410621	0.015489	0.0195303	0.10362	0.0459624	0	0.104247	0.0782089	0.0660054	0.140224	0.0684493	0.0343831	0	0.0179231	0.01812
Cre01.g055444	0.985416	1.39479	1.19316	1.56749	1.60388	1.87514	1.45459	1.50255	1.38369	1.51344	1.02701	1.23096	1.70439	1.44918	0.983239	1.48474	1.60408	0.974396	0.889471	0.996325	1.16527
Cre01.g055448	1.45209	1.05989	1.03487	0.849404	1.39517	0.830129	1.19764	0.876947	0.703661	0.853338	1.06457	1.18227	1.31159	1.14054	1.17019	0.756105	1.02757	0.825866	0.900047	0.89176	0.621763
Cre01.g055453	99.0097	90.8427	90.3977	86.2866	80.3287	76.9417	84.2028	87.6032	85.1704	80.3013	88.9235	83.8706	68.8524	75.8839	78.8664	79.3297	67.1218	67.3553	96.5343	90.0962	92.9421
Cre01.g055457	0.0414145	0.118755	0.120247	0.126896	0.875935	0.828875	0.950972	0.533813	0.882333	0.713908	0.915925	0.824458	0.374142	0.336771	0.284222	0.0862584	0.165794	0.0370138	0.104581	0.115858	0.117038
Cre01.g055461	0	0	0	0	0	0	0	0	0.0462095	0	0	0	0	0	0	0	0	0	0	0	0.0428728
Cre01.g055465	2.21904	2.31055	3.01585	2.06388	3.00978	2.66844	2.68764	3.42159	2.60457	2.54335	2.83916	2.88161	6.45368	7.40659	6.33639	5.45768	5.9363	6.69519	7.45554	7.77196	8.15385
Cre01.g055469	5.85213	5.28006	5.26033	4.88972	5.507	4.79144	4.52938	5.13836	5.28637	6.09974	6.13194	5.51812	4.88445	5.17399	5.2533	4.19887	3.64338	4.89924	4.16883	4.24	4.24671
Cre01.g055473	0.0764109	0.0813825	0.114099	0.0735825	0.0714178	0.0559321	0.0640805	0.0615282	0.0886647	0.105845	0.123894	0.114056	0.0887372	0.0443822	0.0561854	0.0227356	0.0582657	0.0975591	0.104747	0.0559409	0.138818
Cre01.g055477	7.45989	6.43107	7.8847	6.75443	7.0264	7.36651	6.5983	7.51185	5.96852	5.88587	6.18341	6.39018	7.77696	7.20925	7.14407	8.33434	7.78754	7.25253	8.43874	7.32301	7.7646
Cre01.g055500	2.12983	1.8548	1.71318	1.97227	1.58005	1.90337	1.52394	1.67054	1.76201	1.74223	1.56444	1.61704	1.11863	1.12254	1.23611	1.51153	1.6772	1.28311	1.37844	1.23481	1.17407
Cre01.g055550	7.90342	7.55042	10.0993	8.5411	8.28241	8.21479	8.60918	8.58902	8.68463	9.3249	8.61711	7.68282	7.39565	7.39333	8.92381	9.73289	9.29037	10.2413	11.2462	12.4566	11.2346
Cre01.g055600	1.90699	2.40218	1.95257	2.27836	2.1564	2.17935	2.23537	2.2782	2.53121	2.66523	2.72022	2.65769	1.5229	1.24506	1.39555	1.4707	1.13669	1.22782	1.43133	1.55756	1.5068
Cre01.g055966	1.29753	1.93754	1.56381	1.7928	1.85431	1.92155	2.20149	1.68549	1.48519	1.67488	1.499	1.67488	1.17199	0.989166	1.12009	0.930576	0.849395	0.973669	1.27971	1.28313	1.30876
Cre01.g056331	25.4348	24.2063	28.5128	25.9404	25.0182	25.5425	26.2689	25.3677	23.2545	24.2815	23.319	24.0358	23.8003	22.5366	24.9066	25.2175	26.6699	25.0216	23.1963	23.9836	23.5863
Cre01.g056696	1.93047	2.61725	2.02438	2.40541	2.13151	2.28434	2.17865	1.95457	2.15976	2.42973	2.28334	2.48223	1.63693	1.98309	1.75801	1.44685	1.67357	1.47933	2.59614	2.08277	2.0408
Cre01.g057061	3.00287	2.70343	3.06639	2.51376	2.52069	2.35417	2.55199	2.56399	3.16394	2.73469	2.43687	2.54842	1.61716	1.56647	1.52942	1.25088	1.35083	1.31657	2.04883	1.68935	1.81466
Cre01.g057426	0	0	0	0	0	0	0	0	0	0	0	0	0	0	0	0	0	0	0	0	0
Cre01.g057791	1.05254	1.19666	1.47977	1.29001	1.36611	1.53107	1.61616	1.47203	1.22803	1.34288	1.42295	1.46084	0.925682	0.93848	1.03493	0.980735	0.944574	1.08923	0.811359	0.886094	0.747973
Cre01.g058156	0	0	0	0	0	0.079216	0	0	0.0431664	0	0	0	0.0384014	0	0.048629	0	0.0756443	0.0759946	0	0	0.0400494
Cre01.g058521	8.23199	8.02064	6.63808	8.9114	7.99317	7.82227	8.93486	8.96035	7.36952	7.12515	7.52351	7.61291	5.69941	5.68117	6.24829	5.16212	6.46839	6.48703	6.02874	5.90297	6.01546
Cre01.g058886	24.418	25.2873	24.7869	24.9776	27.5557	25.9857	25.837	25.7875	25.6741	24.4103	25.6384	27.1023	19.8499	23.0301	20.7054	23.6929	22.2658	20.3544	27.036	24.4584	26.1647
Cre01.g059252	5.69097	5.30181	5.65702	4.96469	5.44059	5.57967	5.03976	5.29291	5.87909	5.78327	5.65605	5.15618	5.17401	5.03947	5.67084	5.4478	4.85277	5.10845	4.73176	4.78167	5.81743
Cre01.g059617	1.43972	1.31261	1.55776	1.05571	1.31291	1.15786	1.26087	1.4962	1.2244	1.32575	1.13201	1.04084	1.03367	1.17574	1.19637	0.961109	1.54354	0.747847	0.770629	0.848465	1.03166
Cre01.g059982	1.12935	0.991339	0.896718	0.847434	0.916355	1.10581	1.1562	1.02073	0.807334	0.819433	0.605789	0.894472	0.78067	0.901951	0.975407	1.1041	0.943176	0.741555	0.605292	0.569096	0.597059
Cre01.g060347	7.25841	8.63754	8.83634	8.37179	7.82782	7.81266	8.09311	8.81919	7.17222	7.8061	7.69622	7.62276	8.00784	8.22109	8.49497	8.16633	8.74032	8.15524	4.90959	5.21731	5.1281
Cre01.g060712	0	0.0294592	0.0596584	0.0629572	0.0258522	0.0239278	0.0274137	0.0206814	0.182542	0.083014	0.122741	0.076675	0.0231989	0.0261067	0.058755	0	0.0456978	0	0.259431	0.119658	0.21775
Cre01.g061077	128.398	112.846	126.045	111.92	122.127	114.139	106.176	107.129	112.17	103.976	110.927	101.8	115.35	125.384	136.614	165.123	142.644	107.853	94.649	94.5223	97.3964
Cre01.g061442	33.3994	33.132	32.2981	31.0628	33.4435	35.5469	37.2051	37.238	34.8629	33.4777	33.5567	34.5835	26.342	29.6791	30.2205	28.2741	32.1528	35.0012	24.4431	27.1739	27.9957
Cre01.g061807	19.9716	21.0573	22.5614	22.5589	20.58	23.0918	20.6584	21.3913	20.9038	24.098	21.9336	22.4939	20.7173	21.3612	19.5067	24.4296	25.9544	22.0468	22.4971	24.6204	25.9857
Cre01.g062172	10.3338	8.97942	8.84973	8.69941	7.14449	7.87685	8.91297	9.24566	6.78282	6.86002	6.98365	6.75167	9.80541	6.79044	11.223	10.4356	6.50024	9.88879	13.8121	10.7959	12.4878
Cre01.g062537	20.5169	18.1865	20.3966	18.158	20.0649	19.6568	17.4567	18.5984	19.3946	20.4455	17.7501	19.6297	20.9751	23.5196	22.087	24.5734	22.6579	24.1018	18.454	20.6293	22.032
Cre01.g062902	9.3523	8.65082	10.6427	7.71858	9.67928	8.60744	9.3784	8.19878	9.95506	10.1572	9.8218	9.75689	10.1505	9.08462	7.33279	9.18969	9.62838	10.3133	7.88493	7.23841	7.92183
Cre01.g063267	13.7262	12.2405	11.6463	10.9372	11.7974	11.4163	11.9012	10.6971	12.2551	11.8743	11.6288	11.2239	7.22947	8.22916	8.06053	7.12808	6.05644	7.20271	12.3407	10.4066	12.6008
Cre01.g063632	4.42924	4.38685	4.57932	4.51036	4.90805	4.72636	4.98005	4.95294	4.91078	4.85693	5.1661	5.29694	3.3715	3.32652	3.69818	3.46288	3.71818	4.11128	4.19514	3.7474	4.17237
Cre01.g063997	29.3533	29.992	26.4959	29.7004	27.4654	25.9882	27.6131	27.6799	29.5827	28.2737	29.7664	29.1671	20.7797	21.8159	21.9438	21.8999	22.2541	21.143	30.5063	31.7983	30.8463
Cre01.g064362	2.55798	2.5798	2.45161	2.42335	2.30567	2.30579	2.4105	2.10801	2.19941	2.34874	2.37879	2.29322	2.29384	2.20657	2.77824	2.86068	2.88657	2.64454	2.52793	2.46935	2.31846
Cre01.g064727	0.375187	0.280914	0.24813	0.287397	0.246518	0.252441	0.26697	0.268543	0.396807	0.291936	0.417117	0.435578	0.230631	0.116528	0.470864	0.444987	0.366224	0.158345	0.352655	0.572936	0.265071
Cre01.g065092	0	0	0	0	0	0	0	0	0	0	0	0	0	0	0	0	0	0	0	0	0
Cre01.g065457	0.728654	0.969482	1.16783	0.839466	0.616079	0.638102	0.731063	0.715813	0.636243	0.580927	0.713843	0.667084	0.934577	0.888779	1.03347	1.30517	1.06309	1.19826	0.662406	0.665359	0.343198
Cre01.g065822	31.5623	32.6428	24.6505	32.0692	30.4091	28.5992	31.1056	29.4567	30.8655	29.5023	31.5894	31.7988	32.3328	31.1956	28.9044	24.0096	23.3964	27.9698	31.8015	28.3622	28.5036
Cre01.g066187	39.2696	41.4251	43.459	40.2968	37.5167	37.6813	36.8209	37.2748	46.8722	45.7056	45.5601	43.2615	37.122	40.8563	39.2181	44.442	50.2331	44.5661	31.1721	34.6706	34.6753
Cre01.g066552	74.6767	69.556	63.5277	70.4989	78.1756	76.7262	75.258	74.7734	78.6101	81.5223	79.7292	74.7951	119.205	98.5677	97.1723	137.243	132.702	137.759	91.0789	93.2456	86.6474
Cre01.g066917	13744.4	13874.4	12869.2	12566.7	12348.8	12356.8	13343.2	13387.7	13116	13524.8	14418.4	13441.9	12580.7	13967.1	14756.8	15509.4	16471	17632.3	12713.4	14024.4	15122.4
Cre01.g067282	0.0138018	0.0158306	0.0160294	0.0169157	0	0	0.0294627	0.0222272	0	0	0	0.0137344	0.0249329	0	0.0157867	0	0.0491136	0.0246705	0	0	0.0260029
Cre01.g067647	0	0	0	0	0	0	0	0	0.0307503	0	0	0	0	0	0	0	0	0	0	0	0
Cre01.g068012	3.34433	3.37189	3.69615	4.41288	3.78702	4.04533	4.59149	4.15886	3.82001	3.90821	3.80221	3.85133	3.5445	3.37197	3.31626	3.03339	3.2751	3.63977	2.51993	2.85228	2.8455
Cre01.g068377	8.45886	7.79788	7.1651	7.49702	7.19492	6.59421	7.40565	6.45948	7.84318	6.74091	8.18503	7.4088	4.86209	6.19988	5.7972	5.20536	4.22902	5.34199	7.80278	7.83287	8.79148
Cre01.g068742	18.9877	20.1797	16.718	19.7809	19.0863	18.8129	20.3486	20.9988	19.296	20.245	20.4779	20.9886	18.657	16.4313	17.492	17.9835	20.1713	21.9846	24.1987	24.0916	24.5577
Cre01.g069107	19.314	16.6147	24.1479	19.2633	20.482	22.2163	17.9327	19.4005	16.2082	18.4198	17.3062	18.1409	28.0815	29.2977	28.5161	29.4521	31.9096	27.2135	22.2461	19.9703	18.6116
Cre01.g069472	7.8536	8.19233	9.10319	7.7686	8.10734	7.67667	8.135	7.45676	7.55011	6.49589	6.83399	7.64597	8.16895	8.58003	8.09886	9.17694	9.32479	11.6063	10.244	10.7317	10.3254
Cre01.g069837	2.35062	2.92987	2.47645	3.13962	2.72496	2.66449	2.54	2.44949	2.59353	2.61876	2.86052	2.97642	2.4913	2.67782	2.15593	2.34184	1.98758	2.58866	1.96269	2.18346	2.08405
Cre01.g070202	32.8716	31.4411	25.8871	32.1476	29.6593	31.6203	32.0816	32.3839	32.3466	31.1399	32.2115	31.4786	28.5472	26.8046	29.519	30.6862	30.7204	27.1149	27.8874	27.482	28.049
Cre01.g070567	15.806	13.9381	14.992	13.0384	13.2761	13.4965	12.5779	12.6056	15.1481	13.8842	13.5623	13.4265	11.9526	13.6047	11.8714	11.9119	9.77178	13.1022	14.4585	13.8613	15.5616
Cre01.g070932	4.67398	4.81445	4.76893	4.61014	4.52091	4.3355	4.67493	4.56777	4.57574	4.05801	4.31224	4.31314	4.43238	4.85398	4.80109	5.05754	4.81199	4.42197	5.31001	5.00692	5.20996
Cre01.g071297	0	0	0	0	0	0.0653813	0.149813	0.226043	0.106883	0.0756104	0	0	0.0950844	0.107003	0.0401362	0	0.0312167	0.0627224	0.070888	0.196175	0.0330549
Cre01.g071662	35.0938	33.4208	29.1149	33.694	30.8914	30.7989	31.443	30.8019	30.8616	30.0946	32.2051	32.0853	37.5616	37.617	37.5839	35.5989	33.2443	31.245	41.8561	43.1751	44.4311
Cre01.g072027	0.0120493	0.0691023	0.0419821	0.0147678	0.0242565	0.101029	0.0257216	0.0776194	0.0367017	0.0259634	0.0143956	0.0119904	0	0.0122477	0	0	0.0214386	0	0.0730254	0.0449088	0.0681032
Cre02.g073150	2.51639	2.09488	2.35688	1.94002	1.96094	2.07965	2.38262	2.90868	2.55495	1.96774	2.52149	2.30215	3.77598	4.20803	3.48178	2.91645	3.46627	2.68429	2.62378	3.06324	2.75279
Cre02.g073176	1.17931	1.29855	1.35595	1.01177	1.22265	1.50519	1.20839	1.44341	1.41291	1.29598	1.36668	1.34958	1.92802	1.33059	1.68613	1.09304	1.93042	1.51775	1.48901	1.37356	1.3331
Cre02.g073200	37.8742	33.4398	32.354	33.3977	30.0152	27.5885	30.628	29.4164	33.8064	32.0407	33.1179	32.0488	26.2713	30.1941	30.158	31.0783	26.712	25.9846	27.9999	27.3255	28.6741
Cre02.g073250	16.8018	16.0432	15.8075	17.0171	15.5944	15.8522	16.098	15.8989	15.5652	16.4982	16.2714	16.2684	13.7543	13.9914	14.3352	13.1765	12.7249	13.686	17.6885	16.7076	16.7783
Cre02.g073300	8.21542	5.99152	7.50072	9.07951	7.69565	6.19373	6.43714	7.18886	7.18412	8.13485	6.41106	6.85209	10.5517	8.54375	8.20189	9.64354	8.70273	8.06395	10.4089	8.71684	8.14159
Cre02.g073350	2.31169	1.18331	1.24255	1.45175	1.46149	1.53068	1.59054	1.67683	1.49362	1.29674	1.23256	1.27377	2.36413	1.67007	2.09783	2.32782	2.6174	2.73197	2.77887	2.75922	2.46558
Cre02.g073400	10.938	10.5228	10.4644	11.2441	10.1151	10.1009	10.5947	11.0425	10.1199	10.0903	10.9933	10.6124	12.7077	10.3537	11.4162	11.9176	12.1876	11.6331	10.8688	11.988	10.4582
Cre02.g073450	1.35689	1.21287	1.07595	1.34189	1.11146	1.02872	0.988821	1.42415	0.940622	0.806557	0.849684	0.763592	1.19179	1.2746	1.31654	1.53001	1.41524	1.0538	1.21935	0.98529	1.08427
Cre02.g073500	2.76574	3.31838	3.23326	3.43434	4.01096	3.23775	4.03959	3.72152	3.76879	3.60708	3.413	3.69377	3.58287	4.34638	3.53811	2.53917	2.36334	2.76457	2.31579	2.25491	1.88545
Cre02.g073550	110.687	108.108	106.567	104.623	102.154	105.052	103.894	104.935	103.3	99.8549	103.393	102.806	69.6574	80.498	82.7886	85.0722	81.2303	90.3284	80.7866	84.9745	92.6708
Cre02.g073600	8.46271	8.79666	15.2036	8.10315	9.01726	10.2554	7.09205	7.61297	6.88061	8.69017	6.5166	7.26998	35.8905	23.8572	20.9475	39.831	41.9366	27.3584	16.1947	13.7377	11.9579
Cre02.g073650	83.0168	74.1597	67.8501	76.7767	79.0206	73.4215	75.4198	76.018	81.3381	79.2749	82.541	81.8496	65.0695	67.2478	63.2359	63.0868	61.899	66.7957	70.7394	77.9637	76.6542
Cre02.g073700	71.6453	69.9104	69.1786	61.5659	68.1415	69.0902	67.6656	66.7203	69.3547	67.1608	72.2025	68.418	72.1015	85.6793	79.4479	84.4033	96.4846	105.21	102.427	112.775	121.606
Cre02.g073750	7.78987	7.49925	6.05423	8.0494	9.24901	9.08183	10.3892	10.1382	7.6102	8.18641	8.12801	8.39655	13.6068	12.678	11.7398	7.08492	6.81212	8.29136	11.8845	12.143	12.1932
Cre02.g073800	10.5803	9.48294	10.6092	9.28265	10.0095	10.3955	7.77541	8.82215	7.89537	8.72054	9.35952	7.45054	11.541	11.9592	11.5728	15.2631	12.3185	10.5411	10.1323	11.5284	11.1104
Cre02.g073826	0	0	0	0	0	0	0	0	0	0	0	0	0	0	0	0	0	0.0713714	0	0.0372043	0
Cre02.g073850	21.6933	22.6731	19.9319	20.8952	20.7522	22.5845	21.4011	22.7586	21.2205	20.2597	21.7219	20.9108	23.329	27.8077	27.3396	26.0125	22.574	24.0959	26.718	32.1405	33.7207
Cre02.g073900	13.0526	10.6679	11.0312	10.5036	11.2896	11.1851	12.2455	11.7347	9.94446	9.93532	10.8995	10.6897	10.6304	11.6818	10.8189	11.4954	10.2768	10.0596	8.13798	8.59255	9.3566
Cre02.g073950	0.477623	0.394437	0.599086	0.327814	0.288451	0.373771	0.489398	0.384595	0.484941	0.267582	0.388027	0.418253	0.43141	0.271872	0.546309	0.278542	0.509883	0.409795	0.366656	0.391631	0.395933
Cre02.g074000	5.08221	5.84324	4.3523	5.75284	5.33356	4.84176	5.12855	5.06956	5.85003	6.02939	6.66167	6.05354	3.15874	3.52336	3.04259	2.70509	2.35725	3.50643	2.89955	2.66035	3.13465
Cre02.g074050	3.16685	3.26053	2.925	3.42291	2.9868	3.18262	3.64628	3.07209	3.266	2.6328	2.47269	2.45657	2.34241	2.68671	2.02505	2.15536	2.39581	2.00575	1.36012	1.2779	1.50334
Cre02.g074100	57.4101	57.9875	64.1199	57.6466	57.5964	62.6234	59.196	62.3802	58.2897	58.1942	61.9783	61.2593	42.9383	48.5122	55.525	51.2086	53.087	57.2105	50.6217	61.8715	63.9136
Cre02.g074150	16.8519	15.5294	13.7249	16.2709	14.0219	13.6808	15.1338	15.0094	16.1612	15.6779	15.913	15.2826	13.0001	13.8142	13.8801	14.225	15.2022	14.4646	10.8061	10.5677	10.8808
Cre02.g074200	1.10816	1.43506	1.76446	1.31437	1.92501	2.06478	2.21297	2.02932	1.39735	1.55979	1.55884	1.5474	2.3732	2.37999	2.49417	1.73106	1.98759	2.65174	1.66097	1.49887	1.39748
Cre02.g074217	0	0	0	0	0	0	0	0	0	0	0	0	0	0.0766436	0	0	0	0	0	0	0
Cre02.g074250	4.11098	4.42107	4.79103	4.68046	4.38174	4.34098	4.57035	4.22246	4.12333	4.64402	3.92408	4.20432	2.82514	3.23719	2.73003	3.22758	3.57481	2.66168	3.51196	3.40562	3.04034
Cre02.g074300	3.43321	3.67453	3.10945	3.40692	3.10017	2.91547	2.93305	3.03471	3.11284	2.76273	3.04254	3.12117	1.53137	1.68024	1.59986	1.53387	1.62139	1.92563	2.07643	1.80353	1.95643
Cre02.g074350	1.30995	1.34152	1.30403	1.28603	1.2378	1.35113	1.2769	1.36156	1.07216	1.05128	1.08594	0.884546	1.00814	1.01222	0.963211	1.12754	0.986984	1.06323	1.01938	0.734833	1.09547
Cre02.g074370	2.80606	2.8575	2.9245	3.40632	2.84467	2.81385	2.9736	2.91202	2.95105	3.11699	2.8484	2.75902	2.37123	2.64804	2.20612	2.4689	2.80017	2.98073	1.77233	1.83459	1.74119
Cre02.g074400	10.5013	9.77628	11.1542	10.0216	10.0365	9.78329	10.3598	10.5084	10.3724	10.523	10.914	11.3225	12.248	12.2702	11.9882	10.0867	11.2106	11.1167	11.8637	12.6728	11.6211
Cre02.g074437	6.03393	6.62426	6.26697	5.66267	6.07346	5.81409	5.35465	5.76102	6.56398	5.55357	5.95248	5.47261	6.30657	6.57136	6.32981	5.61947	5.29122	4.28339	6.46051	7.08403	6.78833
Cre02.g074474	0	0	0	0	0	0	0	0	0	0.0499577	0	0.0461429	0	0	0	0	0.0825027	0	0	0	0
Cre02.g074511	67.4345	69.4578	69.9764	65.6959	63.0353	67.0205	59.7588	62.6586	70.0138	74.594	73.1215	71.1583	59.4427	69.4862	65.4331	54.6455	44.649	51.6039	65.8974	66.227	69.8115
Cre02.g074550	16.2685	12.097	15.1252	12.9263	12.335	15.5937	13.5814	12.7904	11.6188	12.4209	12.0393	13.597	20.441	19.2706	21.6849	18.4984	15.9542	14.2726	12.7234	14.6015	13.1127
Cre02.g074600	7.37276	6.72833	8.09607	6.40164	6.65267	7.50497	6.04671	6.7941	6.60865	7.33724	7.17634	7.21677	8.16549	7.73917	7.10029	7.84537	7.36318	6.96636	7.22395	7.71206	6.7938
Cre02.g074626	0	0.0602839	0	0	0.0529026	0	0	0	0	0	0.0627927	0	0	0	0.0601166	0	0	0	0	0	0
Cre02.g074650	16.8585	17.8105	16.1369	18.6598	17.308	15.9725	17.149	16.1923	17.7666	18.2175	19.2358	19.8598	14.1777	13.5924	13.4268	15.1536	14.4133	15.2026	14.647	15.1904	13.9453
Cre02.g074700	16.77	15.1984	14.6486	14.5033	16.3092	16.8556	15.2019	15.805	16.5952	15.7265	16.4799	17.017	20.2463	22.9521	22.0724	22.7773	18.2809	19.2099	23.6672	24.1209	24.8086
Cre02.g074720	0.29282	0.335863	0.360085	0.48555	0.312076	0.449315	0.367695	0.499314	0.244841	0.445382	0.329261	0.308529	0.451186	0.455216	0.571352	0.448446	0.475027	0.584987	0.313174	0.369138	0.584129
Cre02.g074737	2.50031	2.65652	2.35365	2.48379	2.09282	2.03511	2.30351	2.54314	2.69895	2.75049	3.11295	2.95951	2.40103	1.92617	2.58894	2.2201	3.55892	3.95175	3.456	3.2616	3.47098
Cre02.g074758	2.39939	2.22867	2.26402	1.86504	2.23452	2.28063	2.06836	2.3865	1.64405	1.31144	1.41867	1.59341	2.17273	2.51966	2.63743	1.79347	2.08881	1.98782	2.61866	2.53902	2.67869
Cre02.g074800	3.84113	3.21153	3.26869	3.78272	3.03523	2.97268	3.31805	3.30331	2.9518	2.73411	2.70632	2.64132	1.64743	1.94653	2.09682	2.07223	1.89616	1.71482	1.7038	1.71473	1.94406
Cre02.g074850	1.37057	1.42025	1.56982	1.33225	1.29392	1.51461	1.48305	1.30151	1.07487	1.23222	1.2535	1.11931	3.04794	2.38273	2.7245	2.40182	2.30403	2.43296	1.77585	1.30348	1.46916
Cre02.g074900	10.3138	10.2352	9.87061	10.962	10.7536	10.1572	10.2116	10.792	11.3618	10.5806	10.7021	10.57	7.59619	8.13763	8.83597	9.18599	10.272	10.2094	9.83676	10.4077	10.5414
Cre02.g074950	16.0801	16.3504	16.1124	16.3308	16.3415	17.1588	16.3609	16.7999	16.4476	17.0416	17.102	18.3162	19.9978	23.1592	19.6342	16.7334	17.0643	19.6594	24.4118	25.6533	25.7441
Cre02.g074976	0.429712	0.22843	0.164562	0	0.354229	0.49102	0.393368	0.61058	0.264221	0.107028	0.267139	0.229887	0.243647	0.454718	0.518582	0.596777	0.471874	0.356623	0.146642	0.123481	0.121259
Cre02.g075000	65.0551	62.9213	46.6873	67.9529	61.2082	65.6895	61.4794	63.1361	58.7943	57.4364	62.3214	64.0583	80.6456	82.7185	70.8564	49.6553	45.3083	60.6379	57.1199	55.747	58.3592
Cre02.g075050	62.5703	52.1606	52.9157	50.6883	47.9767	45.6576	47.5454	49.7451	52.9788	49.6447	52.8489	51.4269	37.5582	37.9571	38.5339	42.0109	44.7488	51.0086	36.7444	35.7097	38.6343
Cre02.g075100	7.96843	7.39	8.23318	7.7426	8.54451	8.86149	9.4054	8.80084	7.3252	8.41101	7.63316	7.3044	9.25617	10.1245	9.97653	10.2795	9.26024	8.30864	9.15465	10.0502	8.46996
Cre02.g075150	27.4406	26.6409	24.0218	26.3208	26.87	24.4605	26.0269	26.9744	26.2519	24.9952	26.1354	24.398	25.6813	25.6795	25.7062	25.5677	23.979	24.0391	31.0594	31.3868	29.7309
Cre02.g075200	1.27814	1.28276	1.08057	1.45132	1.41894	1.611	1.21375	1.0973	1.60306	1.12391	1.45965	1.45893	0.81492	0.735563	0.892215	0.606803	0.944759	0.739147	0.78791	0.69179	0.849891
Cre02.g075250	3.99407	4.36301	5.74315	4.05601	3.71393	4.81954	4.18186	4.34944	3.55318	4.46706	3.09031	3.89883	5.15374	5.45176	6.52636	6.29856	5.78664	5.84743	3.80384	3.89877	3.18911
Cre02.g075301	0.220239	0.084204	0.397887	0.269928	0.591151	0.433157	0.339547	0.650254	0.273305	0.29001	0.380069	0.267864	0.685201	0.422855	0.643772	0.458714	0.566016	0.218706	0.889844	0.775245	0.991228
Cre02.g075350	14.1278	14.7607	14.6591	15.8704	17.3853	16.5748	15.6782	15.634	14.065	15.6998	16.082	16.6907	22.4565	21.2705	20.0609	16.7239	15.8961	17.153	16.3688	16.6618	17.5506
Cre02.g075400	54.3965	55.2414	66.5022	51.745	46.4184	46.5206	45.167	47.1118	60.9666	71.41	66.1061	64.3285	93.7441	118.506	101.195	86.7154	85.1543	94.934	82.594	90.6232	94.5174
Cre02.g075500	8.63825	7.21319	7.89875	7.9458	7.52131	7.75138	7.91904	7.9088	9.16519	8.96411	8.33647	7.85771	8.5843	9.30119	8.30448	9.08788	7.87335	7.76771	7.976	10.1393	10.234
Cre02.g075550	6.37628	6.17746	6.47073	6.52504	6.01304	6.17099	6.83875	6.55503	5.65687	6.43616	4.91835	5.91389	7.10133	6.92173	6.23113	7.63954	6.69131	5.0348	6.19051	6.77762	6.21061
Cre02.g075600	1.94012	2.26981	1.89273	2.01777	1.91377	2.26708	2.20095	1.83898	2.03175	1.85733	1.77486	1.71551	1.27675	1.13253	1.42658	1.30463	1.38078	1.20882	1.49497	1.47719	1.40987
Cre02.g075650	21.0241	20.3567	20.7057	20.0523	20.4335	20.579	20.3376	19.1788	19.8973	22.0229	19.8351	21.3013	19.1533	20.4713	19.4495	18.6501	18.1849	18.4667	21.7235	22.0617	23.2508
Cre02.g075676	0.54523	0.5003	1.01317	0.668242	0.603682	0.660335	1.2221	0.965875	0.775017	0.88113	0.3257	0.379795	0.640219	0.387944	0.374183	0.170341	0.582057	0.584752	0.660879	1.06686	0.513611
Cre02.g075700	1930.47	1909.69	1857.73	1863.59	1752.8	1921.33	1877.12	1891.58	1892.8	1888.75	2014.19	1919.65	2011.9	2130.55	2121.62	2441.58	2109.06	2110.16	2016.68	2060.42	2069.34
Cre02.g075750	1.12494	1.03493	1.04112	1.28539	1.36231	1.21178	1.0256	1.12757	1.12433	0.908992	0.944996	1.22439	0.619185	0.672974	0.663464	0.561351	0.813126	0.795944	0.609574	0.600524	0.684391
Cre02.g075800	7.99126	8.24162	8.52711	6.66665	8.58437	8.98805	8.67281	8.23725	8.04552	7.62085	7.51487	6.99437	18.2575	15.6996	16.4119	15.3854	12.6253	14.0041	13.0462	12.4309	11.8294
Cre02.g075850	16.4631	15.4565	15.4859	15.9437	17.3493	16.6643	16.6179	15.5979	16.6949	16.1396	14.5459	15.2919	14.2085	14.751	14.7164	14.3506	14.0312	12.5713	14.2888	15.0943	16.1225
Cre02.g075900	36.6251	36.2692	37.0338	35.6453	37.3652	36.5179	35.6637	35.1498	36.7719	37.3754	40.2801	37.0641	43.0188	45.7054	42.4199	45.9583	43.6327	43.1686	50.1687	50.528	51.5846
Cre02.g075950	1.82149	1.53546	1.38652	1.78595	1.55951	1.47613	1.5928	1.80246	1.72461	1.43281	1.52594	1.52868	1.62939	1.36964	1.34544	1.33011	1.54624	1.82799	1.52509	1.4641	1.35614
Cre02.g075994	0	0	0	0	0	0	0	0	0	0	0	0	0	0	0	0	0	0	0	0	0
Cre02.g076000	4.08539	4.32399	4.80263	4.33543	4.81424	4.31662	5.05184	4.11878	4.24916	4.16892	3.98807	4.77604	4.98015	5.03045	5.28077	4.77338	4.53567	5.04648	5.65314	5.91114	6.41412
Cre02.g076050	2.48521	2.76965	3.3776	2.9379	3.33532	2.95568	2.95359	3.40623	2.4875	2.60156	3.15866	3.19218	4.04374	4.13854	3.4071	3.96475	4.37475	3.5286	3.84555	4.23714	4.11765
Cre02.g076100	4.3631	4.79013	4.97932	5.18657	4.91015	4.17298	4.49525	4.32249	4.6453	5.31551	5.02568	5.02017	2.61362	2.45872	2.77253	2.99761	3.60746	3.09611	2.58613	2.86555	2.90179
Cre02.g076150	9.30383	10.222	9.99797	10.6902	9.08486	10.022	10.2138	10.525	10.7812	11.4674	10.1943	10.3905	7.51304	8.36482	8.24162	8.97815	9.66011	9.28681	7.20152	8.30391	7.62111
Cre02.g076200	7.32555	7.88339	6.50602	7.91324	7.34463	7.02539	7.16734	6.88186	7.83156	7.63706	7.51644	7.80431	4.61228	5.56271	4.98635	5.16817	4.79827	4.59583	4.95475	5.64796	5.54764
Cre02.g076250	289.97	259.819	218.014	224.714	217.645	212.709	227.24	221.513	249.446	221.5	242.999	228.782	196.726	253.355	242.18	263.095	214.423	242.722	459.058	447.955	458.645
Cre02.g076300	56.056	52.9565	49.6734	47.2334	51.6747	51.9	48.872	50.8638	51.4206	46.8275	51.762	47.3939	51.0396	69.0727	63.0857	63.398	64.1872	68.2046	74.4911	82.6134	94.5983
Cre02.g076350	183.404	172.543	165.269	169.013	167.042	167.917	172.956	169.915	181.079	172.854	177.897	179.588	154.977	167.475	175.157	173.462	176.713	175.018	184.128	183.505	185.723
Cre02.g076400	16.6381	14.7672	20.8187	15.9615	16.2487	16.8845	14.6932	14.5139	16.34	15.4181	14.7902	17.4437	17.9803	18.573	18.4644	18.8224	19.0306	18.4991	12.5045	15.7336	11.8016
Cre02.g076433	0.0507956	0	0	0	0	0	0.0542166	0	0	0	0	0	0	0.0516319	0.0581005	0	0	0	0.102616	0.0473299	0
Cre02.g076466	21.1949	21.7002	23.6322	23.9012	22.5322	28.1024	24.9664	26.5269	20.0688	22.3788	22.5717	22.1708	21.5581	19.8224	20.2478	22.899	20.8798	18.3041	16.3305	14.5958	13.46
Cre02.g076500	8.10362	7.64598	7.26733	9.51738	9.68876	9.13822	8.92015	8.52256	9.24374	8.7155	8.14938	8.34449	8.77074	7.95053	7.64088	7.49982	7.88618	8.53988	8.12846	8.35176	7.7266
Cre02.g076550	3.23828	3.1542	3.99972	3.24441	3.88036	3.28024	3.84042	2.98006	3.10524	2.82432	2.76347	3.4782	1.85712	2.45563	2.05777	2.8103	2.21779	1.516	3.06328	2.75392	2.83259
Cre02.g076600	7.90918	7.426	11.787	6.04778	5.91791	7.36838	5.93917	6.50959	6.50246	7.54088	6.22984	5.98994	11.5694	12.5571	11.1281	17.2022	12.827	10.7595	12.0188	11.8369	12.1977
Cre02.g076625	4.37867	4.74736	5.97624	4.64188	5.67809	4.80878	4.70768	4.69681	4.65669	4.68306	4.18122	4.91385	4.46021	4.93806	4.2041	4.37689	3.82427	4.62751	4.06774	4.63085	4.01936
Cre02.g076650	8.29381	9.69518	9.66932	9.19136	8.57205	9.91744	9.73423	9.16042	8.679	8.07969	8.12447	8.03191	12.8013	14.4059	11.0495	11.417	12.2124	11.8714	13.8341	13.5609	13.3507
Cre02.g076663	0.325215	0.248679	0.377704	0.93004	0.872922	0.807942	0.347118	0.436453	0.330198	0.35038	0.388542	0.323625	0.881247	1.1019	0.991957	0.225786	0.192878	0.968857	0.98549	1.31311	1.42966
Cre02.g076700	3.01632	3.64867	3.19405	3.40173	3.25295	3.58935	3.40885	3.67385	3.62872	3.57743	3.72481	3.50604	2.57566	2.57645	2.58032	2.13813	2.46916	2.80907	2.5603	2.50349	2.39967
Cre02.g076750	10.6738	11.0332	12.211	9.71359	9.90742	11.4922	11.3927	11.8115	11.5837	10.7079	11.3778	11.6393	8.74625	9.32282	9.10179	10.1839	11.0593	9.31112	9.58718	8.21849	9.54305
Cre02.g076800	20.2797	17.7359	19.0488	19.8296	21.3076	19.3763	20.0899	19.1541	18.1577	20.8376	18.0018	19.8364	15.5063	16.7971	16.7543	15.9231	17.2281	17.926	14.8455	15.996	16.3579
Cre02.g076850	9.25884	8.12909	8.12032	9.47598	8.19059	8.09221	8.81266	9.51149	9.13418	8.79265	8.26781	7.97876	9.59159	9.9934	10.4812	9.24455	9.14969	9.04276	8.53274	8.31583	9.21643
Cre02.g076900	59.5818	56.4575	48.9904	54.248	54.1632	50.5223	53.3925	54.6519	53.1629	51.9622	56.5163	51.6585	52.9037	56.403	55.2316	55.1841	51.7407	51.1533	61.0792	57.9698	55.7491
Cre02.g076950	24.9309	24.6167	23.391	23.6098	18.5265	16.8811	17.5704	17.8138	39.3305	36.5801	37.8544	38.5982	20.9004	23.165	20.6314	18.8305	17.7082	17.6028	20.6581	19.7786	19.6368
Cre02.g076987	0.943645	1.08235	1.11587	0.883181	2.57317	2.54147	1.95946	2.48678	1.56781	1.47878	1.49636	1.63904	5.26903	4.69126	4.37627	3.50203	4.24322	3.28148	1.78502	2.30207	2.08492
Cre02.g077024	0.0737604	0.0725166	0.17133	0.0904019	0.159094	0.235601	0.078728	0.229091	0.0641919	0.079468	0.100712	0.125828	0.180836	0.149949	0.108473	0.131682	0.243727	0.26369	0.0319306	0.039273	0.00992612
Cre02.g077061	1.6174	1.65224	2.0839	1.73452	1.75518	1.48326	1.88817	1.18028	1.82179	1.57919	1.29829	2.03701	1.23264	1.92659	1.53203	1.68436	1.21405	1.53588	0.867914	0.847713	0.976057
Cre02.g077100	62.6453	57.9364	54.388	56.2172	53.727	49.981	51.7647	54.0364	54.5081	52.5052	57.2705	49.9578	59.9915	61.3906	64.4556	65.1445	57.1665	54.2054	66.8132	65.9082	64.5821
Cre02.g077150	8.57342	8.79305	8.64007	8.70084	8.19583	7.96608	8.7877	8.20026	7.57638	7.30639	7.88539	6.36478	9.4238	9.42925	9.75447	9.80232	11.9249	13.3383	9.85126	10.5034	9.05905
Cre02.g077200	4.46123	5.62869	5.74256	4.51089	4.78982	5.02206	4.36487	5.29864	5.28451	4.68628	4.35278	4.58739	4.93624	5.55497	4.33737	6.34943	5.52324	6.91109	4.6189	4.81501	4.55271
Cre02.g077250	2.81907	3.80035	3.08272	3.92624	4.47741	4.82628	4.39616	3.93563	3.8845	4.29942	3.5211	3.86182	4.67926	4.01911	3.8945	3.20267	2.8336	3.17393	3.77203	3.83775	3.50054
Cre02.g077300	326.414	266.439	278.699	248.352	236.319	237.901	237.522	236.216	265.771	241.449	248.544	243.153	173.85	218.051	209.5	197.009	173.232	191.61	208.18	208.005	231.74
Cre02.g077350	37.4212	36.6337	40.8316	35.3909	37.1078	32.9808	32.9055	31.9734	36.3269	34.0995	35.8513	33.9915	32.9585	36.7739	37.0652	45.6736	43.0053	35.4681	45.3989	46.3045	43.7397
Cre02.g077401	25.6666	24.1172	25.0796	26.4465	25.5408	24.8639	24.2782	23.9596	25.0715	26.4291	28.8425	27.3816	22.3919	22.8404	22.8069	22.4039	21.6644	21.8952	30.7109	30.3553	30.6276
Cre02.g077451	2.1118	1.86911	2.60713	2.18065	1.90805	2.09133	1.75707	2.19589	1.95844	2.22146	2.12569	2.18421	2.61339	2.417	1.76883	2.56288	2.55917	1.93198	1.51165	1.64234	1.75437
Cre02.g077500	21.1199	19.5683	16.6491	19.7268	17.058	19.332	19.3306	20.6636	18.9072	20.5827	21.027	20.1692	23.2302	21.2945	21.9492	20.5457	19.1927	21.0068	16.7453	16.5842	18.5046
Cre02.g077550	95.4516	102.978	81.1697	98.4849	94.8435	93.4383	95.9253	96.1773	119.536	120.837	128.226	131.972	79.5219	87.8062	79.4399	64.113	67.2556	76.728	67.4636	67.363	71.6614
Cre02.g077600	4.57799	4.94249	3.83911	4.70251	4.68061	4.56437	4.6623	4.53661	4.46834	4.34574	4.80339	4.66656	4.09358	3.80002	3.52591	3.32634	3.44252	3.43501	3.23958	3.19006	2.66288
Cre02.g077650	24.5595	23.3614	22.7022	23.5666	21.5558	26.6157	26.5053	25.8298	22.1137	22.3854	22.7549	23.3965	27.4101	22.4165	26.7884	27.4269	29.7125	31.3568	20.6651	22.5017	22.5343
Cre02.g077700	4.85341	5.57503	5.20442	5.73785	5.74264	5.60859	5.5623	5.36643	5.99618	5.7534	5.311	5.4138	3.88595	3.71817	3.84011	4.39832	4.19669	3.82586	4.01301	4.30882	4.17409
Cre02.g077750	364.335	357.883	342.749	333.193	286.579	260.996	273.671	281.173	378.554	328.607	352.738	340.38	254.144	352.798	306.305	318.219	321.07	354.275	376.194	408.935	441.711
Cre02.g077800	274.266	233.705	155.478	196.461	190.879	186.332	194.203	201.143	162.546	133.341	153.285	151.893	125.951	157.993	147.505	104.091	101.363	116.569	143.274	156.72	157.726
Cre02.g077850	351.627	332.338	220.687	298.709	279.755	274.92	285.836	300.187	272.973	239.186	265.057	277.393	198.476	245.686	217.649	139.932	137.146	187.972	227.277	220.251	249.684
Cre02.g077900	2.30401	2.30634	2.42044	2.47726	2.63534	2.26355	2.41446	2.33593	2.5945	1.95198	2.31473	2.87635	1.4473	1.80968	1.71297	1.67958	2.18944	1.87198	2.03106	2.01019	2.17039
Cre02.g077925	1.69972	1.27318	1.57118	1.7856	1.92034	1.68045	2.11038	1.87143	1.69054	1.7565	0.91174	2.03659	1.97391	1.16355	2.26156	1.58947	1.54296	1.61211	1.82198	1.3575	1.53579
Cre02.g077951	0.958294	1.30949	1.14731	1.09475	1.20869	1.27302	1.32589	1.22892	1.24925	1.12167	1.03889	1.18318	1.00449	0.925968	1.01491	0.800839	0.973554	1.09966	0.896263	1.01417	0.941726
Cre02.g077976	0.193934	0.243626	0.160882	0.124504	0.213796	0.215088	0.187281	0.11898	0.215659	0.139294	0.176532	0.220556	0.35034	0.309771	0.211261	0.182729	0.0985873	0.231102	0.25186	0.309775	0.356675
Cre02.g078000	3.53501	3.20102	3.84316	3.7462	3.78557	3.82568	3.71634	3.67047	3.60266	3.67969	3.76292	3.5045	4.65743	4.43072	5.03141	4.26263	4.40983	3.72948	3.57068	4.27206	3.90587
Cre02.g078050	1.87557	1.85886	1.70245	1.89701	1.7229	1.68795	1.72979	1.59824	1.48832	1.40272	1.76218	1.73956	1.48851	1.4067	1.31217	1.40329	1.44175	1.44843	0.91966	1.06892	1.26078
Cre02.g078100	36.5573	36.8111	38.4349	33.1007	34.317	33.0212	34.0289	35.1377	33.8831	33.043	32.3455	31.7061	32.1648	34.1299	35.4288	40.4848	35.3442	34.5431	40.2576	36.988	38.3426
Cre02.g078150	2.91097	3.47594	2.96935	3.64097	3.39404	3.05788	3.31659	3.35446	3.14626	3.28338	3.49821	3.55934	2.42114	2.05648	1.95772	1.94691	1.62139	1.7853	2.45316	2.55328	2.42452
Cre02.g078200	6.35559	6.20668	6.56131	6.24222	11.4471	11.4275	11.9647	12.3358	3.38784	4.29388	4.14191	3.62874	18.756	19.1122	20.0954	14.3078	14.1425	12.9547	10.591	11.566	10.3575
Cre02.g078226	16.9984	17.1187	17.069	16.728	20.7794	21.8649	21.0616	21.1367	15.1303	14.8768	15.4082	14.7612	22.022	21.123	21.3715	24.5125	24.1426	23.0529	19.4255	20.1271	18.717
Cre02.g078251	0	0	0	0	0	0	0	0	0	0	0	0	0	0.0743653	0	0	0.130171	0	0	0	0
Cre02.g078300	23.6108	25.5927	27.9599	24.279	30.4224	32.7068	31.996	31.5292	28.9303	28.8673	28.5777	28.0776	71.1531	56.5749	60.2693	70.772	69.31	73.691	81.6926	82.2981	77.6709
Cre02.g078316	1.11389	1.23685	1.00466	0.987592	1.37167	1.391	1.35333	1.35494	1.04674	1.27668	1.37326	1.23816	1.39144	1.30086	1.27408	1.17235	1.24394	1.22852	1.04134	0.971642	1.10511
Cre02.g078350	1.24957	0.955499	1.0836	1.021	1.0649	1.11757	1.04031	1.12022	0.786604	0.834683	1.05498	0.928451	2.37773	2.54875	2.57269	1.30998	1.37844	1.38482	2.04473	2.24324	2.11094
Cre02.g078400	2.89416	2.89089	2.71572	2.73669	3.25073	3.23195	3.06862	3.28733	2.68552	2.42634	2.63336	2.6416	5.62645	4.60753	4.73535	4.17167	4.69755	5.32741	3.02016	2.8217	2.69923
Cre02.g078450	6.03573	5.74604	5.94438	5.26701	6.14818	5.69051	5.39859	6.25014	6.16498	6.0736	5.22079	5.45365	6.18228	5.71791	5.75771	5.2045	5.06882	4.46654	3.77992	3.55432	4.04822
Cre02.g078476	0.0750276	0.0286854	0.0290456	0.0153258	0.0755192	0.0815472	0.0266935	0.0302072	0.0507848	0.0808333	0.164335	0.161765	0.112947	0.0889733	0.0429086	0.0781339	0.0667461	0.245869	0.0252616	0.08156	0.0235588
Cre02.g078500	2.73097	1.98697	2.27229	2.57278	1.96933	2.37336	1.97952	2.64214	1.53125	1.58093	1.55833	1.37909	1.89607	2.25803	2.12132	1.97385	1.77682	2.40434	2.59384	2.73454	2.80297
Cre02.g078507	24.0266	26.7863	26.5756	24.5394	21.9824	23.8258	24.3158	23.0862	26.4788	26.3208	28.3433	27.6595	24.7414	26.0639	26.0192	30.0326	32.5108	32.0598	21.9917	27.0905	25.9616
Cre02.g078550	9.02153	9.92578	10.1761	10.6592	10.213	10.6822	9.46747	10.0517	10.8292	10.279	10.5198	10.7212	10.2786	9.65384	9.82399	9.16973	10.3353	10.4798	8.43513	8.5471	8.82442
Cre02.g078600	8.32042	8.91766	8.42239	8.8881	7.8944	10.2718	8.56535	9.26261	10.0175	8.22948	9.04433	10.3836	8.78848	8.54983	8.8669	7.62322	7.66493	8.98043	7.57772	7.94337	6.72431
Cre02.g078650	9.75819	10.3271	9.6003	9.58464	8.80366	10.1135	9.24388	9.48707	9.61168	9.10904	9.13818	8.99371	8.05501	9.9537	9.16067	8.26906	8.22338	8.30743	7.62202	7.15886	7.41521
Cre02.g078700	8.40438	9.24007	8.54667	8.66753	7.86109	7.98251	8.33591	7.65051	8.38746	7.89527	8.3756	8.93445	6.51734	7.34468	6.40086	5.97721	5.90842	6.88843	7.21582	6.27432	6.71013
Cre02.g078750	3.16247	2.93541	3.05719	2.5317	2.96239	2.7589	3.16083	2.75258	2.96964	2.42244	2.0311	2.65585	2.32812	3.64189	2.36272	3.10303	2.79713	2.28727	3.71139	3.23625	3.68509
Cre02.g078777	8.94191	10.8869	7.20451	11.4043	9.6583	7.78931	9.17875	10.366	9.94256	11.232	10.7575	9.71368	13.3988	12.168	9.00571	9.49577	13.8149	18.8204	7.16704	6.55332	7.93474
Cre02.g078804	79.5359	84.7133	94.3147	91.6833	82.1039	72.989	77.1268	83.3064	67.5554	89.4394	76.4867	77.2433	133.109	96.9225	100.244	108.085	127.349	133.795	65.2294	63.4841	62.5922
Cre02.g078831	1.32917	1.8122	1.25243	1.35242	1.91847	1.63548	1.41869	1.65591	1.83333	1.35097	1.67788	1.77188	1.85748	1.83539	1.69243	1.59314	2.00795	1.47931	1.5959	1.21512	1.46471
Cre02.g078858	7.63752	8.23072	7.96043	7.30338	7.18069	7.62354	7.94287	7.50158	7.79715	7.32428	7.85462	7.79506	7.51766	7.7206	7.74388	8.49272	8.62378	8.80122	8.11021	7.74204	8.55182
Cre02.g078885	5.37237	4.97706	5.5538	5.84884	5.36795	5.1242	5.37712	5.30052	5.25488	4.65379	5.10189	4.8957	3.57277	3.94059	3.92783	3.75036	3.9653	4.20351	4.45258	4.37322	4.11539
Cre02.g078912	0.859788	0.918158	1.30845	0.763074	1.31305	1.24293	1.32907	1.45627	0.842859	0.894376	0.991789	1.0326	0.937275	1.23557	1.22081	1.14239	1.18689	1.37787	0.868464	0.663	0.670284
Cre02.g078939	1.09781	1.18511	1.21875	0.79147	0.893755	0.99267	1.01667	0.987989	1.01628	1.23494	0.867961	0.915728	2.11443	2.44511	2.40058	3.0431	3.44696	2.91462	2.75592	3.3395	2.85912
Cre02.g078950	3.17137	3.59423	3.09127	3.10025	3.56266	3.44695	3.06258	3.02489	3.21038	3.31508	3.14615	3.39068	4.48434	4.37486	4.41554	2.91932	3.58542	3.99849	4.85273	4.07191	4.4545
Cre02.g078966	2.88519	3.82199	3.4767	4.00097	3.504	3.84889	3.33974	3.59937	3.50702	3.79435	3.96486	3.11371	3.8907	3.26313	3.39306	3.65353	3.86816	3.65605	5.44551	5.03589	4.83602
Cre02.g079000	0	0	0	0	0	0	0	0	0	0	0	0	0	0	0	0	0	0	0	0	0
Cre02.g079003	0	0	0	0	0	0	0	0	0	0	0	0	0	0	0	0	0	0	0	0	0
Cre02.g079004	7.92646	8.08141	7.56492	8.00571	7.57208	8.29045	8.04903	9.16022	7.00466	7.74909	8.26427	8.05203	11.1702	11.3954	9.96879	9.93613	9.74483	10.0687	14.5302	12.9249	13.5335
Cre02.g079005	0	0	0	0	0	0	0	0	0	0	0	0	0	0	0	0	0	0	0	0	0
Cre02.g079050	0.110686	0.111087	0.0482065	0.0678294	0.0278529	0.0773385	0.0590704	0.155973	0.0280955	0.0149064	0.0495899	0	0.0624855	0.0843814	0.031651	0.0144086	0	0	0	0	0.0260668
Cre02.g079100	2.28711	1.83347	2.68481	2.07972	3.04472	2.87438	2.78239	2.65356	2.01848	2.14613	1.93079	2.5696	2.48787	2.02478	2.63271	2.17691	2.75664	3.34088	2.47922	2.08523	2.31664
Cre02.g079150	4.59409	5.92806	5.04656	4.59832	5.81877	5.84929	5.23039	4.88614	5.42246	5.23831	4.3452	5.29547	5.32531	4.82538	5.1234	4.42547	4.52975	3.62689	4.56311	4.40549	4.50799
Cre02.g079200	23.4553	22.8611	24.3804	22.8027	24.9439	23.5813	24.2666	22.5483	24.8535	24.2089	25.1253	24.5473	27.5178	28.8486	28.8655	28.6093	28.1139	30.8179	29.1653	32.9414	29.9837
Cre02.g079250	9.48808	9.6236	7.43736	10.1872	9.52394	8.6567	9.55517	8.85027	11.1992	11.4473	12.1476	12.0557	9.4554	9.72399	9.08864	6.17897	5.90623	6.98479	7.40569	7.35509	7.58362
Cre02.g079300	30.59	30.4137	29.1294	30.8269	31.7532	29.8681	30.5895	31.4638	30.0156	29.9992	30.4732	28.8894	36.9577	35.5587	36.0832	37.2797	39.536	34.2258	36.4809	37.2502	37.9931
Cre02.g079351	3.44769	3.67444	2.09594	3.70796	2.89577	2.588	3.1904	3.40579	2.82051	2.53437	2.86164	2.60349	2.1009	2.35083	2.21515	1.64232	1.56438	2.25276	2.13947	2.32711	2.39618
Cre02.g079400	98.0315	95.9268	95.1713	101.236	99.6099	102.335	102.759	100.184	98.7991	99.4197	103.581	96.3868	105.752	102.481	106.968	113.031	108.63	104.916	91.8186	94.9055	94.1959
Cre02.g079450	0.827437	1.0099	0.960983	1.43017	0.843536	0.849923	1.13226	1.00795	1.51867	1.47434	1.74899	1.84735	1.06358	1.50959	1.12844	0.939026	1.02866	1.25148	1.42512	1.61115	1.7088
Cre02.g079500	0.00959966	0.0220215	0.022298	0	0.00966255	0	0	0.0154598	0.00974674	0.0413699	0.0344068	0	0	0	0.0109802	0	0.00854005	0.0171592	0.0387861	0.026834	0.0271288
Cre02.g079550	46.8822	44.2199	43.9507	46.6761	43.527	40.8183	41.0276	40.9665	43.4299	43.7898	47.4081	44.9624	43.3652	43.8911	44.0392	47.3181	47.3126	37.5041	61.0189	60.3748	58.8765
Cre02.g079600	37.5809	39.5356	38.5513	36.3922	39.9153	41.9571	40.0196	41.137	37.9811	37.1827	39.0121	38.4294	34.1594	37.3209	37.3248	41.2073	43.7951	48.7491	46.1022	51.2867	52.9902
Cre02.g079650	0.571325	0.534591	0.453998	0.644944	0.514535	0.616302	0.49747	0.496366	0.564813	0.323965	0.449063	0.478763	0.77407	0.916943	0.963033	0.751552	0.82927	1.02123	0.561904	0.434281	0.453214
Cre02.g079700	52.7982	46.3625	54.0108	46.954	46.4652	46.6375	44.4014	43.2035	52.1207	51.3121	49.7911	51.2535	48.3079	50.6719	50.4962	41.0252	40.7459	46.627	47.4736	45.1567	45.9572
Cre02.g079750	4.16316	4.00844	3.16022	3.6575	3.3693	3.40779	3.18519	3.47519	3.94907	3.49298	3.52129	4.01711	3.20414	3.59507	3.56387	3.48048	3.17454	3.47147	3.00369	3.27591	3.11358
Cre02.g079800	342.83	326.812	289.428	323.007	309.342	315.132	332.361	342.707	317.255	304.756	332.756	315.013	263.179	275.883	286.424	303.004	294.376	322.959	242.588	246.807	255.794
Cre02.g079850	3.18473	2.97678	3.62721	3.08378	3.55095	3.1227	2.92971	3.40035	3.02808	3.42168	2.91146	3.4493	4.06855	3.75582	4.07542	3.54563	3.23235	3.80557	3.01248	2.84448	2.64368
Cre02.g079926	8.0267	9.47452	11.8058	9.97714	8.13355	7.03701	8.18368	9.10171	8.77003	10.9776	9.63264	9.07232	20.2515	16.4699	16.2038	13.8922	18.8963	23.3201	11.6473	11.6093	11.7763
Cre02.g080000	0	0	0	0	0	0	0	0	0	0	0	0	0	0	0	0	0	0	0	0	0
Cre02.g080050	0.103935	0.153273	0.086221	0.109186	0.104616	0.096828	0.174325	0.20325	0.195979	0.143971	0.195129	0.192078	0.362103	0.332029	0.254746	0.108238	0.11888	0.0796203	0.119981	0.110678	0.0559469
Cre02.g080100	3.82898	3.53424	3.80229	3.99865	3.35235	3.56717	3.65157	3.48456	3.56559	3.7103	3.61364	3.52844	2.97759	2.25691	2.74698	2.57182	2.88229	2.59189	2.80345	2.61774	3.04134
Cre02.g080150	9.67443	12.1183	16.8872	13.489	11.0683	8.79877	9.53875	9.76464	11.7872	14.9122	12.3365	12.296	13.8862	13.5822	10.8685	12.5787	20.8944	19.3132	9.83978	10.487	12.0639
Cre02.g080200	1060.6	963.165	831.303	888.727	863.818	834.596	870.026	866.263	935.221	879.382	940.233	875.299	633.968	815.614	790.965	793.052	759.334	850.678	852.126	898.467	958.46
Cre02.g080250	83.9313	77.3899	68.1165	72.4356	69.5027	70.8669	73.3698	73.4616	79.4941	74.6363	78.5901	78.4727	58.8308	69.5568	70.7922	63.5148	63.1084	67.7582	67.7258	70.3265	82.5684
Cre02.g080300	2.86973	2.88474	3.15502	3.62587	3.26988	3.10158	3.16625	2.91445	3.45388	3.16127	2.88922	3.18459	2.13336	1.89276	2.0008	2.03154	2.18724	2.0893	2.16588	2.4486	2.49828
Cre02.g080350	15.2998	16.1364	14.8099	16.4208	16.3571	15.2417	16.0439	15.628	16.0293	16.615	16.3127	16.2804	11.5841	10.7065	11.4482	11.7563	11.8323	11.1571	18.8405	17.6977	18.1907
Cre02.g080400	4.26233	5.80067	4.79311	5.82515	5.0734	5.46785	5.61452	5.77472	4.92869	5.74019	5.31459	5.35236	5.75962	4.93424	4.68183	5.72464	5.52226	5.23038	3.82697	4.19215	4.14261
Cre02.g080450	3.1925	3.41878	2.88381	3.51425	3.30763	3.33681	3.47587	3.49502	3.09135	3.23783	3.18435	3.10335	2.36296	2.03317	2.00613	1.79573	1.82766	2.06949	2.5728	2.50644	2.45044
Cre02.g080500	12.7152	12.4137	11.6965	12.9787	11.4808	11.2179	12.3264	11.9503	12.4099	13.2383	12.9612	13.414	12.4801	10.8692	11.3711	9.7861	10.8735	11.6305	9.9632	9.13029	8.44916
Cre02.g080550	1.52503	1.3974	1.53369	1.92131	1.72368	1.74618	1.72776	1.53671	1.62625	1.65221	1.49627	1.21236	1.68529	1.30765	1.69562	1.69464	1.5007	1.40105	0.946625	1.00818	0.826639
Cre02.g080600	24.3979	26.5448	16.0955	22.9396	22.3709	18.5433	21.6049	21.504	13.3038	24.3958	17.7505	19.6592	21.2328	24.7996	14.1694	29.5115	28.7878	25.9301	64.9907	67.8226	88.9829
Cre02.g080650	106.801	106.066	92.8138	115.554	87.909	84.4037	89.6811	88.5826	99.5347	112.931	107.988	109.708	87.8558	94.1569	91.9369	87.2397	80.9035	78.4339	113.867	128.502	130.56
Cre02.g080700	111.79	113.615	101.727	124.168	94.6478	90.7864	90.7876	93.0144	107.733	117.469	115.072	116.262	90.0759	103.289	94.7339	90.8064	95.4903	88.9078	105.506	116.69	123.548
Cre02.g080750	9.28602	8.55489	7.35179	8.2238	7.452	7.69213	8.41325	7.9073	7.17042	7.08682	7.24052	7.12629	7.12967	6.98825	7.30342	7.65269	7.66361	7.14318	8.11761	7.94979	7.3423
Cre02.g080800	2.27379	2.16313	2.20583	1.91797	2.05982	1.71958	1.82734	1.62629	1.75184	1.70041	1.96551	1.82345	6.66879	3.12695	3.6105	5.26517	5.29501	3.80137	4.3503	3.26522	2.43172
Cre02.g080850	5.96491	4.6625	5.85	6.17347	4.75872	5.10426	4.05578	5.19447	3.90295	5.99805	5.80672	5.18828	6.18597	5.16487	5.05387	4.92348	4.04867	3.71201	4.106	3.58178	3.87086
Cre02.g080900	29.0559	31.5008	30.5096	30.3266	30.8154	30.0048	29.455	29.3793	32.4646	32.4835	34.3571	31.0593	47.7256	37.3898	36.6868	48.048	47.4188	51.166	42.181	45.1224	42.0561
Cre02.g080950	8.01507	8.57162	7.68546	8.18033	8.29726	7.9985	8.44831	7.78609	7.87723	8.26651	8.31493	7.99007	12.5984	10.9448	10.3585	10.5005	11.6725	11.0382	8.64337	8.54459	7.85925
Cre02.g081000	7.03299	5.78956	6.76115	5.36156	6.13067	6.5521	6.60872	6.0967	5.53493	5.51069	6.71395	5.08989	4.95435	7.76445	8.31382	5.85232	5.89745	6.91723	3.53498	4.73456	5.64245
Cre02.g081050	758.106	742.056	857.054	714.538	697.791	652.657	694.447	710.977	706.317	776.005	740.635	711.27	537.103	700.881	793.732	480.914	613.215	655.947	430.24	550.05	561.619
Cre02.g081100	10.7303	12.0111	13.0413	12.9928	13.6449	14.4014	13.3257	13.0572	12.7137	13.3316	13.7245	13.3244	13.6124	11.0196	11.4496	15.579	16.7916	13.139	14.5323	14.5585	14.8228
Cre02.g081150	2.32209	2.83903	2.34124	2.40815	2.59415	2.75763	3.0232	2.60952	2.79811	2.63923	3.3535	2.84399	3.77996	2.72345	3.47327	2.15249	2.20198	1.68764	1.80425	1.64057	2.21146
Cre02.g081176	3.58337	3.55771	3.70505	4.18576	4.19732	4.61492	4.50864	4.00776	3.92001	3.55633	3.83929	4.03503	4.21816	5.17472	4.38145	4.1032	3.50897	2.4475	3.47334	4.04206	3.39935
Cre02.g081200	9.56359	9.16058	8.41896	8.66627	9.77986	10.6395	9.50183	9.74897	9.96836	8.68683	8.38706	9.03593	9.25857	10.083	10.6771	10.1714	9.95612	11.0024	12.8202	13.3192	13.6332
Cre02.g081250	43.4329	46.4417	43.2367	43.5635	42.4832	40.0367	43.3914	42.1681	45.2853	44.037	46.8605	42.5779	47.0427	51.0614	50.1371	50.322	41.875	40.6369	40.7169	45.7938	46.2045
Cre02.g081300	5.9762	6.47472	6.89265	6.25883	6.52936	6.54479	6.7175	7.1794	6.32	7.10778	6.33193	6.59249	6.17089	4.81197	5.25696	6.35298	6.39704	5.6002	5.06063	5.09262	4.78453
Cre02.g081350	4.54104	5.65529	5.60495	6.06623	6.48325	6.00064	6.65177	6.12743	5.27616	6.11041	5.44799	5.19004	4.74524	4.55786	4.18351	4.7983	5.43429	6.01133	4.55807	4.25776	4.68935
Cre02.g081400	7.97666	7.16542	7.72294	7.10838	8.01391	7.19512	7.0498	6.87924	7.37224	7.5819	7.76643	7.01778	6.12751	7.24413	7.53777	7.53056	7.99814	7.96854	11.9728	11.878	13.1601
Cre02.g081450	12.1379	11.1251	10.7239	12.2571	12.3002	12.0483	12.429	13.0391	12.2405	11.5717	12.1446	12.2695	9.3054	11.4187	10.2794	9.18788	11.0907	12.6358	10.3785	11.7438	11.3308
Cre02.g081500	6.17956	6.35468	7.94686	7.16751	7.05415	7.08048	6.06505	6.59647	5.79345	6.53019	5.88367	7.46875	6.69371	7.72527	6.77034	5.76967	6.08723	6.17889	5.88319	5.00786	6.02192
Cre02.g081550	15.8437	13.4503	12.9788	13.1108	11.8774	13.6303	12.3202	12.225	12.8767	10.3765	10.4087	11.7424	9.23063	10.8734	10.722	10.7573	10.236	11.2361	10.4711	11.2005	11.9815
Cre02.g081600	23.382	23.9847	23.23	24.543	24.4738	23.1298	25.8525	23.6709	26.4859	24.5634	25.8462	25.0539	24.3203	24.5726	24.3981	23.5246	22.7298	22.6684	18.8614	19.6362	20.4668
Cre02.g081650	19.2794	21.4094	21.1883	22.0308	21.4389	20.641	21.4647	20.7539	21.9242	22.6445	22.224	22.989	17.4371	18.1803	19.6537	17.3082	19.517	18.579	17.2657	18.2141	18.7996
Cre02.g081700	28.1189	34.063	50.1506	31.8462	23.2235	18.1915	18.8943	18.37	51.3581	54.4275	47.431	50.4259	44.8123	66.0684	46.2237	48.0685	69.4163	78.7122	35.8661	36.8952	40.994
Cre02.g081750	11.9238	10.1703	10.157	9.67651	9.78086	10.4673	9.46412	9.94371	9.76331	9.35677	9.43262	9.30708	18.7792	19.528	18.4781	12.2067	11.3641	13.6421	10.6332	11.1857	11.8426
Cre02.g081800	3.93937	4.14468	3.99339	3.71946	3.87217	3.48878	3.90879	3.83	3.96516	3.55779	3.91624	4.01206	3.35175	3.22315	3.25981	3.05406	3.22331	3.29474	3.52226	3.45307	3.41312
Cre02.g081850	4.18584	5.49029	6.39661	4.61476	6.20902	6.30659	5.21594	5.57996	5.18538	7.76798	6.26911	5.93915	14.3274	13.1307	11.5686	10.0114	10.2984	9.30787	9.91273	10.0772	9.3389
Cre02.g081900	1.77005	2.09469	2.21888	1.79062	1.93719	2.1987	1.85927	2.23975	1.91128	2.72431	2.45039	2.41842	4.31419	4.39802	3.79211	3.73055	2.94939	3.41503	4.2995	4.13629	3.91706
Cre02.g081950	0.491677	0.56395	0.434763	0.472499	0.506146	0.536137	0.483046	0.593868	0.754488	0.764487	0.667521	0.70611	2.4123	3.02703	2.83749	0.349114	0.482141	0.599224	0.496639	0.489367	0.521059
Cre02.g082000	3.5274	3.10467	3.81222	3.90292	4.21623	4.06213	4.18329	3.94495	3.61875	3.60242	3.58506	3.58328	3.40737	3.11239	2.95596	2.99743	3.15984	2.36443	3.11762	3.25249	3.25361
Cre02.g082050	3.19025	2.88612	3.25287	3.39602	3.58804	3.1256	3.02143	3.34074	3.16309	3.40484	3.56095	2.78713	3.0845	3.62337	2.92951	2.88559	3.51765	2.86463	3.9335	3.6285	3.31563
Cre02.g082100	21.8018	20.9861	21.2768	21.7373	19.0751	22.0962	21.2249	20.3778	20.475	19.4104	19.9052	19.6489	20.9587	21.3294	19.4044	17.7401	18.8964	16.6239	17.0415	18.8555	18.1821
Cre02.g082150	1.42626	1.3696	1.15567	0.935001	1.30206	1.20514	1.23909	1.28201	1.04399	1.14353	1.03032	1.55131	1.58786	1.01145	1.10023	1.41623	1.50489	1.5415	0.770582	1.29804	1.15607
Cre02.g082200	0.906244	1.09416	0.720138	0.730728	0.888177	1.22198	1.12001	1.13301	0.750632	0.693736	0.712311	0.830618	1.61558	1.33326	1.36391	1.04311	1.50635	1.53463	0.770854	1.19995	1.03341
Cre02.g082250	23.4346	22.5653	21.8407	22.2747	19.8818	22.1263	22.0091	22.4282	25.022	21.3942	22.7817	23.6341	17.7937	19.1953	19.6147	19.6389	14.8813	16.3136	21.1738	22.1052	23.2152
Cre02.g082300	23.8218	23.3393	23.3201	22.0552	20.4816	21.4831	21.7904	19.9218	22.9353	22.2367	21.8741	20.784	14.7967	17.9953	16.5587	15.0295	12.9786	13.5794	18.3579	17.0389	19.5693
Cre02.g082350	26.5475	26.3973	26.4498	28.4461	26.8459	25.9844	25.481	26.6176	25.4616	24.6647	27.0786	28.9424	23.4807	23.9228	24.6633	27.0723	24.5441	24.1127	25.5396	21.9578	24.9673
Cre02.g082400	2.26155	2.00107	2.43145	2.24911	1.62598	1.84205	1.82074	2.17487	1.67951	1.82393	1.45132	1.6075	1.64586	1.353	1.6112	1.37274	1.35661	1.08569	1.25314	1.38476	1.03477
Cre02.g082450	4.36946	3.58829	3.42316	3.75504	3.21399	3.324	3.42191	3.46636	4.05577	3.9694	3.53683	3.64057	2.80239	2.60177	2.42498	2.43674	2.77162	2.72668	3.49951	4.3002	4.043
Cre02.g082500	868.862	873.821	835.543	784.999	793.012	827.645	838.25	824.926	838.923	853.703	882.619	837.265	877.396	1034.25	1009.82	1054.7	1026.67	1097.86	845.996	942	1027.01
Cre02.g082550	53.4547	52.6808	60.3619	49.9843	49.5606	47.0801	44.8337	46.7433	49.1032	51.6852	51.3596	49.9118	93.3818	84.8211	89.4251	99.0176	96.5997	91.8965	89.0729	90.9915	82.957
Cre02.g082576	0	0	0.181396	0.0957129	0.0786053	0	0	0	0	0	0.0933005	0	0	0	0	0.162654	0.0694737	0	0.0788818	0	0.14713
Cre02.g082600	27.2434	28.2116	27.8639	28.255	25.5336	28.0216	27.9435	27.7445	29.3116	30.2049	28.6635	27.9814	20.9549	24.0265	22.4828	23.2267	20.5461	23.6219	28.4237	29.0165	28.0786
Cre02.g082651	0.0338241	0.038796	0.0392832	0	0.0340457	0	0.0361021	0	0	0	0	0	0	0	0	0.0704489	0	0	0.0341654	0	0
Cre02.g082700	13.4503	12.0334	14.0005	12.3637	14.3677	13.1259	13.441	13.0779	11.5226	12.0276	11.4896	10.8582	12.1034	11.6894	12.2692	14.3749	15.6451	14.0647	14.4522	13.4569	15.5053
Cre02.g082750	231.397	260.543	192.249	231.078	198.745	196.556	257.75	267.873	226.709	220.705	266.767	238.053	237.072	276.084	286.676	257.769	315.997	346.619	183.157	211.567	237.519
Cre02.g082800	0	0	0	0	0	0	0	0	0	0	0	0	0	0	0	0	0	0	0	0	0
Cre02.g082825	0	0	0	0	0	0	0	0	0	0	0	0	0	0	0	0	0	0	0	0	0
Cre02.g082852	0	0	0	0	0	0	0	0	0	0	0.0165183	0	0	0	0	0	0	0	0	0	0
Cre02.g082877	4.54289	3.95746	3.99047	3.61204	3.87807	4.07155	3.95887	3.77382	3.72211	3.87217	4.58589	3.1187	3.36318	3.91626	3.2394	3.83269	3.40198	3.13506	4.45804	3.99182	4.65862
Cre02.g082900	3.52126	3.4779	3.50535	2.99702	3.36149	3.17635	3.59435	2.99294	3.2489	3.1765	2.77123	3.49014	2.63784	2.79805	2.54125	2.67752	2.88396	2.39778	2.38531	2.40867	2.22453
Cre02.g082950	4.84529	4.41526	4.44847	5.39861	3.83609	3.88953	4.59926	3.6394	4.55008	3.75526	4.91933	4.5548	3.73645	5.00293	4.24967	3.66974	3.85046	3.2521	3.30793	3.676	3.51794
Cre02.g083000	0.658408	0.73677	0.876577	0.787274	0.872853	0.927565	1.4055	0.918097	0.684801	0.847767	1.11277	1.07068	1.08787	0.669248	0.661253	0.60205	0.857171	0.602797	0.908365	0.718227	1.34634
Cre02.g083050	6.42769	7.44386	6.81491	7.62375	7.28374	7.32105	8.14417	7.68015	7.45246	8.04201	5.84619	7.57235	3.5022	4.19409	4.26893	4.2754	3.87362	5.04049	5.25687	5.21634	5.58616
Cre02.g083065	3.23743	3.1105	4.12617	3.76172	4.0204	4.2695	3.88179	3.4194	2.94552	3.17086	3.31529	3.51447	2.98116	2.9702	3.34232	3.65607	3.17931	3.34434	3.03652	3.03613	2.69322
Cre02.g083100	0	0	0.0432179	0	0.0374558	0.0693352	0	0.0599283	0	0	0	0	0	0.0378246	0	0.116258	0.132418	0	0	0	0
Cre02.g083180	0.9627	1.07608	1.17505	1.21748	1.53066	1.39387	1.22388	1.56026	0.952547	1.07023	1.31866	1.08003	1.29049	1.03464	1.07309	0.945086	1.26011	1.74273	1.06532	1.07985	0.912646
Cre02.g083259	0.903418	0.886657	1.09249	0.93602	1.39682	1.16269	1.11337	0.952444	1.21986	1.17401	1.07934	0.769249	1.33758	1.04136	1.22509	1.10571	1.2594	1.28188	1.05365	1.02402	1.17564
Cre02.g083273	0.0772106	0.08856	0.0768618	0.0946305	0.0222047	0.123311	0.0353188	0.0621721	0.0447963	0.0831852	0.158135	0.0987854	0.0697401	0.168175	0.138779	0.0344602	0.0883133	0.039432	0.0445656	0.020555	0.0311712
Cre02.g083300	13.1471	15.0984	12.2684	14.1292	13.3156	14.2134	14.3467	13.1804	13.9795	14.5873	14.8281	14.7101	9.46757	11.2527	10.5302	9.62147	10.1539	10.3471	13.4119	13.5147	14.5874
Cre02.g083350	0.180175	0.206659	0.0523136	0.110412	0.408049	0.377674	0.192309	0.544056	0.457338	0.58235	0.807222	0.627528	0.528911	0.274711	0.309128	0.281451	0.601076	0.322058	1.22845	1.17517	0.806198
Cre02.g083354	3.73609	4.46693	4.19873	4.05631	4.24563	4.11126	4.34114	3.78805	3.88647	4.20077	4.73311	3.62582	3.67767	4.13459	4.318	3.88971	3.26479	3.65732	3.73568	3.86521	4.34353
Cre02.g083400	2.37113	2.2613	2.61459	2.62855	2.80232	2.60613	2.60191	2.45635	2.77264	2.64072	2.45089	2.35954	1.58824	1.25925	1.14275	1.33176	1.30357	1.7382	1.52046	1.29086	1.33014
Cre02.g083450	2.85269	2.85431	4.15901	3.19875	3.08521	3.39273	3.64406	3.37229	3.23534	3.64562	2.88245	2.95954	3.97467	3.97932	3.95718	4.4562	3.95521	4.25831	4.61344	5.23128	5.30304
Cre02.g083500	0.387256	0.177672	0.683632	0.284776	0.467752	0.317484	0.413337	0.361722	0.361734	0.283711	0.314612	0.369948	0.321804	0.456612	0.690997	0.903368	0.744143	0.996784	1.53336	1.9052	1.88236
Cre02.g083550	4.30776	4.95902	4.27824	5.34599	4.12525	4.95099	4.6669	4.75196	3.99776	4.41326	4.28841	4.42564	4.74674	4.14236	4.20176	5.04282	4.97529	5.079	6.2927	7.85955	8.15078
Cre02.g083600	45.4004	36.8316	32.1846	36.3354	37.7924	35.2597	38.9371	36.9109	37.374	34.3167	34.4282	33.2981	36.2262	37.2945	40.4378	27.9753	25.2562	25.1788	28.5142	28.2161	29.138
Cre02.g083650	105.75	92.4451	93.9462	96.788	90.6894	93.7905	84.6715	89.083	90.3563	94.8624	96.6032	99.8581	88.9349	89.8625	87.2758	91.2201	82.1802	80.9612	78.0259	77.0088	80.031
Cre02.g083700	0.85952	0.850705	1.1673	0.798577	0.934922	0.916988	1.17635	0.932115	1.09086	0.896158	0.927514	0.876011	0.807662	0.62707	0.673918	0.851794	1.1408	0.805357	0.756169	0.703996	0.69867
Cre02.g083750	4.06714	3.79216	3.46414	3.38221	3.89415	3.69971	3.92341	3.76606	3.49202	3.22769	3.46545	3.13589	3.37679	3.92458	3.80516	3.63151	3.83075	4.1109	4.49351	4.31564	4.07807
Cre02.g083800	114.482	123.421	132.841	142.531	116.031	119.413	119.934	123.562	123.612	142.611	132.156	126.659	152.773	142.428	130.899	146.622	174.256	170.771	116.706	126.807	128.046
Cre02.g083850	6.54052	7.50481	7.07582	7.61135	6.82133	6.77546	6.74993	7.06237	7.53899	7.63217	7.53588	7.52068	6.16322	6.36127	5.97521	6.53941	7.05786	7.85096	5.65337	6.66538	6.47253
Cre02.g083900	4.15442	4.79614	5.0034	4.57433	4.57161	4.32856	4.51313	4.08342	4.37786	4.91473	4.3636	4.34942	2.95801	3.12141	3.3378	3.87482	3.82243	3.57587	3.68946	3.56573	3.29161
Cre02.g083935	1.11113	1.21472	1.41144	1.5746	1.69509	1.81152	1.81601	1.31411	1.33968	1.21581	1.24453	1.05387	1.20748	1.50001	1.4695	1.21137	1.42095	1.24133	1.31525	1.0515	1.40649
Cre02.g083950	267.248	251.045	213.221	224.924	222.024	224.578	236.957	237.261	245.704	215.354	247.553	227.085	155.753	217.983	200.123	194.015	189.43	214.317	216.948	225.616	261.022
Cre02.g084000	315.138	292.665	242.04	249.915	242.582	253.017	271.185	266.653	265.887	242.063	274.6	264.861	183.154	246.861	222.006	225.318	229.614	266.045	217.97	235.824	275.692
Cre02.g084050	24.2067	21.791	23.381	22.7555	22.8442	21.5962	21.0556	21.7736	23.235	25.2658	24.2454	25.7534	23.1078	24.0018	24.6938	21.6117	22.9513	20.5492	19.7353	22.1277	22.3962
Cre02.g084100	26.784	27.7372	44.6662	26.5778	28.7819	29.8578	23.39	27.8849	24.0882	27.4664	24.3166	24.0022	45.2834	41.4191	44.2041	65.3435	60.2262	52.6001	38.3216	31.918	30.0534
Cre02.g084150	3.25009	2.93019	2.38531	3.07364	2.66208	2.25579	2.5652	2.67799	2.77673	2.45344	2.47528	2.7358	2.04713	1.98142	1.94941	1.78613	1.80789	2.06745	2.06363	1.96741	2.23681
Cre02.g084176	0.232833	0.400587	0	0	0.234359	0.216913	0.124257	0.562451	0.472801	0	0.695429	0.695085	0.630917	0.236666	0.266317	0	0.414266	0.624277	0.705549	0.433895	0.767657
Cre02.g084200	10.9881	11.9711	11.8014	11.5674	12.3082	14.0234	12.1325	12.8142	9.2329	10.1683	10.3705	10.4887	12.1339	12.9546	12.0167	10.4027	11.7977	11.1442	13.1517	13.48	13.8228
Cre02.g084250	15.3011	16.0782	15.9969	16.2987	15.6334	14.1072	15.0706	14.8848	16.4425	16.2212	16.7478	16.5876	16.6446	18.5845	15.8206	14.9743	12.92	14.9628	16.969	16.3648	16.6396
Cre02.g084300	18.667	16.4031	17.52	16.9507	17.5788	17.001	18.4731	19.8732	18.4487	17.4356	18.5537	17.327	18.7501	20.4625	19.9161	22.9249	23.0724	20.2351	22.8694	24.0925	26.9185
Cre02.g084350	31.3821	27.9464	26.7693	28.1599	25.3094	26.3081	27.6183	27.3886	27.3605	24.5966	29.255	25.5066	43.9271	34.3506	39.7967	39.6591	37.0219	34.3624	47.5481	46.3132	43.2645
Cre02.g084400	3.13958	2.30611	1.07772	3.03284	2.41292	3.74619	2.60819	3.20057	2.29262	1.49964	2.08796	1.87762	3.10123	2.2952	2.58275	1.78779	2.18765	1.76928	2.14021	2.37776	2.18535
Cre02.g084450	3.11438	2.10468	1.54457	3.15679	1.99948	3.79538	2.51555	2.53489	1.77761	1.79558	1.85036	2.21129	6.09747	4.96237	5.91141	2.08624	1.82711	1.7152	2.36361	2.36857	2.33115
Cre02.g084500	2.54688	2.51798	2.97786	2.82722	2.30462	2.93197	2.56281	2.67919	2.71651	2.73472	2.82767	2.71363	2.38566	2.24887	2.90334	2.51837	3.00575	2.80507	2.60723	2.56488	2.65768
Cre02.g084550	4.25806	3.78005	4.16625	3.32427	3.87498	3.8854	3.70435	4.08627	4.14563	3.14216	3.7283	4.41138	4.00413	3.91313	5.7711	4.22175	4.33291	4.27478	3.47618	3.36969	3.76386
Cre02.g084600	16.8033	14.5019	15.2547	13.85	13.7154	13.2437	13.1453	11.7106	14.2007	12.2808	13.4227	12.3535	11.5385	12.4853	10.4529	11.4613	6.41069	8.84087	11.0506	11.1093	12.157
Cre02.g084650	5.90076	6.61285	5.54909	6.36344	6.00355	5.4602	6.42566	5.97619	6.06394	6.70912	5.90812	6.27605	4.89108	4.22525	4.47224	4.32891	5.14317	4.66879	6.45901	6.49985	6.60876
Cre02.g084700	0.0216106	0.0495744	0.0250985	0.0264863	0	0	0.023066	0.0522044	0.0438834	0.0698485	0.103275	0.0645149	0	0	0.0494368	0	0.0384505	0.077257	0.0218287	0.0604084	0.0407147
Cre02.g084750	15.2345	16.7935	16.2926	16.9779	17.8868	18.9689	19.1842	17.8461	17.29	16.4776	17.9509	16.7804	14.9915	14.0066	14.5376	14.0232	15.1871	16.594	16.3499	16.4593	16.446
Cre02.g084800	17.4756	17.9874	15.7602	19.0739	18.0916	18.5827	18.9503	20.458	16.9543	17.9262	17.8551	18.1437	19.9065	19.2014	18.3478	16.9541	15.1567	17.8092	17.7526	16.9517	17.0628
Cre02.g084850	2.52844	2.38289	3.03004	2.72387	3.09615	2.68564	2.75029	2.7103	2.8288	2.49853	2.61673	2.37184	2.502	2.60281	2.22891	2.80084	2.83676	2.67717	2.0334	1.92076	1.98737
Cre02.g084873	0.477041	0.364775	0.295485	0.272845	0.224078	0.237026	0.475224	0.281693	0.38748	0.308373	0.379955	0.126589	0.459611	0.646526	0.691149	0.529911	0.622431	0.568466	0.256989	0.325961	0.479334
Cre02.g084900	3.03576	2.74463	3.17315	3.21729	3.63083	3.12764	2.66841	3.07716	3.15479	3.44382	3.45622	3.55402	2.67751	2.81346	3.67658	3.06846	3.14549	3.7346	2.74171	2.79535	2.6242
Cre02.g084950	8.28918	8.36213	8.9601	8.29272	7.74035	9.0715	8.74085	8.5846	9.10063	8.79611	9.54534	8.2735	9.83254	10.4305	10.0238	10.5305	10.6837	11.1125	11.1217	11.5389	9.99578
Cre02.g085000	5.13487	5.06828	4.78224	5.26609	4.74258	5.07944	5.01166	5.43217	5.40358	5.5059	5.44447	5.70091	5.00556	4.45014	4.52366	3.83051	4.15544	4.61105	4.19209	4.12485	4.17783
Cre02.g085050	1.74935	1.64848	2.11599	1.43232	1.74619	1.77851	1.73545	1.70087	1.65823	1.65792	1.38754	1.4952	1.65221	1.82979	1.67712	1.82933	1.81455	1.79052	2.11893	1.92758	2.20859
Cre02.g085100	0.173386	0.254114	0.525798	0.22431	0.416912	0.475617	0.339282	0.418844	0.381424	0.332093	0.32223	0.277978	1.72271	1.39034	1.34417	1.01316	1.01975	0.878114	1.67351	1.46298	1.12516
Cre02.g085150	4.02109	4.34934	3.85124	4.71607	4.3586	4.44156	4.36469	4.40153	4.43691	3.83754	4.2013	4.10181	3.73443	2.8161	3.54693	4.71698	4.30739	4.09685	5.31071	5.51901	5.21148
Cre02.g085200	7.91915	7.97963	8.73884	8.31496	8.74082	9.03248	7.7152	8.22417	8.21582	8.90404	7.66328	8.12593	7.866	9.67948	9.81988	10.7648	8.33991	9.61325	7.57544	6.27545	7.59933
Cre02.g085257	8.75179	9.1805	7.99303	8.62116	7.40955	7.94656	8.69269	8.47732	8.61302	8.04424	8.59931	8.41832	13.6781	14.8938	11.6676	11.5478	10.9354	13.9101	12.0268	11.0289	11.6014
Cre02.g085279	0.0640932	0	0.0248126	0	0	0	0	0.0344064	0	0	0	0	0	0	0	0.0444979	0	0	0	0	0
Cre02.g085300	33.0152	28.667	31.6659	27.7337	24.6436	26.9994	29.9925	30.2439	26.1765	27.6766	24.5971	26.809	26.2189	28.2798	30.0195	32.4022	36.5075	37.2981	23.3719	24.0225	27.7808
Cre02.g085326	0	0	0	0	0.144858	0.402226	0.230412	0.0579424	0.0730602	0.155052	0.0859697	0	1.29991	1.38971	1.23459	1.04912	0.960226	1.28623	0.654155	0.469337	0.135569
Cre02.g085350	1.37308	1.31559	1.12527	1.13085	1.55507	1.47929	1.6816	1.65018	1.34732	1.43083	1.69299	1.52197	2.64307	2.61736	2.87159	2.69517	2.983	2.37801	3.68461	3.6904	3.39236
Cre02.g085400	1.17799	1.38717	1.38635	0.962505	1.13828	1.19987	1.15673	1.18884	1.00467	0.930701	0.99454	0.797114	3.51833	2.45862	2.91036	2.61708	2.64086	2.33022	2.14177	1.78545	1.49436
Cre02.g085450	119.424	108.138	97.6233	97.2211	101.373	105.092	104.063	100.002	98.7508	93.5732	94.3883	97.489	72.3642	102.491	87.3221	106.917	111.411	123.758	149.226	160.033	188.619
Cre02.g085500	0.055533	0.222936	0.128992	0.102093	0.447174	0.543227	0.414911	0.447167	0.0281919	0	0.132693	0	0.15048	0.169342	0.254076	0.14458	0.247016	0.397056	0.224373	0.12936	0.156937
Cre02.g085550	21.7791	19.5212	23.0119	17.6774	19.4356	21.2138	21.2254	19.6712	18.4884	19.4824	19.2566	18.4074	30.2244	28.0936	25.5711	29.2335	28.2768	27.1025	26.6791	26.0384	25.1696
Cre02.g085600	5.51961	5.81005	4.90928	5.18073	4.92284	5.85821	5.77949	6.58243	5.49777	5.49507	5.2171	6.25743	6.91037	7.45697	6.67301	7.49441	7.61417	6.11953	5.54003	5.37087	5.69314
Cre02.g085650	7.10313	6.65205	6.11765	7.62973	7.06934	6.93965	7.01361	6.89784	6.8068	6.67827	6.51569	5.48	9.17926	8.35581	8.45935	8.89328	8.59112	7.37074	7.92723	8.08101	8.14472
Cre02.g085701	1.58972	1.63087	2.17886	1.68215	1.96787	2.18014	1.87595	1.88435	1.90481	2.0106	2.02904	1.75881	1.82833	1.91699	1.8974	1.80978	1.88859	2.29445	1.43621	1.37085	1.22779
Cre02.g085750	2.21027	1.9377	2.01109	1.98426	2.38062	1.9411	1.7731	1.96115	1.68667	2.30546	2.08562	1.93329	2.32703	2.96215	2.68915	2.63898	2.36707	2.51644	3.73992	3.10887	2.97062
Cre02.g085800	2.08151	2.0116	2.31879	1.86686	2.16845	1.89396	1.89135	1.92042	1.99633	2.01374	2.10982	1.709	2.37344	2.14662	2.70015	2.31304	2.52119	2.46235	2.9852	2.7707	2.90975
Cre02.g085850	5.90328	6.44911	7.03588	6.89118	6.53615	6.53646	6.69336	6.74059	5.44348	6.1307	5.36475	6.05739	9.40549	8.56787	8.4126	7.21597	7.32652	8.2686	6.40273	6.40222	6.1626
Cre02.g085900	25.0516	24.4184	26.9523	24.4856	23.2611	23.1578	24.4847	24.1012	26.0516	25.5779	24.9415	24.8567	19.0319	20.8499	23.712	23.9148	23.4526	26.1212	22.5582	23.7043	24.5821
Cre02.g085950	65.829	57.3055	60.7653	53.1259	55.0849	56.4579	56.8815	60.7554	56.88	57.1669	59.9114	60.2592	42.5787	50.2668	51.1143	51.7892	47.8215	54.1619	61.6803	58.6651	62.0549
Cre02.g086000	9.83111	9.31565	9.02575	8.52289	6.92472	6.28067	6.57242	7.31785	7.97676	6.79433	7.52166	7.40595	6.87569	9.82029	8.19688	6.20258	7.05532	10.3046	6.85256	5.69801	6.92073
Cre02.g086050	5.86924	5.56378	5.31288	5.52202	5.29955	5.00155	4.91949	5.22648	5.69626	5.3563	5.58908	5.5657	4.64649	6.08869	5.29165	5.28529	4.23854	4.47416	4.89971	4.6163	5.62644
Cre02.g086076	3.65556	3.66498	3.87706	3.72426	3.55399	3.7209	4.13273	4.27335	3.78051	3.86033	3.88606	3.48649	3.13125	3.85593	3.69597	4.7105	4.11202	4.16932	3.44659	4.05238	4.15259
Cre02.g086100	21.5169	21.7762	20.8737	20.8645	21.212	22.8167	18.3728	22.3199	19.4049	20.6591	19.5825	20.3411	24.9797	25.2161	26.1313	29.7232	25.2785	31.2212	25.8251	26.1224	30.8209
Cre02.g086150	1.78454	1.86301	1.46445	1.38826	1.67792	1.79194	1.90473	1.63487	1.59489	1.56574	1.51924	1.91406	1.10033	1.40117	1.39338	1.50232	1.28336	1.52806	1.59747	1.55326	1.78171
Cre02.g086200	5.55734	5.97289	6.81285	5.85256	5.38658	6.73057	6.52478	6.06601	5.70518	6.18695	6.46736	6.84103	9.14691	8.87076	9.15813	9.21701	8.80751	9.34497	6.50741	6.17545	5.66162
Cre02.g086250	15.4793	13.9219	13.3626	14.8541	14.5626	15.2454	12.666	14.6896	14.341	14.8284	15.5803	15.0801	15.2541	15.0548	16.1145	14.0322	13.6582	13.5277	11.6217	12.2016	12.3867
Cre02.g086300	73.9641	67.7379	74.6758	72.5574	58.4462	62.4589	63.0345	61.9932	58.3261	55.0261	55.0388	54.9892	40.6059	44.1135	49.7617	51.3777	51.8327	44.9479	44.9163	44.9768	43.7913
Cre02.g086326	0.21867	0.0836043	0.169309	0	0.0733676	0	0	0	0.0740068	0.235591	0.174167	0.217601	0	0	0.0833723	0	0	0	0	0.135834	0.137326
Cre02.g086350	1.88887	1.75535	1.29702	1.656	1.58205	1.81109	1.73648	1.64309	1.44185	1.64882	1.48249	1.61895	2.07971	2.10215	1.87664	2.03886	2.15873	2.2673	1.49013	1.47736	1.76634
Cre02.g086400	9.47774	8.97343	8.12548	9.16614	7.54515	8.04305	7.02606	7.56236	9.02808	9.59847	10.1292	10.0144	9.30785	10.3694	9.36245	6.85526	5.51886	6.28366	8.63345	8.78292	8.57098
Cre02.g086428	0	0	0	0	0	0	0	0.0331602	0	0	0	0	0	0	0	0	0	0	0.0415968	0.0383714	0
Cre02.g086456	6.40054	6.89855	5.80414	5.57643	5.52838	6.5598	5.42013	7.4523	6.70716	6.40085	6.89134	5.25391	6.70274	6.86346	6.92198	6.04135	4.66314	6.82096	6.72021	5.54023	7.97149
Cre02.g086500	11.592	9.86864	10.854	8.75296	10.3028	9.27918	8.93458	8.94171	9.61794	8.28794	8.83617	8.24554	12.5568	12.7091	12.6046	19.7521	14.9503	12.6141	12.2227	10.5641	10.1412
Cre02.g086550	6.43688	6.00843	5.94919	4.8093	5.09763	5.60057	5.96259	5.82132	5.24018	6.10194	6.5356	5.32822	7.0188	7.15194	7.0088	7.46833	6.5518	6.32299	7.63429	7.27649	6.71911
Cre02.g086600	34.2173	34.3768	30.6709	35.9716	33.3574	37.8403	34.0015	33.4068	36.7184	36.8428	37.9108	38.028	30.6634	31.8331	34.4235	39.8186	35.9868	33.9135	31.4871	32.7898	32.5256
Cre02.g086650	17.5463	19.4016	16.4075	18.85	20.0123	18.7682	20.3766	19.718	18.3506	21.2074	22.0207	21.1719	20.7401	19.2998	18.9384	15.9678	14.3276	15.808	17.5997	17.0863	17.9216
Cre02.g086700	12.4648	12.0573	11.4244	12.9198	11.9553	12.5289	11.5335	13.6427	12.8048	11.7526	13.5764	13.0175	10.1316	9.84947	9.74	9.84649	10.0571	9.00144	10.6775	11.929	11.7834
Cre02.g086750	14.9294	12.0175	13.3995	11.7591	11.8176	12.3103	9.98289	11.908	12.3631	11.3248	11.9597	11.8403	9.29351	11.4101	10.7755	9.44904	7.73297	10.0951	11.1111	12.1194	12.2499
Cre02.g086800	0.479608	0.606528	0.685557	0.678248	0.705558	0.584296	0.813804	0.811997	0.699219	0.662462	0.793384	0.709776	1.15521	0.950008	0.928366	0.947702	0.864278	1.12107	1.39124	1.44378	1.58707
Cre02.g086850	21.2614	19.8395	21.0032	19.5022	20.1981	20.6931	19.5922	19.0663	19.5195	20.2152	19.3999	20.2118	20.6759	21.0318	23.1698	22.7921	21.596	21.696	21.5583	22.7204	23.8653
Cre02.g086887	13.2771	14.2131	13.4795	15.9059	14.0193	13.4975	14.3163	14.5035	13.3672	14.4878	12.4093	13.5859	10.5142	9.24903	9.46568	9.56779	11.319	10.8408	15.7506	15.6635	14.9429
Cre02.g087000	2.31441	2.32359	2.24105	2.62158	2.50614	2.39866	2.52463	2.33295	2.47626	2.23744	2.22423	2.30872	2.02914	1.81759	1.9029	1.88575	2.11935	2.20502	2.14342	1.88759	1.84969
Cre02.g087050	0	0	0	0	0.0122406	0.0113294	0.0259599	0.00979231	0	0	0	0	0	0.0247223	0	0	0.0108186	0	0.0245673	0	0
Cre02.g087100	11.7226	12.5019	12.4396	11.8709	10.4145	11.8008	12.5265	10.4822	10.0806	10.2608	10.7659	9.71887	14.8408	12.5327	12.4981	14.3293	13.1649	12.1769	17.9317	16.5665	14.9694
Cre02.g087150	4.21271	5.31945	3.32467	4.82611	5.58665	4.93786	5.48378	5.05306	5.00071	5.42758	5.13758	5.14996	6.98922	4.65055	4.78994	5.92327	5.53817	5.76491	4.46988	4.43778	4.05084
Cre02.g087200	10.0389	9.36341	9.27657	9.45477	8.96225	8.25553	8.07837	8.51369	10.0818	9.48828	10.0286	9.64556	6.57319	7.67473	6.96315	7.3068	6.7872	7.12782	10.3854	10.2701	9.99417
Cre02.g087250	73.9729	68.62	68.591	69.3198	67.5379	73.5464	66.8569	68.3717	71.1837	71.311	71.6793	68.5229	77.7977	81.7165	84.8384	96.7678	77.9635	64.1829	67.5172	67.3112	68.3183
Cre02.g087300	8.61976	8.45609	7.65417	8.96728	8.0391	8.06507	8.32595	9.30945	8.22256	7.96294	8.67454	8.44793	10.7958	10.7297	11.2648	12.3889	11.6432	10.8486	9.19567	11.7959	9.2072
Cre02.g087324	1.60651	1.43664	1.51793	1.13465	1.23333	0.887849	0.900944	1.09627	1.16114	1.52547	0.910869	1.02964	1.52485	1.88205	1.30808	1.16261	1.25962	1.5088	1.10015	1.06559	1.02599
Cre02.g087350	5.07638	5.48562	5.33615	5.71762	5.46448	5.36423	4.91657	5.12848	5.26154	5.69708	6.27546	5.64793	5.67845	5.61384	5.48383	6.31449	5.92732	4.68399	5.092	5.36507	5.22476
Cre02.g087400	0.818627	1.07041	0.627496	0.923056	1.12063	0.976196	1.08346	1.30518	0.947533	1.14656	1.291	0.977549	1.30138	1.33137	0.973807	0.784318	0.801094	0.907232	1.47186	1.9527	2.1438
Cre02.g087450	17.7659	18.6922	17.4306	17.0647	18.2235	17.6461	16.5257	16.4896	15.8579	16.4132	17.0667	15.9921	17.4557	19.6896	18.8213	20.0785	18.7608	20.6051	18.4474	18.5334	20.6533
Cre02.g087500	0.111425	0.255608	0.431364	0.227608	0.261696	0.519033	0.634292	0.388799	1.16904	1.0004	0.976233	1.18273	0.670963	0.679559	0.467315	0.386796	0.363463	0.19917	0.412683	0.207646	0.244915
Cre02.g087551	4.82019	5.914	5.57865	6.2988	5.91679	5.39812	5.55712	5.42307	5.54203	5.41634	5.2371	5.50414	4.41955	4.2053	4.58487	4.72242	5.19457	4.10285	4.39382	3.87056	3.96582
Cre02.g087600	23.8066	22.8408	20.4012	22.3501	20.4811	19.4159	20.0609	20.426	21.9821	21.6845	21.0922	20.6951	19.5024	18.536	19.4273	20.3856	19.2934	17.5345	26.2545	26.1593	25.4277
Cre02.g087633	0.0318706	0.0365553	0.0740287	0.0976526	0.128317	0.0296914	0.034017	0.025663	0.0323589	0.188852	0.0761531	0.0792868	0.172722	0.113383	0.0911346	0.0497851	0.0708817	0.0569679	0.177057	0.193024	0.105078
Cre02.g087666	0	0	0	0	0	0	0	0	0	0	0	0	0	0	0	0	0	0	0	0.0221945	0
Cre02.g087700	65.5909	57.7602	80.2705	58.2874	71.0262	72.981	54.6513	56.8006	60.8848	58.4161	54.0206	55.9013	75.6858	67.5541	70.8539	89.8518	85.3037	73.0121	81.5663	76.7714	72.7709
Cre02.g087750	3.44929	3.59276	3.83277	3.6905	3.26545	3.74323	3.25373	3.75333	3.12353	3.48519	2.77329	3.62724	4.73228	4.82323	4.90501	4.03868	4.0223	4.06592	4.13384	4.66457	4.15378
Cre02.g087800	4.25732	3.54542	3.70007	3.32361	3.6744	3.59522	3.45104	3.70297	3.56201	3.41197	3.86289	3.77417	4.39352	5.00206	4.83702	4.1176	4.46221	4.23712	3.9076	4.17005	3.82285
Cre02.g087850	1.70742	1.66105	2.32561	1.93925	1.98855	1.97377	1.93691	2.26025	1.81527	1.84917	1.67678	1.95705	4.96579	3.67097	3.66053	5.52983	5.22489	4.42617	5.11978	4.23969	3.90732
Cre02.g087900	0.0155954	0.0447194	0.117731	0.0382278	0.0156975	0.0435871	0.0416142	0.0125578	0.0475029	0.0504064	0.0465804	0.0853551	0.0493025	0.0554824	0.0713524	0.113687	0.0416218	0.0696909	0.126022	0.0653909	0.0954911
Cre02.g087950	31.6562	29.4087	28.1258	25.9409	28.5843	25.9911	27.0885	27.8514	28.7562	27.7058	29.0627	28.843	22.6981	24.4172	24.4827	28.443	24.9448	24.1286	33.5442	31.3582	30.4853
Cre02.g088000	88.3903	82.3534	85.2124	85.9959	81.0941	80.5024	82.2694	80.7131	85.5014	87.4775	94.1522	87.1765	75.5809	79.8165	82.9875	87.3377	90.7937	75.4875	102.295	108.183	102.682
Cre02.g088050	2.62913	2.73065	2.98133	1.97905	3.50068	3.3751	2.67362	2.83384	3.11081	3.23403	2.96795	2.80168	2.48694	2.5672	2.41525	2.73798	2.39417	2.33125	2.17471	2.17969	2.24264
Cre02.g088100	9.08805	7.94102	8.45254	8.21089	7.92666	9.10991	8.40544	7.78377	9.05677	8.20297	7.84788	8.83935	6.08492	5.72849	5.65641	4.95565	5.7109	8.5393	6.82356	7.70291	6.92615
Cre02.g088151	13.0483	11.4945	10.9896	12.132	14.0258	15.6747	14.1308	14.7777	12.1823	12.9709	11.0769	11.8855	20.3696	19.8184	21.9583	21.1708	20.2322	18.7173	18.3032	16.8586	18.1998
Cre02.g088200	298.997	301.668	249.727	314.097	271.226	254.151	281.285	285.729	298.664	318.61	324.174	309.779	307.277	306.259	311.466	292.759	299.889	275.902	311.435	332.641	350.552
Cre02.g088250	0.713819	0.729428	1.26615	0.795335	1.08428	1.43884	1.23288	1.24363	0.85653	0.852952	0.992369	0.73616	1.37157	1.26645	1.35089	1.32456	1.61643	1.69351	0.812789	0.725581	0.733552
Cre02.g088300	4.02167	4.30899	4.86654	4.4863	3.82986	4.24027	4.98653	4.42124	4.18109	4.22909	4.48831	4.45733	4.89416	4.03892	4.04912	4.61452	4.07051	4.99331	4.08658	4.06142	3.56159
Cre02.g088350	3.48056	3.34333	3.12983	3.47622	3.26612	3.38897	3.24536	3.70101	3.44614	3.242	3.57634	3.51827	3.1367	3.52189	3.41494	2.88827	3.06842	3.04751	2.92841	2.79652	2.65702
Cre02.g088400	7.53345	7.98907	8.41708	7.93158	7.98735	8.75602	7.62483	7.88044	7.51956	7.7322	8.702	7.5641	12.553	12.0313	14.8935	18.3085	16.4715	12.4549	15.1754	14.771	13.473
Cre02.g088450	2.11051	2.32738	2.2013	2.44416	1.97804	2.16662	1.94858	2.13952	2.11333	2.22998	2.23669	2.04812	1.68049	1.70202	1.4963	1.56819	1.73273	1.54849	1.5739	2.02069	1.60473
Cre02.g088500	4.43718	4.38374	3.89748	3.65599	3.65933	4.27274	4.29823	4.39862	4.54303	4.88096	4.07614	3.82181	3.78895	5.89362	4.73409	5.64991	5.9377	6.13181	7.15607	7.36555	8.88659
Cre02.g088551	8.60744	6.93843	8.33875	7.74316	7.90984	7.80823	8.11605	8.2056	8.00745	8.92325	7.34537	7.94651	65.6822	34.3357	36.1478	55.0192	55.5126	43.4283	32.75	26.8524	13.7268
Cre02.g088600	33.6447	33.4415	34.9313	39.5868	35.6459	35.0494	35.2863	34.1324	32.8241	36.0591	35.5494	33.9895	43.6493	35.1201	36.6434	42.301	37.7357	33.8724	47.4243	46.3221	45.4673
Cre02.g088650	1.36164	1.58993	1.32496	1.45836	1.49403	1.63424	1.49262	1.43227	1.45723	1.55951	1.56816	1.13525	0.886409	0.860357	0.954115	0.881466	1.06947	0.635882	0.582367	0.697232	0.797336
Cre02.g088651	25.1125	26.3419	26.0367	23.4491	21.3383	22.2105	20.421	21.2882	28.5376	28.626	29.686	28.8837	22.3317	23.2274	24.4805	19.7499	18.7887	21.9309	23.4834	22.4115	21.1682
Cre02.g088700	12.3159	11.0454	11.8773	10.6076	11.936	11.1587	10.6819	11.8396	11.4743	11.0395	10.4591	10.9687	7.31433	9.18168	8.67068	7.16917	7.3279	9.14005	10.7118	9.93685	11.0956
Cre02.g088750	12.5881	13.7629	10.4257	13.2751	11.4046	10.7186	11.5883	12.3587	12.5903	11.9688	12.5625	12.2885	8.77738	9.2867	8.52607	8.21809	8.04545	8.41833	11.876	11.9018	11.2863
Cre02.g088800	16.1724	15.941	15.8211	16.893	16.5558	16.6075	16.4279	15.1682	16.9099	17.2505	17.7022	17.3506	13.6324	15.8548	13.7685	13.6841	14.3055	12.4418	14.1312	13.5706	14.845
Cre02.g088850	181.233	164.821	143.262	164.409	144.468	148.178	151.1	160.016	160.148	141.767	167.705	159.464	98.3189	114.978	119.089	117	120.855	129.611	123.176	132.145	141.633
Cre02.g088900	241.763	212.668	185.14	196.662	197.153	200.89	203.467	203.795	212.5	184.335	214.339	196.515	137.637	181.215	164.936	164.147	146.888	156.388	183.488	196.657	221.384
Cre02.g088950	8.61903	9.52468	9.67755	9.89681	9.02136	9.6303	9.10781	9.1999	9.04182	9.47107	8.92894	9.37474	7.3454	7.59668	7.40208	7.87252	8.73756	9.36663	6.6235	7.68411	7.28299
Cre02.g089000	15.7834	11.1406	10.928	9.30021	8.55446	11.311	13.2828	14.6645	12.019	13.0806	17.4063	12.6858	16.1754	16.0433	17.3589	20.8622	13.5012	14.1063	14.1032	20.0801	19.4429
Cre02.g089050	5.20564	5.62413	6.0068	6.3904	6.05106	5.93697	6.73916	6.01039	5.72868	6.44972	5.96852	5.99899	6.3249	5.93995	5.85822	5.87584	6.1548	4.96765	6.12322	5.90661	6.07432
Cre02.g089100	71.4098	70.8657	66.8742	71.8265	69.7733	67.4401	68.99	69.2328	69.0324	69.662	72.2797	70.2805	71.287	72.0099	70.0961	74.5024	73.0596	76.4148	80.8415	80.7826	83.5164
Cre02.g089150	7.49498	8.24383	7.43792	7.55785	9.09231	8.41548	8.76092	8.11819	8.17771	8.60222	8.0356	8.07059	5.83517	6.79399	5.37401	5.38798	5.41127	6.67356	6.00282	6.44941	6.40171
Cre02.g089200	3.78421	4.06747	3.98035	3.74831	4.49174	4.35694	4.15338	4.0437	4.13216	4.01292	4.13722	4.20385	3.78352	3.79812	4.4373	4.02763	4.80627	5.08377	3.79835	3.92518	3.80016
Cre02.g089237	1.8186	2.01541	2.03477	1.89613	1.86661	2.06651	2.01762	1.97176	1.79965	1.90965	1.58517	1.8148	2.28581	1.51007	1.89262	1.95791	2.04625	1.98705	1.87317	1.93795	1.62144
Cre02.g089274	3.30802	3.48663	3.12991	3.49082	3.25256	3.20082	3.23089	3.36306	3.33277	2.83468	2.71616	3.1012	2.27269	1.98633	2.5858	2.71342	2.78381	3.03641	3.17369	3.24893	3.08008
Cre02.g089311	3.3103	4.24097	6.16031	4.91129	4.15037	4.95958	4.02914	5.00374	4.44205	4.94298	4.23243	4.62332	5.10575	5.70638	5.3806	5.26175	6.30314	5.77867	5.80749	6.16888	6.05429
Cre02.g089350	7.21086	7.60619	7.457	7.64695	7.27578	6.9741	7.56531	7.29568	8.1236	7.68056	7.06961	7.54837	4.44609	4.80111	4.77331	4.26671	4.48316	4.65562	4.98976	4.91372	5.22132
Cre02.g089400	2.09565	2.38838	2.03081	1.73412	1.33012	0.920218	1.35347	1.46176	6.17997	4.91828	5.59749	6.50857	0.482263	0.949746	0.809184	0.319716	0.391865	0.620343	0.377517	0.584555	0.590976
Cre02.g089450	38.303	39.2595	32.1806	34.7591	27.937	29.762	29.5001	29.3989	34.138	31.2324	30.6282	31.6511	26.5209	33.561	29.3496	19.4473	19.5129	24.0567	29.3993	31.9579	32.4845
Cre02.g089500	8.46339	10.9093	6.13165	8.37238	13.1231	12.0711	11.2057	12.202	20.4188	21.4931	22.3174	25.0455	14.3972	20.6261	17.3097	8.62493	9.37565	11.8864	18.0339	20.3157	26.86
Cre02.g089550	0.158484	0.115678	0.284463	0.052974	0.0290032	0.0671121	0.0615113	0.046405	0.160913	0.139703	0.189345	0.086023	0.104109	0.366123	0.379033	0.18005	0.128173	0.103013	0.130977	0.161096	0.149293
Cre02.g089600	1.36044	1.52535	1.59776	1.55497	2.01556	2.37819	2.02309	1.74781	1.52096	1.95977	1.82623	1.53632	1.215	0.870098	1.46866	0.923283	0.856709	0.956306	1.14256	1.31034	1.20954
Cre02.g089608	1.90802	2.3177	2.19962	2.1314	2.1473	2.21047	2.20185	2.46049	2.03734	2.28323	2.19544	2.09487	2.04774	2.13266	1.90055	1.52509	1.79763	1.64864	2.46066	2.12554	1.8438
Cre02.g089650	24.0762	26.0149	19.9728	23.5644	21.6881	21.6584	21.6363	23.6462	31.6187	28.5837	30.4847	31.9471	17.4472	19.1336	18.3476	13.9933	14.7149	17.6037	15.6752	13.709	14.8997
Cre02.g089700	0.196589	0.251504	0.219537	0.25021	0.312037	0.211324	0.290533	0.23136	0.376172	0.333994	0.397472	0.36116	0.143421	0.153712	0.0864848	0.165358	0.228702	0.135153	0.152749	0.112724	0.078349
Cre02.g089750	1.00097	0.924864	0.855748	1.22681	1.01453	1.01024	0.875482	0.906761	1.20687	1.01103	1.17097	1.23126	0.696928	0.748957	0.548608	0.470534	0.469978	0.546704	0.449366	0.427477	0.399432
Cre02.g089800	4.10543	4.36473	4.79972	4.1457	4.64029	4.5363	4.96424	4.12951	4.36221	5.21663	4.92116	5.6055	3.89301	4.50575	3.94699	3.77826	3.49454	3.46195	4.03665	3.71094	3.81595
Cre02.g089850	4.29953	5.04542	4.30128	5.08372	5.52742	4.5343	5.10551	4.89459	4.64412	4.7748	4.97241	4.79184	4.79626	4.12511	4.63051	4.37865	3.60158	3.9609	4.17539	4.09873	4.39773
Cre02.g089900	33.5044	35.5401	38.2302	36.028	35.2255	36.317	33.777	35.5646	37.5933	36.9664	37.8956	39.2299	33.3552	32.2662	33.875	34.6878	38.9438	34.2281	37.202	37.1886	36.3301
Cre02.g089950	26.4705	27.3645	26.9824	26.8731	27.6731	26.1424	27.9501	25.7516	29.0101	30.0488	28.639	34.4809	32.9396	34.5279	28.2631	26.5017	24.5594	30.3591	25.9344	26.3582	27.1828
Cre02.g090000	2.57945	2.86743	2.34491	2.62558	2.18029	2.13278	2.45197	2.36508	2.35667	2.54353	2.37896	2.21088	2.87555	2.75119	2.78674	3.08773	2.70134	2.72806	3.44855	3.20337	2.97648
Cre02.g090050	25.8927	25.9035	15.7926	23.4849	20.3138	19.3612	22.5809	22.8478	23.0795	20.6811	23.421	24.0296	21.5451	23.6353	22.1507	12.261	12.8228	21.5108	17.7183	16.8724	17.3246
Cre02.g090100	4.9961	5.40388	5.92271	4.88594	5.54995	5.47445	5.85754	5.98238	4.94123	4.88068	5.78339	5.97631	4.32564	5.05203	5.32966	4.82553	4.49068	4.16444	3.58224	4.05221	3.19447
Cre02.g090150	28.1342	24.6339	21.0437	21.6397	20.6853	20.7095	22.738	25.0317	23.4517	21.2677	21.371	20.9111	19.6604	23.3604	20.9237	18.6284	20.7028	19.0395	24.208	25.2976	27.5387
Cre02.g090200	0.904064	1.99414	2.09995	2.47177	2.79996	2.2028	2.07835	1.56795	1.83583	1.79819	1.41245	1.45327	2.32414	2.96891	2.30679	2.46237	1.42294	1.86461	1.33466	1.87916	1.44123
Cre02.g090276	3.63565	3.95147	3.50734	3.89892	3.36435	3.68752	4.05262	4.22602	3.67647	4.23286	3.95828	4.11387	2.89988	3.42728	3.21947	3.43503	3.5343	3.48516	2.6506	2.92316	2.80337
Cre02.g090350	2.1244	2.49496	2.11312	2.27979	2.10762	2.29164	2.12643	2.02983	2.50784	2.49686	2.53807	2.63999	1.61588	1.4568	1.01149	1.05854	1.32927	1.56253	1.24233	1.26912	1.23519
Cre02.g090400	8.68238	8.57198	9.22211	8.41872	9.09879	9.59895	8.50464	8.16388	9.12227	8.73258	8.73175	7.1088	6.27882	7.31719	6.19115	6.23773	5.25527	5.74616	8.46471	8.55081	9.31769
Cre02.g090451	1.82503	2.02398	1.7827	2.01459	2.01947	2.43213	2.25755	2.52064	2.23341	2.17459	2.31036	2.64598	1.51745	1.30224	1.58981	1.27125	1.34403	1.85794	1.88007	1.4978	1.63949
Cre02.g090500	1.95723	1.79182	1.93945	2.00267	2.68397	2.37544	2.51068	2.00978	2.19687	2.14737	2.23108	2.0102	1.33806	1.53315	1.41715	1.35572	1.67729	1.65296	1.39658	1.2632	1.56463
Cre02.g090526	0	0	0	0	0	0	0	0	0	0	0	0	0	0	0	0	0	0	0	0	0
Cre02.g090550	1.52692	1.62476	1.85882	1.69104	1.85171	1.71387	1.83592	1.61466	1.46626	1.69462	1.34071	1.53776	1.45396	1.39311	1.5466	1.75298	1.61205	1.31534	1.52374	1.59415	1.38638
Cre02.g090600	7.94532	9.30196	9.03657	9.50743	10.3871	10.6213	10.4876	10.7324	9.33201	10.0544	10.1946	10.1287	8.83271	7.28763	8.36197	8.10291	7.13106	7.2271	10.6848	10.4258	10.5625
Cre02.g090650	4.75191	5.12883	4.80141	5.38722	5.24222	4.3783	4.96036	4.77148	4.90191	5.09402	4.97325	4.59628	3.35216	3.00435	3.25573	3.74118	3.80043	3.76281	3.6095	4.44098	4.18985
Cre02.g090689	0.706289	0.830361	0.963831	0.865639	0.959737	0.855395	1.09309	1.08057	0.842604	0.722895	0.928203	0.773119	1.77032	1.16661	1.37336	1.06652	1.20953	0.978418	1.26631	0.970697	1.04789
Cre02.g090700	0.593309	0.629904	0.597951	0.540869	0.947617	0.817692	0.711772	0.880479	0.896132	0.818835	0.796714	1.01492	0.55362	0.488442	0.504768	0.403405	0.492923	0.368117	0.470522	0.392919	0.489616
Cre02.g090750	4.51703	4.14767	4.02538	4.23262	4.11841	3.91675	4.05999	4.13093	4.59894	4.08467	4.21563	3.84748	3.74093	3.38313	3.54937	3.54432	3.45074	3.31015	3.77901	3.53263	3.93683
Cre02.g090850	33.073	34.535	36.6958	30.5487	30.7808	29.3481	27.4198	27.1035	29.0393	28.332	27.7893	26.502	30.2514	28.5716	29.5637	38.9029	34.2298	28.7162	38.9498	35.4223	34.6374
Cre02.g090900	1.85525	1.90553	1.97434	2.17821	1.16666	1.94367	1.3196	1.4933	2.15752	1.58176	1.5694	1.65321	2.26833	2.55266	2.03282	2.93718	2.30286	2.07181	2.53666	2.05197	2.54766
Cre02.g090950	1.86079	1.65569	1.33185	1.52294	1.25073	1.24402	1.24709	1.29427	1.8234	1.43865	1.65073	1.65484	0.815248	1.05254	0.961665	0.714616	0.753453	0.928221	0.974129	0.820834	0.984175
Cre02.g091000	2.9906	2.85665	3.38392	2.67533	2.84565	2.55319	2.73014	2.63266	2.59706	2.62112	2.4126	2.29657	2.64044	2.50224	2.71674	2.77393	2.40385	2.49233	2.63225	2.88511	2.67223
Cre02.g091050	180.114	177.188	191.127	164.395	168.46	173.83	173.746	170.461	167.915	156.399	166.566	160.168	161.851	193.017	185.135	205.734	213.089	215.394	252.31	268.84	277.809
Cre02.g091100	1577.87	1479.31	1457.2	1493.28	1395.46	1511.97	1410.94	1389.85	1509.6	1464.05	1485.57	1470.04	1245.79	1325.3	1317.27	1478.49	1287.97	1247.79	1111.29	1159.34	1188.7
Cre02.g091150	20.4497	20.9809	17.1408	20.388	19.1044	18.6533	20.1248	20.1343	20.4561	20.0781	20.9077	20.9616	17.266	18.1801	17.1435	16.4444	18.0533	16.9725	24.4356	25.367	26.5195
Cre02.g091193	4.71837	4.83619	3.96418	5.29074	4.74928	4.20869	5.46475	4.93108	4.68873	5.19163	5.99697	6.7932	4.89658	4.79604	4.82277	6.27283	4.73341	4.48616	7.30108	5.51893	6.0524
Cre02.g091200	3.2744	3.88916	5.23137	4.82801	3.11182	4.61448	4.09811	3.73412	3.17268	3.70685	3.43541	3.55611	5.61491	4.3589	5.34226	5.83329	7.46726	5.16958	6.69883	6.58208	5.84021
Cre02.g091226	0	0	0	0	0	0.0435581	0	0	0	0.0503729	0	0	0	0	0	0	0	0	0	0	0
Cre02.g091250	11.3069	10.8544	12.9891	13.7073	8.90685	8.54915	8.52658	9.13761	6.57196	7.10606	6.99903	6.72651	3.07127	3.20639	3.93611	4.18098	4.88364	4.54011	3.43457	3.47364	4.43799
Cre02.g091300	1.65318	2.48874	1.98	1.77289	1.97602	2.59899	1.5991	2.12158	2.2555	2.44902	2.65404	2.31342	1.35324	2.1005	1.59547	1.66783	1.4707	1.20048	0.782749	1.20343	1.31398
Cre02.g091350	5.17735	5.39808	5.13417	4.58925	5.35042	5.28501	5.57224	5.29259	5.58735	5.69906	4.88009	4.88801	5.72316	4.44394	4.57681	5.58446	5.39939	5.14857	3.71471	4.67791	4.45759
Cre02.g091400	1.23724	1.27617	1.36456	1.76729	1.09304	1.22727	1.15906	1.13244	1.19293	1.15077	1.26547	1.15147	0.964773	0.669517	0.814483	0.973298	1.0294	0.843247	0.845136	0.796194	0.704323
Cre02.g091450	9.86257	9.19675	10.2048	9.41901	9.72091	10.2622	9.67919	9.03488	8.84325	9.54937	9.57947	11.1909	7.17294	7.88976	8.23359	7.81656	9.54879	9.84484	9.26346	11.6005	11.197
Cre02.g091500	3.34208	4.39373	3.00771	3.91242	3.62042	3.52405	3.51277	3.75793	4.00803	4.06248	4.06448	4.13704	2.83191	2.81213	2.63303	2.02584	2.19189	2.3842	2.34641	2.0751	2.25602
Cre02.g091550	26.8996	29.1072	26.9044	29.2807	30.1775	29.5185	30.0268	26.8856	26.9805	25.1534	26.8968	26.0826	27.2113	28.3742	26.5384	31.8264	31.316	28.7069	28.4893	27.9017	27.6277
Cre02.g091567	0.504895	0.477879	0.449239	0.343594	0.659006	0.559253	0.349257	0.433071	0.664748	0.384392	0.391102	0.53458	0.920758	0.31085	0.560587	0.744086	0.544122	0.478483	0.721443	0.688625	0.623423
Cre02.g091600	1.01359	0	1.17719	0.828185	2.04047	1.88858	1.08186	1.90441	1.37217	0	1.21097	0.336213	1.2207	1.03028	1.93226	3.51853	0.901714	0	0.682549	0.944438	2.54617
Cre02.g091650	0.476786	0.603442	1.10748	0.564206	0.728139	0.79647	0.701926	0.648694	0.584248	0.797089	0.392847	0.670781	0.891009	0.501347	0.733404	0.907443	0.804438	0.999182	0.647665	0.566808	0.526573
Cre02.g091700	30.9573	29.4324	24.9493	29.1464	28.3458	25.8161	26.9245	29.3178	30.1541	27.7968	31.8078	30.8678	33.1812	32.4458	29.9371	25.72	24.7489	30.1527	28.0219	26.2544	26.4697
Cre02.g091750	16.8081	16.3975	15.1202	16.249	15.1214	15.629	15.6158	15.8107	16.3477	16.2777	17.557	16.4109	23.4644	23.3327	20.3548	23.6092	19.6065	17.1482	16.8171	18.9509	17.8445
Cre02.g091850	20.8517	22.8037	20.4355	23.4155	22.5076	21.9371	22.5092	24.274	24.499	24.3237	24.3195	23.947	17.1787	17.1839	17.265	17.9199	20.9672	18	16.7931	17.1385	16.3315
Cre02.g091900	5.34275	4.54999	5.06202	4.8865	5.4283	5.14585	5.27381	5.70922	5.22067	5.36666	5.59122	5.01682	4.43576	5.23675	4.39952	3.97425	3.9668	4.97248	5.6807	6.33506	5.3451
Cre02.g091950	3.93631	3.82404	5.41231	3.54221	3.76001	3.63763	3.43444	3.61635	3.89469	4.40029	4.26724	4.03274	11.1818	9.15154	9.39156	10.0529	9.69699	8.69828	10.1456	10.1515	8.33685
Cre02.g092000	0.540203	0.803817	0.695216	0.662081	0.617221	0.612081	0.498668	0.834704	1.03766	0.865141	0.68028	0.624734	0.804435	0.682661	0.734787	0.957887	0.701381	0.574141	1.13555	1.0203	1.04526
Cre02.g092050	8.92234	8.07785	10.537	8.07865	9.30875	8.82595	8.47997	8.33484	8.09207	9.26173	9.07276	9.27776	11.1378	10.6742	10.8935	10.5446	9.34216	9.9902	12.7085	12.9374	12.2296
Cre02.g092076	1.26177	1.44086	1.10958	1.26993	1.5476	1.46613	1.62027	1.53412	1.58371	1.41643	1.60731	1.69632	1.21265	1.28538	1.03543	0.922421	0.78798	1.15508	1.11414	0.994012	1.04429
Cre02.g092100	23.4899	21.6244	22.404	19.1931	16.8633	22.2505	18.3487	18.9852	20.3412	19.0396	16.9847	18.8045	16.9895	19.0301	18.7625	19.4059	17.9396	20.4074	17.4528	18.9934	20.1498
Cre02.g092150	15.1541	13.9901	15.8323	14.2029	14.5093	15.4142	15.5249	15.2137	13.4878	13.1878	13.845	14.2795	16.6925	14.8069	15.4185	14.0833	14.3711	15.5452	13.1328	10.9598	10.0152
Cre02.g092200	3.82953	3.60808	4.49093	3.68777	4.0924	4.0426	4.00782	3.83453	3.58523	3.60343	3.59483	2.69726	3.04348	3.12164	3.05764	2.97811	3.97094	3.55595	2.48668	2.32863	2.4362
Cre02.g092250	5.68478	4.91702	6.08817	4.28321	5.65167	5.03562	4.74967	5.17787	4.32891	4.36759	4.78762	4.38184	11.0481	7.79132	8.23447	8.15232	9.14043	6.53829	7.27181	6.7731	6.36467
Cre02.g092284	6.91778	7.1958	6.5982	6.42062	8.0518	7.56417	7.14912	7.19473	8.02839	6.59523	6.73727	7.19586	5.0727	6.00436	5.19411	4.53844	5.43226	5.88092	4.43055	4.95652	4.84368
Cre02.g092350	53.2169	48.5757	45.3332	50.5911	53.7527	50.6039	52.2074	54.4109	48.3561	49.1089	48.3082	45.4443	47.2285	48.3669	47.4596	48.9431	51.7439	54.9481	45.363	49.7858	51.2217
Cre02.g092400	55.1102	52.9912	46.7078	51.1138	50.0349	47.4703	50.002	49.8191	52.5067	52.5104	54.4236	50.1742	42.4311	48.9989	50.4951	46.6814	44.4093	41.1318	49.3614	50.5063	53.3918
Cre02.g092451	13.0627	11.4179	11.6659	11.6485	10.4279	11.7079	10.9135	10.6272	11.4792	9.89995	11.7854	11.6093	12.6125	14.3308	12.8288	14.5417	11.3002	10.95	11.7385	13.8502	14.4691
Cre02.g092500	10.3062	10.9208	9.63146	10.4017	10.9129	9.85103	10.8525	10.5892	9.69526	9.57148	9.94095	9.67687	9.97636	9.63106	9.25322	10.0886	9.43152	8.40221	8.53526	9.06953	8.94298
Cre02.g092550	13.6635	13.0188	12.4326	14.2903	13.3605	12.817	11.8565	12.4425	13.354	13.837	12.5644	13.2086	12.7545	13.6424	13.398	12.8847	13.914	12.6443	16.6948	15.9016	16.7857
Cre02.g092600	17.859	16.0223	15.0256	16.5788	15.158	16.0064	16.8285	15.6146	16.8161	15.5579	15.9145	14.9857	21.0556	21.4482	18.3374	18.5371	19.1125	21.071	20.7184	20.9517	20.1547
Cre02.g092650	14.518	14.2329	15.1465	13.9591	15.8515	15.4248	14.1826	12.4546	14.6334	13.5584	14.4892	15.8812	12.8593	13.0419	13.9521	14.4235	14.354	14.1377	10.5812	10.7761	11.7555
Cre02.g092700	16.8618	16.6786	14.5624	17.5696	17.0664	18.202	17.4581	18.0532	19.4003	18.5496	20.257	18.921	23.4456	21.5146	20.9349	17.7937	15.1671	18.3316	22.8731	24.6917	22.0365
Cre02.g092750	4.79389	4.58771	4.5097	4.17223	3.72036	3.77525	3.83289	4.24102	4.24484	3.57324	3.96243	3.63159	2.80584	3.43649	3.62659	3.25325	2.64923	3.51735	3.10235	2.58433	3.00325
Cre02.g092800	6.25703	7.38098	6.20345	6.82702	7.37329	7.5827	6.35265	7.53702	6.50784	7.48109	6.44224	8.17536	11.4641	11.4274	11.2589	9.90656	8.64372	8.36549	9.17195	9.14807	7.95473
Cre02.g092850	24.6073	25.1621	22.0038	24.7975	25.4161	25.1723	25.1659	25.2278	26.7479	26.0955	27.5927	29.2884	30.071	29.6225	27.7045	24.7551	23.5222	30.9907	24.1408	22.7785	23.453
Cre02.g092900	64.5128	57.6451	55.1498	56.0639	55.3697	56.7964	57.3109	56.1181	53.5203	52.2353	57.8867	53.9681	50.4595	54.8362	56.8691	54.4827	47.2183	50.0841	65.1478	70.4863	71.7232
Cre02.g092926	0.0874593	0	0	0	0.0880323	0	0	0.422548	0	0	0	0	0.394986	0.177798	0	0.0910803	0	0.625326	0.0883419	0.081492	0
Cre02.g092950	12.33	12.1588	13.7993	12.4231	14.0226	12.7103	11.2975	12.2752	12.3401	12.4905	12.3013	12.8115	19.2367	18.3112	17.7664	16.5759	16.6673	15.6567	15.1556	15.4576	15.7783
Cre02.g092983	0	0	0	0.019706	0.0161838	0	0	0	0	0	0	0	0	0	0	0	0	0	0	0	0
Cre02.g093017	0	0	0	0	0	0	0	0	0	0	0	0	0	0	0.0262298	0	0	0	0	0	0
Cre02.g093051	0	0	0	0	0	0	0	0	0	0	0	0	0	0	0	0	0	0	0	0	0
Cre02.g093084	0	0	0	0	0	0	0	0	0	0	0	0	0	0	0	0	0	0	0	0	0
Cre02.g093117	0	0	0	0	0	0	0	0	0	0	0	0	0	0	0	0	0	0	0	0	0
Cre02.g093150	0	0	0	0	0	0	0	0	0	0	0	0	0	0	0	0	0	0	0	0	0
Cre02.g093202	0	0	0	0.0183989	0	0	0	0	0	0	0	0	0	0	0	0	0.0534197	0.053667	0	0	0
Cre02.g093252	0	0	0	0.0239379	0	0.0181958	0	0	0	0	0	0	0	0	0	0.0203399	0	0	0.0197284	0	0
Cre02.g093300	15.9375	17.2574	15.6659	17.3821	15.7997	15.4279	17.1921	18.0076	16.1098	16.7132	17.7726	16.4934	14.715	15.0345	15.4448	14.7548	15.0597	14.8511	14.9259	15.2985	15.9999
Cre02.g093350	8.21453	8.61373	8.28352	7.52572	7.65091	7.75996	7.28864	7.87328	6.88499	8.97096	9.44014	9.06	8.57759	9.46685	9.5675	10.6174	10.8624	8.78865	9.43224	9.25028	9.9264
Cre02.g093401	1.96231	1.84153	1.95883	1.98764	1.45281	1.85836	1.54056	1.80211	2.38756	2.18405	2.05379	1.80748	1.52343	1.66493	1.40978	1.43556	1.45717	1.59436	1.32687	1.2391	1.40548
Cre02.g093450	18.5118	18.407	16.7481	18.0343	15.4707	16.8459	16.4534	16.7444	17.9463	16.5593	18.4979	17.5666	17.4148	20.3099	18.8213	21.9852	22.2596	22.5848	28.5616	30.5381	31.9169
Cre02.g093500	0.0188051	0.0975757	0.0546017	0.0651649	0.0107028	0	0	0	0	0.0458264	0.0381131	0.0105812	0.0339716	0.0108082	0.0243256	0.0332218	0.0418246	0	0.113973	0.168312	0.07012
Cre02.g093550	5.11732	5.14818	3.94715	4.78837	4.31405	4.44237	4.37233	4.32872	5.06889	4.56193	5.15143	4.47934	3.77401	3.76544	3.71986	3.94306	3.81672	3.93448	4.40754	4.60361	4.56491
Cre02.g093600	4.54404	4.3158	8.90716	4.08243	2.64908	5.45928	2.65547	2.58281	3.42371	4.09817	2.67759	2.84404	3.84438	2.96777	3.69235	12.3122	9.0361	4.30008	8.47365	7.33766	7.05026
Cre02.g093650	323.689	287.953	212.781	277.363	226.342	243.922	244.124	246.343	262.488	239.982	266.276	251.935	225.227	227.608	238.386	236.728	204.898	224.607	215.167	227.655	239.844
Cre02.g093700	9.36468	9.12141	8.54877	8.42338	9.33331	7.9052	8.84036	9.36716	9.68334	9.0639	9.60469	9.08366	10.1368	9.9896	9.76084	8.93907	9.16607	9.20449	9.23223	9.09281	9.2146
Cre02.g093750	3.13034	2.85176	6.27961	2.29461	4.22123	3.64188	3.27721	3.77492	2.15942	2.66255	2.23678	1.75873	10.2952	12.56	11.461	18.2026	20.1332	13.1987	18.79	17.4028	17.8339
Cre02.g093800	1.92125	1.07702	2.75916	1.26793	2.06135	1.94038	1.75393	1.44348	1.53842	1.72038	1.17286	1.32366	4.95814	5.47239	5.83589	7.86976	7.24784	4.33988	5.27684	5.70634	4.84354
Cre02.g093850	3.08955	3.71327	2.83621	3.46168	2.87887	3.03029	3.23232	3.28421	3.29218	3.15834	3.11251	3.40928	2.98403	2.65847	2.54251	2.81395	2.74399	2.73391	2.90959	2.75049	2.41571
Cre02.g093900	0.0602482	0	0	0.0369206	0	0	0	0	0.0611713	0	0.03599	0.0299768	0.0544189	0.0306201	0	0	0.026799	0	0.0912843	0.0842063	0
Cre02.g093950	29.0386	26.2931	27.807	26.9652	26.1513	25.9679	24.2083	25.1022	28.8429	26.632	27.8318	26.5302	22.0206	25.4386	23.426	22.4237	22.3649	23.8564	28.2041	29.7254	31.7892
Cre02.g093975	10.2174	10.0431	8.97852	9.5151	9.31235	9.68262	8.61134	8.84027	9.07577	10.4231	10.8368	9.71937	10.6677	10.5783	9.81664	9.97932	9.47958	9.5856	6.11545	5.72975	6.16189
Cre02.g094050	2.03147	2.31968	2.12763	2.62319	2.24561	2.01931	2.52644	2.57784	2.43092	2.21798	2.48123	2.17496	2.48205	2.38756	2.42735	1.97391	2.1945	1.81561	1.58478	1.74076	1.76843
Cre02.g094100	29.2679	28.2224	28.7469	29.3492	27.4695	28.9268	28.5555	28.0095	26.8414	29.0869	27.0929	25.6512	33.1168	33.4716	33.8957	32.9455	32.2264	31.0229	43.3217	46.5586	45.1385
Cre02.g094150	5.93714	5.87025	6.18889	5.7756	5.52702	5.88633	5.43666	5.85185	6.04458	5.75865	6.67657	5.93233	5.3627	5.73809	5.81685	6.50393	5.94564	6.27762	5.03032	4.91235	4.1335
Cre02.g094200	1.4406	1.78588	2.34911	1.9083	1.8748	1.72168	1.81719	1.92164	1.75816	2.0224	1.37342	1.56388	3.7065	2.60323	2.96266	3.16718	3.08099	2.80914	2.64571	2.41345	2.20693
Cre02.g094250	376.756	362.426	362.743	373.883	376.948	412.822	392.68	392.853	331.733	347.893	352.018	345.364	346.53	367.162	355.738	419.133	409.138	364.641	322.047	330.458	315.534
Cre02.g094300	12.8198	13.1069	13.2715	12.018	13.2111	12.6186	12.095	11.9819	12.1059	12.7636	13.6296	13.0989	17.8861	16.7734	18.7003	18.4365	18.2103	17.2887	18.6723	17.3489	18.0247
Cre02.g094350	7.22235	7.78964	7.28074	7.57128	7.86124	8.50495	8.4197	7.86636	8.36732	7.65458	8.64433	8.22676	6.40559	7.07575	6.84184	6.5693	6.05335	7.79724	9.59066	8.94438	8.80888
Cre02.g094400	4.90699	4.57513	4.42281	4.26151	4.40886	4.96411	4.5627	4.99359	4.35558	4.44341	4.38788	4.0442	4.59536	4.85007	4.06315	4.43611	4.43231	3.98198	3.45131	3.95508	4.08361
Cre02.g094426	0	0	0	0	0	0.0410253	0	0.0709185	0	0.0948877	0.0526113	0.043821	0.0397756	0.0447613	0	0	0	0	0	0.0410317	0.0414825
Cre02.g094450	200.676	188.934	131.595	181.147	140.541	143.484	141.978	158.815	174.483	153.631	170.094	170.112	118.218	140.596	121.991	96.0718	94.9022	133.317	129.381	119.715	133.208
Cre02.g094500	12.8804	13.0983	14.1496	13.3452	13.3657	13.4841	13.2872	12.5636	13.044	12.3749	11.7	12.5861	14.7226	15.0495	14.9985	14.9693	15.0616	15.3687	12.4738	12.682	12.1647
Cre02.g094551	0.231143	0.232788	0.268449	0.172739	0.289403	0.204834	0.168485	0.258756	0.440749	0.364432	0.343506	0.319774	0.274977	0.25787	0.290177	0.228971	0.295906	0.362777	0.165141	0.178601	0.180563
Cre02.g094600	4.73384	4.99714	4.15303	4.80136	4.39421	4.43496	4.21449	4.92643	4.41898	4.10115	4.2298	4.22065	3.19785	3.55359	3.42536	3.58071	3.55614	3.90964	3.6792	3.59235	3.02999
Cre02.g094650	2.46838	2.94757	2.94532	2.77664	2.73982	2.83513	3.35644	2.53216	2.81519	2.49545	2.76725	2.7255	2.03103	2.37154	2.06918	2.85229	2.31625	2.68962	1.87851	1.87463	2.19783
Cre02.g094700	0.70724	0.798115	0.741897	0.754959	0.975956	1.08397	0.779222	1.03794	0.660167	0.958603	0.681417	0.839998	3.10133	1.64647	2.08761	1.48492	1.46131	1.14184	1.69376	1.54118	1.41841
Cre02.g094750	1.83585	1.90964	1.73342	2.0206	2.0024	1.93419	2.20439	1.86219	1.59033	2.27726	1.92971	2.33845	3.0885	2.9392	2.93852	2.32129	2.14595	1.80158	2.76686	2.50774	1.874
Cre02.g094801	1.21826	1.16132	1.05452	1.32499	1.09474	1.138	1.15041	1.07828	1.18718	1.18937	1.17063	1.0823	1.85856	1.47403	1.36731	1.46938	1.33367	1.25519	1.53407	1.40599	1.41528
Cre02.g094850	0.926033	1.33017	1.14585	1.21982	1.31539	1.31423	1.29323	1.44952	1.26534	1.41728	1.00296	1.24877	1.20384	1.11722	0.940416	1.18969	1.21648	1.39228	1.21512	1.13703	0.962008
Cre02.g094900	6.56935	6.89098	6.99202	7.06514	7.42874	6.24223	6.80536	6.57586	6.86637	6.77523	7.16284	6.60553	6.28875	6.33507	6.82904	6.04221	6.57684	6.40098	8.50724	8.49867	8.53914
Cre02.g095000	7.62698	6.4432	6.25891	6.1572	7.86083	6.21198	8.0919	8.20086	7.14102	7.47909	7.9663	7.27156	15.7994	11.5128	10.6566	11.5099	11.4981	13.7147	11.7174	11.1493	9.42181
Cre02.g095032	0	0	0	0	0	0	0.0051648	0.00389643	0.00491305	0.00521335	0.00578117	0	0	0.0147557	0	0.00503925	0	0	0	0.00450876	0
Cre02.g095033	0	0	0	0	0	0	0	0.0513311	0	0	0	0	0	0	0	0	0	0	0	0	0
Cre02.g095034	0	0	0	0	0	0	0	0	0	0	0.0389067	0	0	0	0	0	0.0289708	0	0	0	0
Cre02.g095035	0	0	0	0	0	0	0	0	0	0	0.0144221	0	0	0	0	0	0	0	0.0121933	0	0
Cre02.g095036	0	0	0	0	0	0	0	0	0	0	0	0	0	0	0	0	0	0	0	0	0
Cre02.g095037	0	0	0	0	0	0	0	0.0147197	0	0.0196947	0.0218397	0.0545723	0.0165115	0.0371622	0.020909	0.019037	0	0	0.0738585	0	0.03444
Cre02.g095038	0	0	0	0	0	0	0	0	0.0390415	0	0	0.0191322	0.0173659	0	0	0	0	0	0	0.0179144	0
Cre02.g095039	0	0	0	0	0.857345	0.780518	0.879354	0.832624	0.694696	0.466366	0.468355	0.549401	2.03059	2.18576	1.82074	0.610745	0.56864	0.773733	0.56417	0.559457	0.578757
Cre02.g095040	0	0	0	0	0	0	0	0	0	0	0	0	0	0	0	0	0	0	0	0	0
Cre02.g095041	0	0	0	0	0	0	0	0	0	0	0	0	0	0	0	0	0	0	0	0	0
Cre02.g095042	0	0	0	0	0	0	0	0	0	0	0	0	0	0	0	0	0	0	0	0	0
Cre02.g095043	0	0	0	0	0	0.0119806	0	0	0.0130569	0	0.030728	0	0.511087	0.300646	0.19122	0.093746	0.0915231	0.183894	0.116907	0.0599122	0.205939
Cre02.g095044	0.0206475	0.142095	0.0959198	0.0506118	8.43781	8.21365	7.7574	8.24647	6.22626	6.7403	5.96968	5.73249	20.4588	19.8121	18.492	32.2965	30.1059	29.7101	14.328	13.8327	14.7821
Cre02.g095045	8.21606	9.08154	8.98354	8.69981	9.14842	8.28903	8.74087	8.91429	8.80312	8.56875	8.35285	8.29997	8.64389	8.59122	8.39926	7.96261	7.3884	7.8405	7.24642	6.68869	6.41819
Cre02.g095046	3.66525	3.43519	4.60465	3.51335	4.03379	3.86638	3.92732	3.44517	3.44629	3.2728	2.96475	3.37769	6.45378	5.98705	5.88887	6.44583	5.59518	5.78679	5.01315	5.1427	4.5409
Cre02.g095047	0.297599	0.0341344	0.311067	0.145897	0.119819	0.194075	0.0635283	0.119817	0.151079	0.192376	0.319994	0.177686	0.107522	0.120999	0.0680792	0.123968	0.185325	0.159585	0.180361	0.388212	0.14017
Cre02.g095048	4.38257	4.39224	4.00517	4.42916	3.85445	3.85534	3.81119	3.7488	3.85885	3.92442	3.62225	3.76774	4.96439	4.31596	3.95273	3.6138	3.86686	4.45624	3.51966	3.54131	3.38394
Cre02.g095049	2.4103	2.45742	1.91805	1.9694	1.88696	2.32866	2.1915	2.22837	1.72213	2.30828	3.30626	1.46576	3.22533	2.81294	1.88901	2.04526	2.3428	2.0744	2.70514	2.4538	2.43871
Cre02.g095050	6.72586	7.25413	6.21513	6.66915	7.02156	7.29035	6.99364	6.61906	6.622	7.24851	7.77672	7.60388	8.4476	6.94325	7.18043	5.78734	6.23702	6.18542	6.77777	5.67299	5.6851
Cre02.g095051	1.5768	1.68385	0.820924	1.86591	1.64186	1.82357	2.14727	1.70751	2.0426	1.81597	0.974402	1.29856	2.65203	1.60276	1.99013	1.41559	1.74135	1.06908	1.09842	1.36789	1.79267
Cre02.g095052	0.994772	0.965458	0.888712	1.21921	0.616178	0.677244	0.857582	0.924251	1.1654	0.700758	1.00564	0.761468	1.10587	0.777807	0.481389	0.836735	0.816895	1.36779	1.23669	1.0695	1.15333
Cre02.g095053	3.00311	2.83445	3.42506	2.99261	2.98882	3.04357	3.22702	3.54016	3.44966	3.19974	3.3348	3.43757	4.6859	3.5821	3.76942	4.03609	3.27364	3.39732	3.94436	4.12475	3.35141
Cre02.g095054	1.62301	1.55548	1.70506	1.72514	1.79471	1.44585	1.63007	2.10995	1.65645	1.44936	2.1603	1.89753	2.60499	2.06497	1.87069	1.90882	2.17675	1.84725	2.27928	1.94634	2.42368
Cre02.g095055	3.77916	4.18812	3.98299	4.21971	4.43339	4.36023	4.79448	4.67292	4.08968	4.21649	4.18566	4.76442	4.63435	4.83248	4.4457	3.54346	3.64916	3.76222	3.62711	3.75941	3.43964
Cre02.g095056	0	0	0	0	0	0	0	0	0	0	0	0	0	0	0	0	0	0	0	0	0
Cre02.g095057	4.95955	4.1879	3.99313	4.54955	4.90017	5.66925	5.13119	5.46359	5.19	5.44167	4.07137	5.35919	6.18362	5.07213	6.54284	4.56284	5.52191	5.49309	5.22474	5.47169	5.24517
Cre02.g095058	2.82292	3.44024	3.21023	3.69665	3.96615	3.77266	3.55109	3.85614	3.17327	3.07757	3.15179	3.31075	3.66533	4.05644	4.01689	3.27228	2.99715	3.27384	3.70853	3.38184	3.35568
Cre02.g095059	0.0662316	0.185698	0.196577	0.189407	0.177775	0.226244	0.227786	0.159995	0.127021	0.174427	0.149465	0.139139	0.279176	0.201966	0.269356	0.176266	0.274965	0.171004	0.230433	0.233137	0.18024
Cre02.g095060	0	0.0141539	0	0	0	0	0	0	0	0	0	0	0	0.0250864	0	0	0	0	0.0124646	0	0
Cre02.g095061	0.0711305	0.163172	0.0826108	0.261536	0.0715966	0.066267	0.113882	0.171829	0.108331	0.0766346	0.212453	0	0.192745	0.180754	0.162719	0.185189	0.0949187	0	0.0718483	0.099416	0.167514
Cre02.g095062	0.0686215	0.0524722	0.0265656	0.0420518	0.0805829	0.0958942	0.0976573	0.0736745	0.0348364	0.0616095	0.0683198	0.011381	0.144625	0.0348756	0.0915715	0.107194	0.0508725	0.122659	0.069314	0.0426263	0.0538683
Cre02.g095063	0.173166	0.18869	0.231282	0.201624	0.278881	0.185525	0.221795	0.230073	0.237356	0.205223	0.206886	0.224016	0.305003	0.193619	0.158455	0.234437	0.231078	0.201195	0.227388	0.0806757	0.114187
Cre02.g095064	0.160856	0	0.140113	0.0985738	0	0.187322	0.128767	0.194288	0.285811	0.346606	0.0480446	0.360156	0.108969	0.040876	0.0459971	0.125637	0.286201	0.215645	0.0406198	0.112411	0.0378819
Cre02.g095065	0.0457476	0.0393542	0.0531312	0.0420518	0.0690711	0.0852393	0.0488287	0.0644652	0.127734	0.0492876	0.0683198	0.102429	0.175616	0.104627	0.117735	0.0238208	0.0712215	0.0613297	0.0231047	0.0639395	0.0215473
Cre02.g095066	0.0934426	0.053589	0.0633057	0.0668061	0.078379	0.0507812	0.116358	0.0815128	0.0711557	0.0838944	0.102335	0.108483	0.175837	0.0870659	0.0979738	0.089202	0.138547	0.0556755	0.0393273	0.0435336	0.0146706
Cre02.g095067	0.515469	0.694063	0.832924	0.700437	0.857224	0.814292	0.944883	0.929395	0.841938	0.784742	0.870214	0.758272	1.59922	0.865665	0.922849	0.746867	1.12649	1.12169	0.486714	0.595153	0.422239
Cre02.g095068	0.192938	0.153206	0.212586	0.151582	0.189222	0.188963	0.121447	0.17926	0.246123	0.186547	0.171403	0.241224	0.214486	0.226285	0.203708	0.288508	0.233256	0.221071	0.229864	0.21665	0.158447
Cre02.g095069	13.8811	12.3529	15.0559	14.3729	12.6471	13.0434	12.304	12.6549	14.0127	14.0527	14.6302	15.6391	18.843	17.1505	16.516	14.8712	15.72	16.3988	15.4716	15.164	15.5936
Cre02.g095070	17.8707	21.1206	21.3195	20.0803	23.7438	23.7078	22.6449	20.6064	20.3218	19.4999	19.6083	22.4212	15.0569	14.2994	17.5299	15.5733	15.6692	17.735	18.2821	17.717	17.6423
Cre02.g095071	13.2577	12.336	12.0449	12.2686	12.419	11.7548	12.8088	10.7036	12.6926	11.6626	12.1124	12.0577	8.26364	8.64873	9.03996	8.50939	8.8017	10.4237	9.11183	9.84778	9.47351
Cre02.g095072	7.18126	6.5812	6.99914	6.67849	6.79243	7.53072	6.85604	6.62523	7.80424	6.45393	6.51017	7.57707	6.12789	6.08901	5.77868	6.72696	6.16387	6.38591	5.06667	5.68255	5.26906
Cre02.g095073	21.7842	22.3365	24.5647	21.6864	23.2704	24.9658	24.3837	23.8108	23.5253	27.3784	25.1878	28.2337	35.5196	35.2928	38.1681	39.7585	34.2074	30.2517	31.0268	30.5504	30.1767
Cre02.g095074	5.44941	5.6433	5.09942	5.49838	5.3803	5.36783	5.75158	5.12168	5.41836	4.70248	5.24575	5.32778	3.98945	3.62512	4.20832	4.22916	4.65491	4.04828	4.37372	4.60056	4.08709
Cre02.g095075	7.92411	7.56404	8.61388	8.38269	9.85999	10.8046	8.90588	10.212	9.43084	9.42304	8.02511	9.50422	9.00602	10.0993	9.86399	9.39984	11.2355	8.44222	9.01121	9.51863	8.78281
Cre02.g095076	4.64694	5.03389	13.0663	6.26157	4.49959	7.15205	3.50964	3.64337	2.75915	4.14282	2.88954	3.40732	1.62002	1.50542	1.86499	11.221	5.66916	2.47732	5.87416	4.60841	3.50708
Cre02.g095077	43.6845	42.9686	47.4323	41.1517	38.2033	39.9762	36.7843	38.6335	40.9662	43.7279	41.9478	42.3502	31.3704	38.4507	40.7399	39.8779	36.4705	32.764	32.6638	34.906	34.308
Cre02.g095078	1.87867	1.98244	1.87642	1.71922	2.20615	2.08859	2.09877	2.23888	1.76758	2.13199	2.09486	1.78225	2.5906	1.89687	2.06289	2.26949	2.71866	2.48498	1.79642	2.55572	1.8995
Cre02.g095079	2.91156	2.96147	3.19007	2.66624	3.00804	2.55894	2.92001	2.58333	2.38724	2.48581	2.84844	2.43812	2.49091	2.59095	2.77731	2.86047	2.43379	2.4156	2.50812	2.56958	2.7841
Cre02.g095080	0.322757	0.454337	0.630429	0.323654	0.516842	0.437366	0.40713	0.271707	0.26812	0.126448	0.297968	0.233585	4.62471	3.83247	3.35612	2.35284	2.42757	2.51748	2.01536	1.42166	1.34054
Cre02.g095081	4.98879	5.45678	4.20891	5.87808	5.34744	5.14334	5.55521	4.58832	5.6289	5.59912	5.37986	5.57823	3.27336	2.86071	2.8046	3.04332	3.17597	3.22513	3.7774	3.64257	3.57363
Cre02.g095082	9.31289	9.24983	9.39213	10.2423	9.78147	10.4365	10.4563	9.33752	9.56978	10.0941	9.4332	9.89414	12.6482	10.5637	10.382	11.1509	11.0966	10.8163	16.7915	15.2275	14.8756
Cre02.g095083	0.224216	0.178043	0.440683	0.105693	0.364567	0.41777	0.34977	0.291649	0.280186	0.260147	0.185453	0.188793	0.872401	0.596064	0.670741	0.520881	0.506339	0.585756	0.174214	0.0642823	0.146224
Cre02.g095084	7.76627	11.2681	50.7263	12.0405	13.8304	20.0979	7.72253	11.7055	11.9964	18.2363	13.4817	13.7392	17.9868	11.8749	12.3756	17.9729	22.4396	21.8316	5.43091	3.46357	3.06392
Cre02.g095085	0	0	0	0	0	0	0	0	0	0	0	0	0	0	0	0	0	0	0	0	0
Cre02.g095086	11.9955	12.2134	19.2652	11.5768	13.0219	12.309	10.9787	11.8405	11.9439	11.8779	10.7139	10.6538	18.6993	20.5572	21.1276	25.7386	22.7734	20.4317	13.4482	12.7429	12.0368
Cre02.g095087	0.0581222	0.188886	0.0112505	0.0712354	0.243762	0.243666	0.103394	0.226208	0.088519	0.0521831	0.03472	0.0771173	0.0612483	0.0689255	0.0664806	0.0302643	0.0258533	0	0.254404	0.288835	0.401511
Cre02.g095088	3.25127	3.25412	2.65764	3.47718	2.68892	2.55629	3.03922	2.77642	3.42723	3.44707	3.53799	3.55478	2.41295	2.7154	2.40421	1.67137	1.51989	1.92485	2.39507	2.60493	2.57502
Cre02.g095089	22.9395	20.8573	22.1509	23.3117	21.6434	23.0505	20.2456	22.4687	22.84	23.5604	24.7531	23.3733	20.9795	23.5561	22.712	22.6376	21.709	24.8451	23.0918	23.0297	25.2517
Cre02.g095090	7.18208	6.65178	6.85516	6.14655	6.3982	6.17187	5.6502	6.35654	7.28164	7.79342	6.79298	6.78756	18.3244	15.6285	14.565	22.4598	22.7115	21.1012	16.4687	15.0956	13.8422
Cre02.g095091	8.35717	7.67051	7.3688	7.91627	6.88168	6.46766	6.96905	6.53837	6.8078	7.27125	7.0763	6.93463	7.75495	8.22678	8.30257	7.79716	7.89596	8.57654	7.3497	7.57408	6.50662
Cre02.g095092	66.8754	59.5648	63.8097	60.6178	60.5015	58.79	60.2641	59.1882	64.7308	62.8542	62.8852	62.0541	65.6819	75.0379	72.638	83.6823	79.0177	78.5071	72.7679	72.9167	72.5078
Cre02.g095093	82.3659	83.2393	73.9086	83.2067	73.7205	74.9982	78.7852	79.4802	77.7098	80.6581	91.0984	80.9648	101.109	96.1539	98.9651	100.951	92.0179	94.3654	83.8244	90.5017	85.0151
Cre02.g095094	0	0	0	0	0	0	0	0	0	0	0	0	0	0	0	0	0	0	0	0	0
Cre02.g095095	114.97	116.639	87.4102	106.266	94.8368	91.1204	94.1074	106.516	99.9402	89.7156	96.9293	99.5552	75.2464	98.4579	84.8868	64.3244	66.8783	90.591	78.7278	78.1558	84.0278
Cre02.g095096	1.29263	1.33916	1.12998	1.34578	1.13322	1.07476	1.0088	0.996094	1.34066	1.21296	1.22883	1.09267	0.966692	0.720533	0.66772	0.405292	0.556428	0.546582	0.842372	0.647547	0.563008
Cre02.g095097	9.61442	7.99053	8.16411	8.38373	8.72553	9.2507	7.77215	9.03632	7.90539	8.32067	9.00096	7.65393	10.0793	11.7593	10.0596	12.7044	13.3766	11.9454	11.8766	13.5992	12.9172
Cre02.g095098	24.9334	22.8787	23.0137	25.7873	23.8639	26.6925	23.5778	22.6483	22.3842	22.8569	21.1133	22.7221	24.1409	25.3883	23.3156	24.3258	24.7496	22.2839	20.9433	20.7052	24.0231
Cre02.g095099	6.00691	7.08501	5.69968	7.04137	6.21092	6.52278	6.72575	6.38601	6.9892	7.06391	7.58312	7.30588	4.97061	5.00835	4.25867	3.87738	4.07484	4.35103	5.18185	4.68861	5.10995
Cre02.g095100	13.8892	9.02039	12.3385	12.1189	12.3136	12.4253	12.9101	12.5541	11.9073	9.81077	11.8134	10.6176	8.68202	12.7621	13.0459	14.1768	13.2562	12.1667	15.5623	15.8555	16.7662
Cre02.g095101	9.91679	10.6184	8.86527	11.0217	10.3431	8.94813	9.73036	9.93302	10.7679	10.3101	10.6877	10.6121	6.54919	6.61634	6.75863	7.50803	7.43471	7.47965	10.2963	9.70082	10.0735
Cre02.g095102	5.63234	6.33302	6.57001	6.23845	6.33912	6.40689	6.30106	5.54757	6.3443	6.01505	6.44932	6.16896	5.49927	4.6477	4.93394	5.49331	5.7891	5.66169	6.01285	6.64906	5.82814
Cre02.g095103	0.183929	0.105483	0.338224	0.187856	0.262274	0.228471	0.212676	0.123421	0.171185	0.214675	0.146497	0.18303	1.17678	1.3866	0.929179	0.750216	0.681781	0.712334	1.1302	1.1711	0.822999
Cre02.g095104	5.87829	7.7174	8.10841	6.62816	7.5553	8.18926	8.74524	8.5783	7.62113	8.06746	7.99534	7.46942	7.82544	8.16285	7.53048	9.19191	11.553	8.98779	9.4819	8.91523	8.96205
Cre02.g095105	16.6014	16.6297	15.2318	19.2278	19.2723	18.1471	18.7235	18.1357	19.356	18.1245	20.6274	17.3187	19.1188	19.9402	22.7549	25.7025	26.9532	22.2559	18.7812	20.8827	19.9392
Cre02.g095106	24.2356	25.0319	21.769	22.9727	25.4519	24.2246	25.9443	24.3988	24.8009	24.2845	22.9927	25.4477	25.0611	25.8481	29.4142	32.6242	31.9053	29.919	24.4802	24.3842	24.607
Cre02.g095107	22.5433	23.014	24.1804	25.662	24.9482	24.1686	23.4064	24.0259	22.673	24.0333	22.4771	23.5371	19.893	19.0513	20.1151	20.6496	24.1289	25.4432	18.3835	18.4757	18.3896
Cre02.g095108	0	0	0.0679314	0	0	0	0	0	0	0	0	0	0	0	0.200708	0	0	0	0	0	0
Cre02.g095109	22.9675	18.7406	22.8252	24.6574	23.2936	23.6181	18.8668	19.1496	23.7917	22.4896	21.813	19.9043	24.0016	24.8232	25.4059	21.4358	22.1394	18.5003	18.2658	20.9671	18.0205
Cre02.g095110	176.339	156.867	146.937	159.696	147.531	152.933	150.444	156.874	153.966	145.723	160.427	161.61	144.647	157.281	156.118	143.078	129.349	145.224	114.228	124.905	122.502
Cre02.g095111	20.3742	19.9477	20.3529	20.4011	19.7169	20.2217	18.7473	18.0679	17.5766	18.9236	18.0255	16.4052	18.8479	16.9331	18.2778	18.1391	18.1016	16.781	15.3071	14.9887	14.2126
Cre02.g095112	5.17879	6.25543	6.81303	7.02124	7.51923	7.55726	6.35915	7.45452	5.76999	6.76456	4.76362	5.51832	5.75401	4.7982	4.77029	5.15456	5.58567	7.37281	7.17534	5.5514	5.7419
Cre02.g095113	3.20993	2.85962	3.0946	3.28481	3.46622	3.6437	3.27643	3.33755	2.59463	3.32401	2.84831	3.25626	3.46233	3.18358	3.06556	3.27792	3.45169	3.06381	3.8719	3.61524	3.68431
Cre02.g095114	36.1854	38.1387	41.4312	43.4085	42.845	39.5126	40.5527	37.8884	41.9538	49.4257	43.4151	44.3952	43.8873	42.6079	36.5693	38.0567	45.4412	42.6325	26.2799	28.2799	28.237
Cre02.g095115	3.38804	3.36672	3.409	4.07589	4.13314	3.75274	3.73287	4.08592	3.86796	3.54928	3.93585	4.38136	4.71021	3.77708	4.23243	3.20312	3.16685	4.77227	3.15413	2.69134	2.66208
Cre02.g095116	0.818802	0.98264	0.818878	1.08717	1.08363	1.1301	1.1248	1.52621	1.09307	1.30691	1.16846	1.16939	1.42438	1.24072	1.17936	0.647422	1.06566	1.31452	0.819407	0.642845	0.785601
Cre02.g095117	7.89159	8.77566	8.44211	8.15035	7.38467	7.55767	7.05441	8.04635	7.84758	7.35148	8.13451	7.09987	12.7779	11.6126	12.4172	11.0407	12.4394	12.0392	10.2136	10.355	9.47412
Cre02.g095118	0	0.0899295	0	0	0.0789183	0.146087	0.16737	0	0.0796059	0.0844716	0.093672	0	0.141637	0	0	0	0	0	0.0791959	0.14611	0.147715
Cre02.g095119	3.36346	3.39341	3.25366	3.40319	3.30232	3.54153	3.14014	3.081	3.33109	3.15184	3.02121	3.21544	3.0231	2.85603	2.91136	2.9261	2.9628	2.8805	2.94664	2.78747	2.84923
Cre02.g095120	0.498326	0.752755	0.652691	0.443878	0.829655	1.09367	0.768043	0.814539	0.595958	0.861122	0.67142	0.60895	1.37275	1.06632	1.21931	0.974561	1.06658	1.16135	0.98209	0.807284	0.776353
Cre02.g095121	5.64362	5.34464	5.71361	5.00565	5.12001	5.06748	5.29055	5.15729	5.74893	4.92026	5.4118	5.04334	3.90702	5.2459	4.94759	4.79462	4.5087	5.54167	4.89424	5.18937	6.08579
Cre02.g095122	16.1752	16.7681	16.0121	15.3009	15.8441	18.4404	17.535	15.6472	17.7457	16.998	19.3682	16.6363	18.1075	16.699	17.9633	17.7117	18.8645	17.7229	16.8502	18.4096	19.9413
Cre02.g095123	0.00864502	0.0198315	0.0301209	0.0105955	0.0783149	0.00805391	0.036909	0.034806	0.0614423	0.0558838	0.0722989	0.0430137	0.0390428	0.0615114	0.0296647	0.0270088	0.0153816	0.0463583	0.034929	0.0644414	0.073293
Cre02.g095124	1.28845	1.30235	2.03885	1.6581	1.20773	1.33539	1.33225	1.4914	1.50442	1.47491	1.65479	1.29818	2.13845	1.64526	1.75007	1.47597	1.51159	1.26669	1.34212	1.30559	0.986154
Cre02.g095125	1.55167	1.88969	2.05259	2.00454	2.17089	2.01487	1.69453	1.83799	2.04381	1.98801	1.53888	1.9137	1.65587	1.57112	1.67887	1.11679	1.44435	1.44568	1.34947	1.16669	1.16822
Cre02.g095126	14.7002	13.96	14.4155	14.7736	13.9283	13.7632	13.5368	13.7441	13.8121	13.8531	13.8336	14.1337	12.994	11.9478	12.4832	13.2458	14.7424	14.2161	15.166	14.7461	14.254
Cre02.g095127	11.7388	10.821	11.2915	9.75335	10.366	10.433	10.2426	10.6557	11.937	10.7656	11.1853	10.714	8.92803	9.46149	9.63777	8.81239	8.48903	9.68689	6.96525	7.44851	8.15787
Cre02.g095128	6.12997	6.22869	6.34967	6.09161	7.24481	6.32822	5.36393	5.79575	6.37341	5.83083	5.93808	5.58709	5.05468	5.70697	4.61118	5.78948	6.32129	6.18604	5.83854	6.02047	7.09237
Cre02.g095129	4.47647	4.43859	4.06585	4.87348	4.29949	4.3537	4.2704	4.77969	4.92797	4.15155	4.18253	4.72382	4.14702	4.15015	4.13557	4.10683	4.37622	4.0301	5.29181	5.30166	5.3599
Cre02.g095130	15.2897	14.0927	13.9802	14.8296	14.0604	14.0702	13.1939	14.7801	15.4228	13.8684	14.5303	14.9422	14.0805	15.3261	14.3101	14.8587	15.1984	14.5671	13.0148	12.0637	12.6188
Cre02.g095131	0.532523	0.698057	0.547788	0.484839	0.79636	0.666207	0.747023	0.66158	0.602474	0.688476	0.563508	0.787309	0.53597	0.850598	0.81794	0.427811	0.51435	0.815891	0.445686	0.354421	0.401312
Cre02.g095132	0.628825	0.71033	0.486877	0.583862	0.661715	0.745601	0.793207	0.790209	0.822259	0.800663	0.603295	0.654194	1.01549	0.968451	1.0244	0.625094	0.771316	0.902615	0.68329	0.887759	0.601333
Cre02.g095133	9.41361	9.91778	9.12102	9.0096	9.31559	9.36119	8.9751	9.539	9.10143	10.313	9.85663	8.92026	9.95974	9.24605	9.16437	11.373	11.268	10.2094	11.4317	11.383	11.5579
Cre02.g095134	15.5293	14.4481	15.039	16.1652	13.7759	14.6914	15.258	15.3436	14.0912	14.1065	15.0876	14.6559	18.7023	19.3035	18.6241	14.3697	13.088	13.0627	10.8134	9.81073	8.98252
Cre02.g095135	1.50968	1.41026	1.97024	1.41156	1.94254	1.69645	1.8107	1.6292	1.34318	1.79418	1.45036	1.51779	1.77129	1.45543	1.10372	1.70185	1.66149	1.8361	0.974687	1.23265	1.21687
Cre02.g095136	1.62241	1.75635	1.65138	1.89909	1.77983	1.91907	1.362	1.87889	1.68429	1.6694	1.91656	1.85031	1.28432	1.35265	1.39701	1.27193	1.28116	1.01012	0.975907	0.815309	0.892954
Cre02.g095137	1.24624	1.16722	3.54566	1.87989	1.27667	2.32893	1.1885	1.38948	1.59477	1.77169	1.61226	1.52634	3.88987	2.45856	3.17988	3.07949	1.75159	2.21445	2.24949	1.71777	0.965572
Cre02.g095138	3.767	3.29739	3.15459	3.15892	3.13312	3.15848	3.53398	3.52819	3.22081	3.65264	3.95572	3.27507	2.18478	2.11603	2.29043	1.94083	2.13418	2.37442	2.2029	2.42004	1.96103
Cre02.g095139	0	0	0	0	0	0.043904	0	0.0189737	0	0	0	0.0234479	0	0	0	0	0	0	0	0	0
Cre02.g095140	53.4273	56.596	84.5475	59.6657	62.1508	65.7781	56.1921	60.1909	52.081	79.7255	57.8748	56.8121	77.0392	64.4112	72.5839	69.8072	65.0298	65.7604	48.0814	49.2504	46.9058
Cre02.g095141	2.30676	3.01812	3.27142	2.71355	3.64033	2.86178	2.88278	2.84687	2.43626	3.1097	2.60361	2.97606	2.82696	2.74535	2.51917	2.80063	3.29993	2.75576	3.92243	4.16914	3.61436
Cre02.g095142	0.359584	0.39489	0.488705	0.393828	0.308034	0.285104	0.310308	0.32035	0.318486	0.494565	0.438745	0.36544	0.234957	0.279961	0.27128	0.278862	0.415181	0.341888	0.340029	0.285149	0.324317
Cre02.g095143	0.207472	0.190375	0.134936	0.193253	0.367543	0.201017	0.203729	0.233887	0.261207	0.214585	0.168553	0.222974	0.217382	0.109661	0.104416	0.112352	0.0812113	0.252179	0.0419131	0.0541285	0.0469056
Cre02.g095144	6.82945	6.28778	6.50283	6.10333	7.02583	6.28451	6.11023	5.93057	6.29676	6.54638	6.29947	6.02983	9.37395	9.01764	7.97432	9.73569	9.99945	9.51465	13.5093	14.232	13.6709
Cre02.g095145	0.308811	0.177102	0.239102	0.283863	0.466251	0.527443	0.521881	0.290107	0.287414	0.138628	0.245963	0.256084	1.76657	1.38637	0.765312	1.01839	1.12179	0.505993	0.571867	0.671396	0.606046
Cre02.g095146	84.3729	78.7328	78.4141	76.9624	75.451	77.6715	75.0015	78.3644	76.6481	76.0434	80.1786	76.056	61.5776	74.0324	73.0058	60.6399	54.4726	64.3393	66.5558	67.1938	72.7338
Cre02.g095147	5.82174	6.24141	6.37499	7.2517	6.48174	7.15039	6.59426	6.42901	6.48996	6.29782	7.23926	6.43172	7.14721	6.18327	6.52306	6.40921	7.48332	6.92332	6.28852	5.80092	5.55127
Cre02.g095148	2.92053	3.07067	3.01502	2.75087	2.83079	3.17431	3.55017	2.65654	3.02019	3.49613	3.36	3.20226	3.17532	3.27097	3.6189	4.44952	4.95575	4.25364	2.59491	3.32599	3.33705
Cre02.g095149	8.4688	9.44752	7.32957	9.46951	8.89795	10.3539	9.2868	8.57551	7.86826	8.32419	9.11995	8.77372	8.80205	8.44313	9.31514	7.85291	7.28632	8.70941	8.67144	8.15041	7.6061
Cre02.g095150	114.415	110.075	92.2542	99.6981	103.472	95.7613	99.2325	101.939	101.541	91.6371	94.0503	101.051	93.8958	124.742	103.061	78.8316	91.4514	118.115	90.3372	94.1652	102.157
Cre02.g095151	0.588738	1.03429	0.424103	0.429286	0.232537	0.104142	0.0874971	0.168024	0.355628	0.345249	0.454081	0.363381	0.605819	0.446929	0.417681	2.1653	1.76352	1.46531	1.35497	1.0277	1.08111
Cre02.g095152	0	0	0	0	0	0	0	0	0	0	0	0	0	0	0	0	0	0	0	0	0
Cre02.g095153	0	0	0	0	0	0	0	0	0	0	0	0	0	0	0	0	0	0	0	0	0
Cre02.g095154	0.104976	0	0.0609597	0.257322	0	0	0.112046	0.042265	0.0532924	0.1131	0	0.0522316	0	0.106705	0.0600365	0	0	0	0.106036	0.097814	0
Cre02.g095200	9.18579	8.90915	16.3948	8.49888	9.59723	8.15919	6.48823	7.07939	6.74345	7.27691	5.87727	6.25075	11.9473	11.8772	13.3138	22.954	17.7558	11.9524	11.0409	9.54503	9.42719
Cre02.g095250	1.34669	1.39867	1.1161	1.51842	1.21565	1.2038	1.35561	1.51627	1.18141	1.18786	1.21174	1.07131	1.67269	1.38866	1.20911	1.11709	1.12179	1.09101	1.38521	1.41332	1.22333
Cre02.g095294	1.75597	1.73005	1.49032	2.37288	1.51822	2.01342	2.11452	2.13906	1.50859	1.77058	1.61377	1.16492	3.25348	2.49426	2.54925	1.99278	1.66229	1.97178	2.13753	2.11862	1.97224
Cre02.g095300	0.0242555	0.0208656	0.0563404	0.0297279	0.0122072	0.022597	0.025889	0.0439451	0.055411	0.137195	0.0941804	0.054308	0.235518	0.129438	0.180334	0.0757791	0.0755235	0.0867122	0.104126	0.0621515	0.0913953
Cre02.g095350	15.4199	13.6823	14.9868	12.8187	14.5678	14.3919	15.3873	13.8164	14.996	14.3594	14.1166	14.796	12.8683	12.7574	12.6097	13.7916	14.5351	12.834	19.7727	18.2133	18.0006
Cre02.g095400	37.5828	27.616	28.4828	27.8323	29.7675	28.3858	29.0434	29.061	32.2492	28.0301	27.2497	28.3154	19.2086	26.1672	24.922	20.4889	17.9231	19.6956	27.0835	25.1457	28.9833
Cre02.g095450	3.01134	2.42514	3.31133	2.59138	2.93434	3.01436	2.4961	3.12131	3.18759	2.6231	2.98535	2.61407	2.1702	1.85609	2.89476	2.63559	3.07794	3.77935	2.07097	2.17904	2.11244
Cre02.g095500	2.19125	2.58859	3.36781	3.02334	2.70748	2.57928	2.80099	3.03232	2.25146	2.71422	2.66496	2.29805	6.06807	3.52103	4.18728	4.11301	5.63802	5.11295	3.59174	3.3866	2.41026
Cre02.g095550	0.941356	1.1072	0.794234	1.04072	0.855905	0.724131	0.87181	0.974992	0.840259	0.860649	0.7927	0.809231	1.06339	0.903289	0.949332	0.63235	0.571085	0.635812	0.666567	0.682955	0.635176
Cre02.g095600	2.47396	3.29401	4.0989	4.60119	3.83102	3.3202	3.76697	3.9424	2.8983	3.15001	2.79034	2.70288	4.35979	3.53463	3.36402	4.34202	5.49451	6.30851	4.47359	4.28792	4.35132
Cre02.g095650	6.83057	7.79916	7.08944	7.00794	7.97972	6.50749	7.80192	7.90181	7.9708	7.80865	8.97302	8.16583	9.71515	10.3988	9.42139	10.0746	9.29364	10.8007	11.1766	13.3338	12.3739
Cre02.g095700	0.0446928	0.102525	0.103812	0	0.224928	0.0832738	0.0954055	0.143951	0.0453775	0.0481511	0.106791	0.0222371	0.262395	0.340714	0.30672	0.418888	0.536754	0.359493	0.451438	0.458078	0.46311
Cre02.g095750	0.354476	0.355759	0.651839	0.470656	0.654131	0.536638	0.535995	0.547082	0.509868	0.493295	0.458793	0.323348	1.0139	0.810702	0.794012	1.26127	1.68186	1.55764	1.28302	1.07344	1.02958
Cre02.g095800	6.92529	5.47917	5.87342	5.82204	6.36627	5.87994	6.18111	5.92026	6.12369	6.02357	5.43617	5.56361	4.57994	4.38092	5.11292	3.97425	4.0479	4.26938	5.56649	5.5203	5.6438
Cre02.g095850	11.8957	11.4367	11.1225	9.37867	11.9736	10.7583	12.1771	11.2406	10.3593	9.09376	9.44703	10.8915	6.53481	7.11822	7.58565	6.88234	7.03448	7.46081	9.8843	8.64256	10.6161
Cre02.g095900	13.3071	13.3001	12.539	13.5927	12.9996	13.3384	12.6019	12.5426	12.9062	12.7122	12.2232	11.9966	11.7199	11.7559	12.3404	13.6696	12.8644	12.1154	16.8683	15.6377	15.0992
Cre02.g095950	0.164767	0.134391	0.250895	0.206429	0.199016	0.443448	0.18368	0.173952	0.174727	0.240634	0.209975	0.153031	0.205048	0.171202	0.117265	0.194468	0.231271	0.183256	0.196018	0.16376	0.113822
Cre02.g096000	1.52033	1.79042	1.6174	1.83813	2.47323	6.55835	1.96695	1.98406	1.61597	1.81998	1.77969	1.81854	3.37071	3.54717	2.93345	2.99068	3.26748	3.25526	3.02978	3.42228	3.22922
Cre02.g096050	0.987282	0.599509	1.21408	0.972768	0.993751	1.00995	1.15708	0.685871	0.825513	1.08453	0.740098	1.387	0.821816	0.649347	0.974266	1.02816	0.981636	0.761262	0.391077	0.450942	0.620018
Cre02.g096100	15.1074	15.9055	16.4405	14.8598	14.6037	14.3632	14.2305	15.2211	14.8937	14.5485	14.9579	14.959	14.5245	16.5515	16.5584	15.0982	14.41	16.1489	16.0914	16.2085	17.4743
Cre02.g096150	317.079	282.948	270.858	286.951	281.075	277.965	280.927	280.577	288.72	280.76	292.584	287.472	368.585	336.883	346.409	375.001	388.526	357.438	298.364	300.184	288.309
Cre02.g096200	8.81746	7.94636	10.0892	8.9968	9.74963	10.8448	8.62316	8.13184	7.60746	7.41729	6.84998	7.84504	19.5185	16.1813	15.6747	11.3764	11.5344	9.04511	10.1349	9.89544	10.2497
Cre02.g096250	3.70543	4.33958	4.34878	5.1868	5.10381	4.76023	4.47538	5.21365	3.90081	5.14779	4.65997	4.85173	15.5367	12.4292	11.1981	6.80375	6.57551	6.27478	4.47169	3.96142	3.52729
Cre02.g096300	28.0884	27.6994	27.4727	25.8771	25.7474	24.581	25.4228	25.1276	28.5441	25.6701	26.3695	26.1658	53.1622	58.3385	56.8143	28.0519	29.6384	30.0268	33.5906	31.9952	32.4887
Cre02.g096350	4.96706	4.68167	4.93218	4.81867	5.75483	4.90704	4.67692	4.57962	4.69273	4.78555	4.37451	5.33103	8.85096	8.37404	8.05003	4.59449	5.17974	4.31855	3.74394	3.36975	3.80257
Cre02.g096400	2.41825	2.46349	2.93789	3.13933	2.72234	2.17879	2.42828	2.17783	2.68144	2.58823	2.96517	2.32727	3.83684	3.02406	4.20361	2.12073	2.675	2.2466	2.0409	2.22361	2.53278
Cre02.g096450	0.616429	0.518495	0.715919	0.705138	1.24093	0.612566	0.833396	1.092	0.500699	0.575578	0.638268	0.899675	1.559	2.13036	1.59817	1.15551	0.804302	0.440741	0.29057	0.382914	0.38712
Cre02.g096455	1.01472	1.08629	1.68918	1.28511	2.55343	1.60708	1.8051	1.93376	1.68277	1.63986	1.21231	1.5483	5.46871	5.19152	5.26161	1.97257	1.89571	1.39057	0.717474	0.756391	0.63725
Cre02.g096500	4.38423	4.40715	4.69135	4.52813	5.40462	5.18588	4.15371	4.49551	4.20132	4.98884	4.7475	5.11443	9.62569	11.9004	10.7431	5.28395	4.90821	4.96031	2.95231	3.73319	3.85155
Cre02.g096551	1.82918	1.74838	1.85885	1.98239	1.99459	2.09857	2.06083	2.14798	1.80561	1.95247	1.70984	1.97192	1.76693	1.48915	1.6176	1.45514	0.934174	1.21097	1.7792	1.57812	1.69119
Cre02.g096601	3.7303	5.35727	5.24252	4.41823	7.00464	7.1257	6.59127	6.18417	4.80593	4.86327	4.86864	5.95801	4.04891	3.15445	4.6253	4.11325	3.8484	5.77131	4.74951	3.73866	4.13408
Cre02.g096650	0.0622203	0.111014	0.0963499	0.0508388	0.0974212	0.0450846	0.0737896	0.066802	0.0912507	0.0521382	0.0330383	0.110073	0.0624446	0.0421631	0.0395378	0.0575967	0.110705	0.024715	0.0907807	0.0708584	0.110711
Cre02.g096700	2.25976	2.37333	3.45715	2.44703	2.33851	2.714	2.34415	2.15578	2.18381	2.30751	1.94081	2.14034	15.3043	5.5902	6.55007	10.4813	11.0447	6.5699	8.93776	6.45204	4.19758
Cre02.g096737	1.40716	1.55071	1.05747	1.04831	1.36084	0.899669	1.56083	1.26639	1.14858	1.24851	1.18671	1.09826	1.04672	1.09378	0.946778	1.20682	0.957288	1.18366	0.808225	0.822683	0.727756
Cre02.g096750	16.2826	15.744	20.1692	15.8356	18.9903	18.871	15.5701	15.8409	17.6042	15.6566	16.2332	16.9219	14.1802	14.037	14.2383	17.5066	21.1101	18.7741	14.8191	14.3173	12.9041
Cre02.g096800	1.1397	1.12748	1.43946	1.64128	1.50565	1.44666	1.52057	1.46834	1.47538	1.30463	1.22546	1.19083	0.476109	0.912287	1.02658	1.20172	0.950529	1.12045	0.877788	0.942469	0.858882
Cre02.g096850	11.9695	11.92	11.5136	12.1157	12.3881	12.1744	10.0702	10.9989	12.1815	13.3812	12.3824	13.1442	10.4044	10.907	11.3393	10.8813	9.47076	9.01119	10.9809	10.6543	10.3999
Cre02.g096900	3.12953	3.28346	3.35287	3.00306	3.56515	3.41277	3.85817	2.73486	3.91642	3.39783	3.88384	3.18665	1.68727	2.244	2.63613	2.22326	2.50352	1.5611	2.54849	2.96121	2.83377
Cre02.g096950	2.77216	3.70959	2.95568	3.62968	5.00886	4.22674	4.76167	3.81795	4.02201	4.32496	4.33452	4.40925	2.60656	2.34047	2.63369	2.35056	2.02145	2.20681	2.50941	2.30072	2.54005
Cre02.g097000	6.23536	6.82081	5.76657	6.53357	6.66364	6.14967	7.43586	6.66352	5.92056	6.36538	6.57583	6.30063	9.29986	9.11579	8.73898	9.13903	9.74168	8.66878	10.3028	9.91633	10.9317
Cre02.g097050	39.1943	35.9162	42.3769	36.8657	36.3881	35.7044	35.0687	33.9655	36.5343	41.1847	38.4161	37.97	75.9973	61.7477	58.5767	67.7606	70.4347	56.1474	47.3803	44.3337	42.8789
Cre02.g097100	36.4628	35.3948	41.47	34.9969	32.9165	30.5521	31.5204	33.3686	45.9118	51.7965	44.532	45.0713	53.515	50.142	43.562	39.777	46.6399	49.1953	31.9336	33.8719	37.1614
Cre02.g097150	6.30645	7.77528	7.92779	6.51344	6.98968	7.50359	6.57992	6.37143	7.12252	8.62666	6.91365	7.3098	10.7738	9.45936	8.64524	10.5524	10.4853	10.766	10.1635	10.2118	10.0347
Cre02.g097200	0.268846	0.224265	0.369008	0.449321	0.516615	0.455389	0.15652	0.452645	0.19852	0.315981	0.408797	0.389137	0.596047	0.322958	0.251598	0.610859	0.434856	0.131061	0.0987489	0.113865	0.0690696
Cre02.g097213	0.660777	0.551205	0.94184	0.588988	0.634874	0.713532	0.432785	0.68928	0.457433	0.485392	0.538259	0.59777	1.18012	1.00748	1.08217	1.14168	1.42952	1.20797	0.879814	0.937533	0.707337
Cre02.g097221	0.169345	0.323729	0.524472	0.242144	0.454546	0.499593	0.391625	0.431811	0.25791	0.395306	0.337201	0.617896	0.764801	0.803287	0.807077	0.499676	0.82859	0.706301	0.370617	0.447074	0.478573
Cre02.g097227	3.22431	3.78008	3.23105	3.82936	3.70496	3.98741	3.42623	3.51535	3.36062	3.56603	3.66467	3.50668	3.67264	3.75595	3.3453	3.4618	3.02072	3.21321	3.53065	3.8418	3.69586
Cre02.g097250	8.58817	9.2986	7.88914	9.13068	8.97978	8.25098	8.58378	8.99453	8.39089	8.31549	8.44722	8.23307	5.79284	5.92632	6.08659	5.92715	6.86631	6.41837	8.92723	9.27842	8.8137
Cre02.g097300	8.12112	6.5676	6.28901	7.38464	6.99118	7.67042	7.0303	6.32832	8.35952	8.11117	9.34468	8.67712	7.09862	7.91255	6.0784	5.30032	4.88861	5.15088	6.76657	6.79975	7.43849
Cre02.g097334	9.08146	9.07252	12.0569	9.16999	9.30167	11.8407	8.50989	10.5189	8.37263	9.72627	9.52271	9.06544	12.0953	8.81435	9.66387	11.2933	11.7902	14.76	10.8978	9.92613	10.6306
Cre02.g097400	1033.32	909.955	946.331	883.303	847.302	877.936	838.755	865.866	930.491	880.651	907.961	876.363	816.662	905.189	910.155	1024.16	947.35	927.898	872.178	924.767	925.023
Cre02.g097450	8.28224	7.28208	7.52525	7.7172	7.62645	7.4482	7.11107	7.34231	8.17039	7.96607	8.95856	8.86573	7.64609	8.31236	7.79979	7.94493	7.43778	8.12603	6.83517	7.23027	6.52212
Cre02.g097500	8.39119	7.97399	8.56473	8.05551	8.05701	8.03755	7.71069	7.69078	8.2944	7.69831	8.11764	8.21479	8.74983	8.47111	8.10746	8.95483	8.90446	8.70253	8.71452	8.26564	8.44412
Cre02.g097550	19.4124	18.8945	17.6337	17.3647	16.9216	16.2135	17.2665	18.7986	18.2284	16.4491	18.6197	17.4657	19.8453	22.8917	21.672	22.9909	19.5083	21.0539	23.09	24.5507	26.9718
Cre02.g097600	2.52468	2.03185	2.52716	2.59852	2.52718	2.07916	2.47139	2.49344	2.46422	2.31429	2.26639	2.56786	2.51978	2.75056	2.74416	3.03593	2.76718	2.81739	2.86012	2.80731	2.87757
Cre02.g097650	33.3838	35.005	25.8754	36.592	34.103	30.2851	33.3072	32.1816	33.0059	34.8702	35.3303	35.6238	35.6713	32.9708	35.5037	33.2373	28.2034	24.6732	41.8519	44.3868	43.5139
Cre02.g097800	2.9805	2.76833	4.26108	2.69008	3.37503	3.29734	2.77493	3.08475	3.00972	3.44673	3.20285	3.18353	973.369	224.015	311.323	689.554	874.292	508.884	181.281	97.1999	21.3931
Cre02.g097850	1.8738	2.43794	2.44691	2.57078	2.08313	2.11045	2.0199	2.1469	2.54615	2.36029	2.07161	2.44908	1.54094	1.44981	1.46084	1.09705	1.27718	1.36642	1.44072	1.31164	1.35239
Cre02.g097900	82.6842	77.3789	77.8209	82.5432	76.512	76.6412	77.097	75.9292	84.7421	82.7354	87.7507	81.7883	65.4494	69.9638	73.2298	73.8177	76.4653	74.7643	68.2584	69.7298	70.8717
Cre02.g097950	10.9626	10.7821	8.36701	10.3067	9.71355	10.4043	10.2812	10.4017	10.8405	10.5029	10.9322	10.7225	12.9902	10.6168	10.6603	12.1509	11.738	11.569	13.0841	12.7766	12.2779
Cre02.g098000	0	0.0214044	0	0.0457431	0.0375671	0.104312	0.239017	0.0751329	0	0	0.0445902	0.0371401	0.0337115	0.0569055	0.021345	0.116603	0.0498044	0	0	0	0.0175791
Cre02.g098050	0.570249	0.419276	0.713231	0.358413	0.60342	0.61299	0.546228	0.61224	0.519603	0.567115	0.576477	0.320106	0.501868	0.520187	0.418113	0.700448	0.442266	0.653402	0.398772	0.367852	0.440762
Cre02.g098100	2.67398	2.25103	3.10555	1.86414	2.66681	3.2682	2.46131	2.82479	2.59041	2.69588	2.57918	2.51443	1.8613	2.29409	1.71165	1.5584	1.83322	1.66631	1.53633	1.57721	1.80252
Cre02.g098150	6.91205	7.5228	6.77091	8.76924	7.91314	7.26237	7.91969	7.82409	7.57849	7.54208	9.02312	6.83431	6.34301	6.44223	6.39053	5.10545	5.933	6.31572	6.66952	6.8314	6.36558
Cre02.g098200	1.79343	1.84684	1.87003	1.81299	2.06871	2.20741	2.20763	1.93954	1.75445	1.77706	1.50142	1.82374	1.76179	1.54352	1.75187	1.60866	1.95649	1.91875	2.28755	1.87842	2.05937
Cre02.g098250	56.6936	55.8017	48.7006	61.6574	59.0662	55.7358	59.0006	59.5989	59.8256	59.9771	62.5147	60.6132	42.5556	40.9696	45.8957	47.9354	51.8561	52.5	52.8232	57.2322	60.2446
Cre02.g098300	13.113	16.025	12.3235	14.4822	14.743	15.1939	16.0819	16.5296	15.7616	16.6069	17.4338	16.5201	15.5394	14.1828	13.3276	11.9061	11.958	13.515	11.6588	12.2353	14.4858
Cre02.g098350	2.52678	1.85163	2.07867	2.04307	2.66697	2.19054	2.19127	2.35961	2.06665	2.7034	2.28507	2.40966	3.28081	3.12129	2.50881	2.74103	2.63813	2.91694	2.32186	2.58328	1.95048
Cre02.g098400	13.4815	14.1692	15.4592	14.3108	14.535	13.5582	13.9981	14.5348	14.8621	15.8313	16.6458	15.2399	15.0813	15.2229	16.5816	15.3907	17.3127	19.4094	13.3611	15.7678	16.7646
Cre02.g098450	57.6283	57.2276	57.8768	55.5213	55.1748	55.4023	55.4575	56.1737	58.4505	58.0258	59.9309	57.7634	48.1067	53.209	55.3405	54.7949	52.6781	53.2161	70.2235	70.6054	72.4239
Cre02.g098500	8.60198	8.08923	8.43902	8.38179	10.5406	10.3781	10.4359	9.87356	10.5511	10.8506	10.5802	10.886	12.9093	13.2783	12.9099	14.4665	12.6551	10.9111	10.0515	10.666	10.8209
Cre02.g098550	2.39113	1.93724	2.35829	2.16307	2.35905	2.3514	2.2686	2.22339	1.8979	2.5046	2.23325	2.48331	2.78543	2.60411	2.5505	1.91701	2.31291	1.93352	2.49194	2.07769	2.22565
Cre02.g098600	2.01489	1.78872	2.20295	1.9218	2.13535	2.16766	2.20452	1.69974	1.9755	2.07582	1.99945	2.03225	2.16138	2.2471	2.09008	2.40056	2.03329	2.26911	1.83769	1.95906	1.74264
Cre02.g098650	8.55523	8.8274	10.3933	8.22601	8.95357	8.55386	9.24603	9.26688	9.24965	8.71588	8.18975	7.89004	9.2471	9.67848	9.78555	9.99049	10.4132	10.0136	10.4494	9.73926	11.3131
Cre02.g098700	1.1251	0.988808	1.23032	1.06554	1.08099	1.10262	0.966935	0.929491	0.949474	0.991765	1.02123	1.14868	1.04923	1.05451	1.0362	1.07277	1.24789	1.27978	1.18811	1.15044	1.19749
Cre02.g098750	2.79568	2.5311	2.36022	2.68232	2.32731	2.11681	2.28162	2.33312	2.38819	2.38924	2.12826	2.54686	2.36099	2.56455	2.44923	2.38138	2.43211	2.39138	2.57418	2.2086	2.1678
Cre02.g098800	26.6879	29.391	21.8202	27.0611	24.7474	25.4293	27.134	27.8715	24.5002	25.3703	26.1975	25.3228	29.8234	30.8849	29.7729	27.3709	28.8329	26.5224	35.7298	38.7869	40.024
Cre02.g098850	17.6514	19.2943	25.9846	18.9343	17.2204	18.8058	16.4409	17.3234	17.1713	18.4159	16.8889	18.9613	38.578	30.1028	33.6498	39.9696	39.3516	31.3628	29.0302	25.6547	23.421
Cre02.g098900	2.5093	2.40801	2.43825	2.42604	2.44524	2.17474	2.12343	2.28621	2.37012	2.44497	2.42462	2.49206	2.43357	2.50488	2.67577	2.21757	1.89436	2.39455	1.91359	1.67206	1.72339
Cre02.g098950	9.6303	8.6545	13.237	8.78536	8.43425	8.89783	8.07475	8.63396	9.81817	10.3755	10.0585	9.99816	20.2667	20.8492	20.8494	20.058	18.8127	17.9238	16.0253	13.8391	16.0487
Cre02.g099000	23.1165	19.8789	23.6439	19.3866	21.1549	19.7394	17.6387	20.1079	20.447	19.4088	18.3439	21.1331	30.1623	27.5415	26.2175	34.547	31.9223	30.0194	27.3935	26.8616	25.984
Cre02.g099050	1.88666	1.79736	1.38532	1.88235	1.17708	1.21293	1.19825	1.55686	1.44064	1.08352	1.24811	1.17146	1.4647	1.47395	1.22167	1.0311	1.06115	1.5747	1.02373	0.74095	1.1016
Cre02.g099055	0.45083	0.52404	0.664155	0.556253	0.295416	0.411548	0.364931	0.487276	0.344071	0.534613	0.448246	0.466692	1.28176	1.31632	1.38433	1.06188	1.14937	1.34128	1.2225	1.2433	1.10589
Cre02.g099100	1.48213	1.91982	1.52101	1.69124	1.67832	1.7855	1.84106	1.89306	1.66051	1.8446	1.83943	1.85632	1.62725	1.56497	1.70989	1.25741	1.40378	1.43883	1.54871	1.26195	1.45034
Cre02.g099150	44.9727	46.1581	43.234	43.2744	45.4732	48.2811	44.5904	43.6041	47.5827	48.8108	45.7881	47.8822	50.3668	47.922	49.9487	48.9114	47.1733	49.631	50.2042	49.5752	50.1198
Cre02.g099200	5.5666	5.47539	5.17833	5.57782	5.41721	5.19104	5.62268	5.38322	5.67394	5.40638	5.82653	5.87445	3.62507	3.54399	3.88239	3.79496	3.73465	3.54323	5.36495	5.3386	5.35632
Cre02.g099251	1.77535	1.60934	1.13071	1.75475	2.24813	1.76066	1.86435	1.77542	1.7444	1.82017	2.08684	2.19409	1.42253	1.68815	1.53937	1.22263	1.42654	1.27959	1.82219	1.84098	1.32173
Cre02.g099300	12.6773	11.5559	13.5144	9.97864	12.4984	12.9881	12.1423	12.4533	12.0411	10.2537	9.77155	11.2465	11.6858	14.0197	14.1602	14.4411	12.7663	15.8158	12.5799	14.5489	14.0434
Cre02.g099350	10.9958	12.8388	11.4908	13.8585	12.2917	11.9077	12.1987	12.6724	12.4682	13.9917	13.4548	13.929	11.4077	10.528	9.85658	8.5072	7.88248	8.48947	10.0322	10.2527	11.0096
Cre02.g099400	0.088888	0.0637211	0.335511	0.0680891	0.0782866	0.196674	0.106734	0.071575	0.124094	0.167591	0.199119	0.187963	1.75629	1.15198	0.965873	1.12239	1.19603	1.37039	1.20087	1.34588	0.983864
Cre02.g099452	0	0.0342638	0.0693883	0	0.0300685	0.0556604	0.127539	0.0721631	0.0303304	0.0643686	0	0	0.0269824	0.121458	0.0341687	0.0311095	0.0797262	0	0.0905226	0.111338	0.084421
Cre02.g099500	20.6414	19.5198	19.125	17.3388	20.3452	22.5169	20.4872	22.4942	17.8953	16.5935	17.0248	16.9529	20.6161	22.7892	21.8986	19.7468	16.989	18.42	15.3493	15.8938	15.8283
Cre02.g099550	21.6057	20.3804	26.7893	22.404	22.0609	28.6479	19.7864	20.8048	18.8071	20.1088	18.599	18.2002	22.638	19.6004	22.4626	27.1807	24.2805	19.2793	25.8864	23.0036	21.0912
Cre02.g099601	0.708682	0.695575	0.84763	0.700043	0.716874	0.873731	0.598354	0.621753	0.7088	0.759721	0.783494	0.712234	0.566867	0.501735	0.492004	0.525061	0.476764	0.371833	0.537765	0.45336	0.375308
Cre02.g099650	7.34827	8.28967	9.41227	8.82084	9.34444	8.50798	7.97226	7.42672	8.07491	8.69879	8.02046	9.3285	6.8558	8.08399	8.30125	7.68399	7.12901	6.27014	8.09441	9.66456	8.46037
Cre02.g099700	12.0005	13.0781	14.7056	12.8937	13.1571	13.3221	11.6657	13.0871	12.76	12.7595	12.6063	12.8195	12.3473	13.927	12.7536	14.1375	14.9351	12.3862	10.5627	12.297	11.7497
Cre02.g099750	0.19382	0.156007	0.221153	0.150031	0.256697	0.323121	0.203244	0.229997	0.238219	0.201491	0.158437	0.263931	3.00685	1.11294	1.54796	0.980894	0.822806	0.887395	0.556416	0.459411	0.323519
Cre02.g099800	12.1998	11.8774	12.5144	13.4973	13.1989	12.6247	12.8265	12.4266	13.6291	12.6716	11.9571	12.9943	9.4028	10.1359	12.0951	10.6128	11.4219	12.7969	9.98009	10.1932	10.7869
Cre02.g099850	85.885	85.9316	71.3758	80.9316	75.7539	74.6969	78.8387	74.3617	86.6729	81.2286	91.6912	84.3562	69.8043	76.515	75.3257	81.1776	74.2239	75.8823	91.8098	95.2549	103.272
Cre02.g099879	22.9565	22.4756	27.5088	21.9828	24.0859	23.1191	21.6172	20.8693	25.6899	25.1798	23.7186	23.9545	28.3706	32.3775	30.0043	31.5185	37.2569	37.8896	24.1273	24.7087	25.4248
Cre02.g099900	0.689467	0.615077	0.836334	0.694796	0.848203	1.05627	0.866728	0.752574	0.668918	0.759325	0.604064	0.777576	1.43926	1.1836	1.52466	1.19669	1.02227	0.931152	1.12976	0.756634	0.63505
Cre02.g099950	29.9178	27.5608	32.7495	30.0296	25.0516	25.9099	26.2665	26.029	24.9207	26.6291	25.8832	25.2587	33.1771	30.3448	30.8031	31.8727	28.0877	26.8155	29.6118	26.5948	27.7171
Cre02.g100000	28.6256	30.3831	26.7951	32.4382	32.8194	34.1472	32.4736	30.2929	30.3428	34.5716	31.2714	32.3121	28.3339	26.1483	24.8718	23.3709	21.265	21.5443	30.6407	28.4535	29.7193
Cre02.g100050	2.93592	3.05568	2.95198	2.78203	2.80466	3.343	3.07562	3.36007	2.8705	2.07945	2.67943	2.69163	1.73107	2.10003	2.39423	2.10909	2.30956	3.06127	2.60859	2.82426	3.12417
Cre02.g100100	0.760299	0.799385	0.69169	0.802412	0.824802	0.964093	0.788961	0.772069	0.724773	0.905594	0.741817	0.853256	0.553204	0.472276	0.570095	0.483863	0.465949	0.626658	0.52478	0.495897	0.489408
Cre02.g100150	1.05344	1.39907	1.15907	1.35906	1.5068	1.23968	2.01206	1.60723	1.40734	1.9115	0.728646	1.21381	1.70271	1.52164	1.96594	1.78993	1.52905	1.58568	1.23208	1.49818	1.46241
Cre02.g100200	100.746	97.1699	92.6567	93.4849	86.4377	89.287	87.6905	87.0374	93.6265	89.9921	90.2549	92.248	85.8239	86.4835	86.3039	90.5095	84.2582	86.936	94.0061	94.5824	97.8605
Cre02.g100250	14.1118	15.4459	14.4892	15.1707	15.7438	14.7777	16.608	14.5376	16.2244	16.1469	15.8586	16.3784	14.5533	15.4658	15.8865	15.757	16.7082	17.0931	13.785	13.5892	14.753
Cre02.g100300	57.1766	61.8674	56.9824	57.9687	56.9679	60.9024	56.786	59.076	56.9693	59.9559	58.9912	60.6408	77.7991	69.805	73.9528	93.5784	95.6018	78.6902	60.2994	62.0605	53.3582
Cre02.g100350	1.0668	0.89488	1.34993	1.17088	1.02571	0.96419	1.10466	1.11544	1.30947	0.943496	1.0843	0.998206	1.07864	1.01962	0.874184	1.21046	0.920717	0.711523	1.22231	1.29073	1.33491
Cre02.g100400	53.8983	61.9028	56.379	61.7276	64.0597	65.7756	66.4051	63.261	63.6756	63.6066	65.0759	65.1431	40.0429	42.8851	43.522	43.7143	57.38	60.3573	43.734	43.8351	43.7115
Cre02.g100450	4.14765	3.9808	3.19029	3.91033	3.82627	3.55594	3.8788	3.77529	3.3974	3.68471	3.11449	3.56596	2.50928	2.41249	2.2519	2.91335	2.95256	3.15749	3.49781	3.38611	3.70186
Cre02.g100500	0.569186	0.613334	0.668823	0.482268	0.198108	0.12903	0.17117	0.163421	0.303619	0.220179	0.296106	0.283076	0.250372	0.237322	0.250137	0.53926	0.566715	0.651499	0.530172	0.400592	0.4449
Cre02.g100533	0	0	0	0	0	0	0	0	0	0	0	0	0	0	0	0	0	0	0	0	0
Cre02.g100566	0.0426531	0	0	0	0	0	0	0	0	0	0	0	0.0770525	0	0	0.044419	0	0.0762415	0	0.0397429	0.120539
Cre02.g100600	3.44367	3.21014	3.60376	3.8776	1.13908	1.213	1.05203	1.215	2.6563	2.45158	2.4133	2.31281	3.97877	3.78484	3.81364	5.20829	5.15284	5.3507	4.22819	4.21781	4.05782
Cre02.g100633	0	0	0.0546996	0	0.14222	0.0658166	0.10054	0.151699	0.0956394	0.0507426	0.281346	0.0937357	0.0425411	0.191494	0.0808068	0.0980961	0.272346	0.589307	0.0951468	0.197481	0.1331
Cre02.g100666	0	0	0	0	0.0366591	0.135721	0.11662	0.0293268	0.258849	0.117716	0.217562	0.108727	0.263173	0.407221	0.249948	0.22757	0.162002	0.390604	0.220728	0.271484	0.0686167
Cre02.g100700	0	0.0142029	0	0	0.473626	0.311473	0.370067	0.259243	2.37619	2.53477	2.08594	2.6123	2.48299	1.86281	2.15285	0.0257908	0.0110159	0.110669	0.312692	0.219219	0.116646
Cre02.g100750	2.40835	2.37146	1.92627	2.56186	2.24117	2.20134	2.66755	2.21369	2.60673	2.42336	2.28014	2.60006	1.74437	1.29328	1.61123	1.91654	1.45529	1.58387	1.65237	1.73595	1.73362
Cre02.g100800	2.00277	2.05352	1.73863	1.95874	2.03625	2.14853	1.81376	2.01178	1.65346	2.03787	1.84895	1.97284	1.4344	1.52166	1.28423	1.41152	1.30478	1.48259	1.87994	2.00749	1.96285
Cre02.g100850	1.93089	1.37465	1.90228	1.92586	1.71567	1.91052	1.83352	2.03733	1.6495	1.79336	1.68641	1.81544	1.75609	1.5566	1.66023	1.70574	2.01392	1.85662	1.57375	1.34005	1.20424
Cre02.g100876	0	0.0803332	0.081342	0	0	0.130498	0	0.112793	0	0	0	0	0	0	0	0	0.0623073	0	0	0	0
Cre02.g100900	3.74618	4.44333	3.86876	4.42181	3.58862	3.42063	4.18023	4.03632	3.94405	4.04753	4.11964	4.17267	3.1434	2.74772	2.51982	2.84838	2.84982	2.94862	2.11774	2.42953	2.44619
Cre02.g100950	1.90284	2.05357	1.73109	2.14569	1.62235	1.62894	1.73917	1.80919	1.92304	1.8054	1.73598	1.79261	1.2288	1.25732	1.3291	1.13892	1.08669	1.19814	1.42316	1.2635	1.15484
Cre02.g101000	9.87538	8.86784	8.71511	8.3211	9.41692	9.26068	9.18824	9.12902	8.64142	8.50463	9.66379	9.47151	9.24265	8.65114	7.65422	9.30318	7.10919	8.12922	8.76097	8.92918	9.27208
Cre02.g101050	7.61058	7.977	8.66644	9.66132	9.15517	9.22303	8.66468	8.42012	9.04646	9.45275	8.9447	8.89102	7.37722	6.13839	6.63849	5.74773	7.28795	6.83505	5.72491	5.54622	5.72372
Cre02.g101100	5.8594	7.60003	7.37748	7.3156	6.97262	6.96375	7.56911	5.64414	6.97777	7.49276	6.2807	6.53916	5.61398	5.14876	6.26358	6.1305	7.13693	5.62831	3.87193	3.97991	4.04942
Cre02.g101150	5.78349	5.62987	5.97217	6.12238	5.68809	5.37567	5.61514	5.42265	6.80474	5.53989	5.36526	5.86534	7.68854	7.65846	6.83135	7.30442	8.14139	8.1038	8.21943	7.58832	7.80209
Cre02.g101200	4.67559	4.59888	4.2926	4.86611	5.04802	5.18327	4.80927	4.67985	4.30964	4.3057	4.66544	4.70472	4.65968	4.12863	4.8102	5.08679	4.79853	4.13207	7.17651	6.5227	6.7543
Cre02.g101250	1.6972	2.05119	1.57425	1.99635	1.81151	1.69788	1.89661	1.88026	1.64225	1.73035	1.7283	1.53021	1.36837	1.23886	1.30287	1.30484	1.95573	1.36415	2.02498	1.92103	1.94213
[truncated: 15,745 more rows]

## Sheet: Figure 6b
Figure 6b	RNAseq
	Principal component analysis
	sample	PC1	PC2	PC3	PC4	PC5	PC6	PC7	PC8
	batch1_Elow47_rep1	-24.2187	-0.315	11.3369	5.64978	6.72052	5.61001	-1.08487	4.31768
	batch1_Elow47_rep2	-23.3234	-0.329762	11.3996	5.12525	4.50368	4.26726	-0.070102	-0.454684
	batch1_Elow47_rep3	-9.47847	6.22377	17.4679	5.48449	6.3982	-10.7455	3.92875	-2.85308
	batch1_Elow47_rep4	-24.8309	0.130469	10.5889	3.94985	5.67095	4.16523	-2.39478	-2.4476
	batch1_UVM11_rep1	-19.1037	3.69715	-7.1304	-9.54269	5.04139	-2.22138	1.11966	0.792343
	batch1_UVM11_rep2	-18.2998	4.21365	-8.21817	-10.9045	6.85027	-3.77573	-0.78585	0.452814
	batch1_UVM11_rep3	-22.5578	1.69648	-8.36621	-9.79249	5.3145	1.81429	0.404296	-1.07731
	batch1_UVM11_rep4	-20.8804	1.82731	-8.6012	-9.20032	5.35317	1.44809	0.211365	-0.554162
	batch1_UVM4_rep1	-23.4089	-2.22965	-2.6964	4.2893	-11.1038	0.183451	-1.84471	2.72644
	batch1_UVM4_rep2	-18.7379	-0.291774	-2.7284	4.12909	-12.0124	-4.36089	1.01667	-1.3509
	batch1_UVM4_rep3	-23.0787	-1.90026	-4.19953	4.14321	-11.2095	0.0590638	-0.709388	-0.0306682
	batch1_UVM4_rep4	-22.9071	-0.843064	-4.14305	3.56643	-11.5127	-0.569347	-1.02903	-0.862338
	batch2_UVM11_rep1	34.1758	13.397	-9.80323	9.42352	4.25578	1.04651	-6.859	-5.35441
	batch2_UVM11_rep2	24.6249	9.91216	-9.68174	10.8812	3.51211	0.631562	6.17247	1.76377
	batch2_UVM11_rep3	25.1109	11.1149	-9.26221	9.86152	4.79925	-0.256128	1.27595	4.12055
	batch2_UVM11-C1_rep1	34.0228	10.5895	10.5154	-8.68438	-4.24557	-2.28051	-3.36218	5.55122
	batch2_UVM11-C1_rep2	34.0091	10.3115	10.0337	-9.98821	-6.60954	0.204265	-1.8276	-0.00172398
	batch2_UVM11-C1_rep3	28.0737	6.38136	5.35274	-8.04348	-7.81154	6.96313	6.47088	-4.45741
	batch2_UVM11-C9_rep1	26.6898	-22.4015	0.767045	-0.17935	3.10328	-2.5092	-3.61881	-2.25295
	batch2_UVM11-C9_rep2	24.7541	-24.4661	-0.891388	-0.362669	1.97837	-0.289656	-1.79125	1.13068
	batch2_UVM11-C9_rep3	19.3648	-26.7182	-1.74042	0.194476	1.00371	0.615501	4.77751	0.84174

## Sheet: Figure 6c
Figure 6c	RNAseq
	Venn Diagram of DEGs up-and downregulated in UVM4 versus Elow47 and in UVM11 versus Elow47
DEGs_batch1_UVM4_vs_Elow47						DEGs_batch1_UVM11_vs_Elow47						DEGs_batch1_UVM4_vs_UVM11
gene_ID	baseMean	log2FoldChange	lfcSE	svalue		gene_ID	baseMean	log2FoldChange	lfcSE	svalue		gene_ID	baseMean	log2FoldChange	lfcSE	svalue
Cre01.g006301	37.5874	7.0389	1.22689	4.40878e-08		Cre01.g006301	37.5874	6.46467	1.21917	2.93704e-07		Cre01.g001400	408.333	1.18408	0.093753	0.00319713
Cre01.g006352	5.07813	4.23042	1.28845	0.000700418		Cre01.g006550	124.584	1.91335	0.227771	1.76728e-06		Cre01.g026350	251.976	-1.51123	0.126868	2.19187e-06
Cre01.g006550	124.584	2.96884	0.216395	2.88887e-21		Cre01.g041450	802.598	1.58409	0.0743554	1.50455e-16		Cre01.g041450	802.598	-1.87005	0.076698	0
Cre01.g041752	21.2622	1.84737	0.35465	0.00107607		Cre01.g041752	21.2622	2.44964	0.34236	8.6061e-07		Cre02.g076950	3515.96	1.09642	0.0457357	0.00250085
Cre01.g042700	62.0658	2.62378	0.327773	3.68427e-08		Cre01.g042700	62.0658	1.48927	0.355197	0.00946269		Cre02.g078200	614.851	-1.59478	0.0755058	8.49982e-17
Cre01.g052850	13.2138	2.57374	0.732571	0.0020245		Cre01.g045200	148.411	1.53221	0.294948	0.00398674		Cre02.g081700	3099.55	1.3135	0.190726	0.007548
Cre01.g054750	94.7466	1.50137	0.145803	1.64988e-05		Cre01.g055457	18.4661	2.89477	0.413457	1.35237e-07		Cre02.g085500	7.08134	-3.06156	0.711383	0.000122489
Cre01.g055457	18.4661	2.96977	0.412241	1.22109e-07		Cre02.g076987	134.38	1.21209	0.150567	0.00830708		Cre02.g089400	139.395	2.16774	0.163191	1.78093e-14
Cre02.g083350	10.0752	1.9313	0.576967	0.0055133		Cre02.g095039	48.7849	8.99779	2.2561	1.47967e-05		Cre02.g100700	66.1777	2.72662	0.206194	1.48126e-18
Cre02.g087500	12.942	1.91692	0.406277	0.0015641		Cre02.g095044	548.112	6.78824	0.398657	4.65629e-49		Cre02.g104000	209.258	-1.4041	0.113867	1.67524e-05
Cre02.g089400	139.395	1.45502	0.156984	0.000176225		Cre02.g095151	90.04	-2.00883	0.281878	1.12794e-05		Cre02.g111900	7.52077	-3.03064	0.79855	0.000681472
Cre02.g089500	710.12	1.35389	0.168434	0.00234794		Cre02.g100500	50.0112	-1.77155	0.214674	9.61745e-06		Cre02.g142607	114.618	1.41403	0.171766	0.000936006
Cre02.g095039	48.7849	8.26905	2.2072	4.57054e-05		Cre02.g100600	252.375	-1.60292	0.105535	3.40857e-10		Cre02.g142687	23.7987	-3.43188	0.371673	2.73758e-12
Cre02.g095044	548.112	6.37588	0.399218	1.1263e-42		Cre02.g100700	66.1777	6.10299	1.20955	9.96491e-07		Cre02.g142847	23.2762	-1.65852	0.286059	0.0011749
Cre02.g100700	66.1777	9.02811	1.24535	3.76955e-12		Cre02.g104000	209.258	1.3144	0.112642	0.000210191		Cre02.g143300	3.36939	3.56394	1.37763	0.00455415
Cre02.g104400	965.591	1.35686	0.0745878	9.66683e-08		Cre02.g104400	965.591	1.37272	0.0745616	1.98646e-08		Cre03.g150783	65.4354	-1.83391	0.185254	2.3304e-07
Cre02.g114550	21.2971	2.82349	0.472682	2.29727e-06		Cre02.g111900	7.52077	2.46926	0.706046	0.00182624		Cre03.g161250	56.1699	1.47962	0.222777	0.00213658
Cre02.g141166	1458.1	6.8867	0.23185	4.05175e-143		Cre02.g114550	21.2971	2.41674	0.483062	0.000191015		Cre03.g176150	1780.07	1.12844	0.0768193	0.00711359
Cre02.g141186	13.6324	5.56647	2.09426	0.00182365		Cre02.g117450	2.13194	3.75537	1.44149	0.00312351		Cre03.g177250	90.8514	1.70028	0.266859	0.00054904
Cre02.g141206	121.113	6.56039	0.785102	3.15222e-14		Cre02.g141166	1458.1	6.62433	0.231975	6.16484e-131		Cre03.g177800	35.3737	-5.05544	0.609057	7.34151e-13
Cre02.g141446	8.28234	5.04234	0.991553	1.54492e-06		Cre02.g141186	13.6324	5.05833	2.06262	0.00297472		Cre03.g200850	225.788	-1.30985	0.113087	0.000284903
Cre02.g142607	114.618	8.1799	1.22926	1.43566e-10		Cre02.g141206	121.113	6.9139	0.786011	9.2762e-16		Cre03.g201850	131.19	-1.7595	0.145228	2.83284e-09
Cre02.g142627	652.339	1.352	0.102464	1.98644e-05		Cre02.g141446	8.28234	4.30051	0.996743	3.67254e-05		Cre03.g203233	103.32	-1.29946	0.175135	0.00630665
Cre02.g142807	34.5015	6.07369	0.940823	1.39421e-09		Cre02.g142607	114.618	6.6397	1.21119	1.05248e-07		Cre03.g204577	906.142	-2.24158	0.385319	6.53762e-05
Cre02.g142847	23.2762	6.81158	2.17656	0.000400795		Cre02.g142627	652.339	1.37695	0.102379	6.56008e-06		Cre04.g217928	104.603	1.82146	0.169108	3.97474e-08
Cre02.g142867	56.8127	1.65671	0.238148	0.000316026		Cre02.g142687	23.7987	4.16691	0.44692	4.17833e-14		Cre04.g226650	204.913	-8.64695	0.702086	0
Cre02.g143367	27.2294	1.90346	0.574921	0.0064697		Cre02.g142807	34.5015	6.39716	0.942522	2.38728e-10		Cre05.g236039	995.501	-1.74486	0.351354	0.00231789
Cre03.g157564	39.0575	5.21001	0.813556	6.93855e-09		Cre02.g142847	23.2762	8.88258	2.3331	2.11316e-05		Cre05.g236300	13.7469	-3.30881	0.582427	4.31632e-06
Cre03.g157600	1211.46	1.12273	0.0546329	0.0016451		Cre02.g142867	56.8127	2.12268	0.231623	4.51909e-08		Cre05.g236350	7.84749	-3.64562	0.948598	0.000199196
Cre03.g161250	56.1699	2.17852	0.236782	3.05602e-08		Cre03.g145467	32.4367	2.0808	0.773078	0.00868993		Cre05.g238140	9.09238	-2.15403	0.666811	0.00591364
Cre03.g176150	1780.07	1.15575	0.0768523	0.00248273		Cre03.g150783	65.4354	1.39847	0.173161	0.000938368		Cre05.g243450	3197.86	1.62511	0.161119	5.38216e-06
Cre03.g190250	141.537	-1.52765	0.165071	5.80135e-05		Cre03.g157564	39.0575	5.7734	0.812603	1.40853e-10		Cre06.g258566	41.8236	-1.46386	0.2104	0.00162243
Cre03.g195950	308.691	1.52495	0.116714	1.87362e-07		Cre03.g177250	90.8514	-2.8671	0.25815	9.77941e-15		Cre06.g260750	917.479	-1.26721	0.0550047	2.18661e-08
Cre03.g198224	19.9671	7.34033	2.19265	0.000193284		Cre03.g177800	35.3737	4.65555	0.540176	2.19338e-13		Cre06.g260776	47.2779	-6.00765	0.640202	1.97203e-16
Cre03.g198236	37.5636	6.04377	0.942759	3.2932e-09		Cre03.g195950	308.691	1.30609	0.117924	0.000515373		Cre06.g271200	1899.92	-1.82381	0.431382	0.00425627
Cre03.g198250	462.209	4.03574	0.176549	2.0703e-67		Cre03.g198224	19.9671	7.83264	2.2179	0.000111925		Cre06.g288600	149.489	3.30381	0.163079	8.09265e-47
Cre03.g198500	35.3408	8.58338	2.24893	3.1132e-05		Cre03.g198236	37.5636	5.98693	0.94299	4.60732e-09		Cre06.g295350	28.9716	-1.75747	0.350835	0.00179712
Cre03.g201417	33.8646	2.69984	0.321156	4.55795e-09		Cre03.g198250	462.209	3.5896	0.177417	1.238e-49		Cre06.g302305	158.129	-2.60723	0.164446	0
Cre03.g203233	103.32	-1.26309	0.17566	0.0071758		Cre03.g198500	35.3408	7.98537	2.20634	7.63638e-05		Cre07.g326626	126.841	-6.73889	0.328164	0
Cre03.g204850	12.6109	3.17688	0.806596	0.000369968		Cre03.g201417	33.8646	1.56104	0.345007	0.00577838		Cre07.g333746	410.269	1.82707	0.18881	4.83166e-07
Cre03.g208550	28.3236	3.62323	0.385208	3.2756e-13		Cre03.g201850	131.19	2.42249	0.163788	1.22518e-19		Cre07.g335100	9.1379	2.22689	0.474655	0.000611685
Cre03.g210401	119.698	-3.90485	0.164064	0		Cre03.g204577	906.142	2.24834	0.385599	4.70895e-05		Cre07.g353050	55.2934	-1.79513	0.21212	7.19898e-06
Cre04.g213950	238.388	1.63755	0.351056	0.00449604		Cre03.g204850	12.6109	4.97397	0.77756	9.2049e-09		Cre07.g355050	385.955	1.2858	0.0881313	5.50004e-05
Cre04.g216875	14.4349	1.80588	0.471158	0.0052073		Cre03.g207377	361.208	1.34072	0.10261	3.26531e-05		Cre08.g359600	591.064	1.68062	0.25397	0.000386763
Cre04.g217928	104.603	3.04723	0.204489	5.64996e-25		Cre03.g208550	28.3236	2.72387	0.395586	4.98477e-07		Cre08.g361925	874.988	1.25553	0.0958192	0.000438919
Cre04.g217936	19.9971	1.61386	0.382987	0.00582326		Cre03.g210401	119.698	-4.02845	0.168634	0		Cre08.g365900	516.359	1.62422	0.300318	0.00269525
Cre04.g217937	3.2643	2.79302	0.904134	0.00277898		Cre04.g217936	19.9971	2.95218	0.352647	8.42951e-10		Cre08.g368650	77.7163	-2.22619	0.184783	1.75904e-12
Cre04.g217943	31.3291	1.69444	0.379466	0.00409722		Cre04.g217943	31.3291	2.68642	0.360465	8.40639e-08		Cre08.g368800	58.651	1.97351	0.545305	0.00553235
Cre04.g217962	4.11621	6.33383	2.30084	0.00134301		Cre04.g217962	4.11621	5.9236	2.2787	0.00151377		Cre08.g371879	11.9388	-3.41201	0.778629	9.22217e-05
Cre04.g217963	112.109	3.02223	0.319074	7.08564e-12		Cre04.g217963	112.109	3.80591	0.312437	7.89179e-21		Cre08.g381750	387.509	-1.89092	0.0977892	0
Cre04.g217969	39.8193	8.46407	2.2264	3.53764e-05		Cre04.g217969	39.8193	8.11848	2.1999	5.22215e-05		Cre09.g386742	154.746	-5.13184	0.17426	0
Cre04.g217971	108.381	3.73529	0.268477	8.61389e-26		Cre04.g217970	6.17406	2.03437	0.673842	0.00726179		Cre09.g389801	408.578	-1.18793	0.0763846	0.000838359
Cre04.g217973	36.436	2.40318	0.313721	2.44771e-07		Cre04.g217971	108.381	3.69615	0.268731	3.30197e-25		Cre09.g389838	189.161	1.45943	0.324161	0.00994859
Cre04.g217974	76.2461	4.18938	0.40523	7.48596e-17		Cre04.g217973	36.436	2.41785	0.313564	2.08712e-07		Cre09.g395450	28.8167	2.17981	0.294674	2.88185e-06
Cre04.g221450	393.464	2.50764	0.347702	6.03462e-07		Cre04.g217974	76.2461	4.31198	0.404533	4.79938e-18		Cre09.g397050	1940.68	-3.15136	0.0653534	0
Cre04.g222402	4.9358	3.20326	1.01917	0.00192286		Cre04.g218900	180.905	1.32432	0.123085	0.000362208		Cre09.g397100	293.725	-1.16868	0.0865181	0.0034547
Cre04.g223650	367.453	1.77666	0.123352	1.12386e-11		Cre04.g220750	34.9996	1.56406	0.238689	0.000871566		Cre09.g397660	7068.59	1.65067	0.0610548	4.74999e-28
Cre04.g224850	39.5181	1.4085	0.263057	0.00680359		Cre04.g223650	367.453	1.87373	0.123007	2.51653e-14		Cre09.g399626	991.748	-2.89377	0.0832894	0
Cre05.g234666	22.3412	-1.51878	0.364066	0.00913987		Cre04.g224850	39.5181	1.5655	0.259248	0.00124656		Cre09.g399886	4.23395	3.68069	1.3527	0.00294301
Cre05.g236375	33.2271	3.87979	0.519647	5.8239e-10		Cre04.g226650	204.913	10.2938	1.23869	1.79294e-15		Cre09.g401450	186.463	3.71355	0.165043	3.21996e-62
Cre05.g245500	169.194	1.50648	0.177965	0.000248096		Cre05.g236039	995.501	1.86427	0.349929	0.000673924		Cre09.g404900	26.4963	1.50631	0.263779	0.00398852
Cre06.g278270	844.553	1.15556	0.0784247	0.00263181		Cre05.g236300	13.7469	6.01931	1.25332	2.09984e-06		Cre10.g425850	453	2.25005	0.140158	1.3083e-20
Cre06.g278280	3.92977	6.35527	2.3212	0.00141363		Cre05.g236350	7.84749	6.61944	2.2839	0.000717729		Cre10.g431900	48.2846	1.79344	0.219053	1.01539e-05
Cre06.g278293	10.3537	6.67835	2.26709	0.000746027		Cre05.g236375	33.2271	4.05865	0.517897	1.00376e-10		Cre10.g445226	7.63394	2.87051	0.586477	7.67352e-05
Cre06.g278298	4.02614	5.91426	2.29293	0.00212611		Cre05.g245500	169.194	1.63128	0.176789	1.29629e-05		Cre10.g458100	271.07	-2.78521	0.662165	0.000335273
Cre06.g288600	149.489	2.35124	0.14439	3.61065e-22		Cre06.g258566	41.8236	1.47123	0.210843	0.00115767		Cre10.g465700	9.6812	1.90465	0.501918	0.00519281
Cre06.g295350	28.9716	-1.66074	0.354024	0.00390039		Cre06.g260750	917.479	1.41922	0.055956	2.68592e-15		Cre12.g489000	59.7273	1.72473	0.200482	1.30716e-05
Cre06.g297900	94.6818	1.91571	0.186105	5.11378e-08		Cre06.g260776	47.2779	9.76331	2.33405	5.39874e-06		Cre12.g492900	399.196	-3.10812	0.139347	0
Cre06.g302305	158.129	-2.02035	0.169166	4.52788e-11		Cre06.g269150	170.703	1.21025	0.104805	0.00272554		Cre12.g494150	11.2403	-2.75857	0.42291	1.54842e-06
Cre07.g326626	126.841	4.96904	2.08639	0.00353503		Cre06.g271200	1899.92	1.60259	0.438065	0.00985137		Cre12.g519651	15.1948	2.77625	0.410883	6.78102e-07
Cre07.g331700	141.965	1.29315	0.185521	0.00614536		Cre06.g271750	20.5184	-1.82769	0.544141	0.00756584		Cre12.g557350	22.9643	1.67284	0.298909	0.00131988
Cre07.g335100	9.1379	2.74504	0.514086	2.71086e-05		Cre06.g274150	4.0331	5.53426	2.2597	0.00260545		Cre13.g606300	134.42	1.93431	0.336189	0.000239941
Cre07.g336800	976.395	-1.4066	0.0957824	9.8456e-07		Cre06.g278107	552.254	1.42247	0.235775	0.00417406		Cre13.g606450	228.303	-2.43941	0.128829	0
Cre07.g338750	81.633	5.12071	0.583583	5.99038e-14		Cre06.g278270	844.553	1.41802	0.0775543	2.27405e-09		Cre14.g608250	51.3084	-2.77943	0.267327	1.22665e-12
Cre07.g341554	21.0871	4.45565	1.23044	0.000269235		Cre06.g278293	10.3537	6.68636	2.26854	0.00058979		Cre14.g617002	7.88632	-5.55379	1.2982	2.83385e-05
Cre07.g343600	24.2391	-1.67918	0.342689	0.00292457		Cre06.g278298	4.02614	5.61386	2.27011	0.00248402		Cre14.g618820	67.4689	-3.76286	0.272356	0
Cre07.g353050	55.2934	1.86205	0.341509	0.000563255		Cre06.g284200	88.5938	-2.16304	0.236135	3.03469e-08		Cre16.g655450	224.499	-2.51529	0.571776	0.000492412
Cre07.g355050	385.955	1.12536	0.0872765	0.00873057		Cre06.g297900	94.6818	2.10588	0.184411	4.18131e-11		Cre16.g656750	927.712	-1.92412	0.205782	3.27766e-07
Cre08.g361925	874.988	2.95859	0.116993	4.11417e-64		Cre06.g309000	9157.17	-3.10646	1.01902	0.00215181		Cre16.g657250	119.776	-1.8888	0.376513	0.00104663
Cre08.g364000	102.128	3.14546	0.227409	1.30216e-22		Cre07.g326626	126.841	12.9588	2.71347	3.5706e-07		Cre16.g661750	2.22049	3.1578	1.35243	0.00802553
Cre08.g365900	516.359	4.67031	0.316761	1.99896e-32		Cre07.g327317	68.0836	-1.46866	0.304249	0.00696381		Cre16.g661850	4.2505	5.49595	1.33302	3.48244e-05
Cre08.g368600	162.276	7.28071	0.699324	2.14725e-20		Cre07.g332025	14.5037	2.5658	0.468354	2.86479e-05		Cre16.g667550	14.4899	-1.6648	0.344897	0.00372177
Cre08.g368650	77.7163	-3.0528	0.1795	0		Cre07.g333746	410.269	-1.60954	0.189926	5.77939e-05		Cre16.g668500	2.12423	2.6084	1.08248	0.00862586
Cre08.g369667	30.2101	2.47973	0.427493	1.30941e-05		Cre07.g338750	81.633	5.59654	0.582302	9.28875e-17		Cre16.g670000	46.6601	-1.81373	0.180518	1.37827e-07
Cre08.g373366	10.1875	7.54084	2.28469	0.000229194		Cre07.g343500	24.7406	1.61409	0.338233	0.00380305		Cre16.g674151	76.9139	-7.14287	0.585598	0
Cre08.g373400	3.89069	5.20442	2.25074	0.00371856		Cre07.g353050	55.2934	3.77246	0.314429	3.01101e-20		Cre16.g681000	471.194	-4.29711	0.165028	0
Cre08.g374600	24.4076	2.10822	0.404692	0.000341445		Cre07.g353100	181.867	-1.61412	0.121524	1.56686e-08		Cre16.g681050	38.0842	-4.33201	0.432579	4.78253e-16
Cre08.g379100	26.3934	4.03135	0.461869	1.1663e-12		Cre07.g356700	2.51616	3.25704	1.19644	0.00328028		Cre16.g681051	6.8999	-3.03833	0.90939	0.00146507
Cre09.g386742	154.746	5.05364	0.934753	5.04197e-07		Cre08.g361925	874.988	1.68191	0.122294	5.66585e-10		Cre16.g681200	873.5	-2.42778	0.11155	0
Cre09.g387097	5.20981	-8.03586	2.71938	0.000472942		Cre08.g362350	209.259	1.3922	0.123399	6.39462e-05		Cre16.g681690	6.01793	-5.38965	1.02913	9.22827e-07
Cre09.g392867	52.4254	2.20315	0.282986	8.42523e-07		Cre08.g364000	102.128	3.22578	0.226947	6.15722e-24		Cre16.g682200	7.59619	-5.39055	1.03381	1.177e-06
Cre09.g395450	28.8167	2.11911	0.291858	3.85943e-06		Cre08.g365900	516.359	2.91818	0.321402	6.59331e-11		Cre16.g687901	4.83152	-4.64143	0.910991	3.56007e-06
Cre09.g397364	35.64	3.36537	0.386556	2.39978e-11		Cre08.g368600	162.276	7.34026	0.699452	2.61715e-21		Cre17.g699400	63.1375	2.79534	0.218073	5.98143e-18
Cre09.g397401	9.83015	2.78887	0.717584	0.000792602		Cre08.g369667	30.2101	2.89008	0.419258	2.48986e-07		Cre17.g709876	23.1158	-1.95044	0.375806	0.000752414
Cre09.g397702	1043.74	1.62927	0.191752	5.09306e-05		Cre08.g371250	8.49702	3.6887	0.803545	2.49057e-05		Cre17.g714150	4.31364	-4.75923	1.07055	2.44639e-05
Cre09.g399812	507.561	5.28274	0.18614	3.86469e-118		Cre08.g371879	11.9388	6.72374	2.2428	0.000550186		Cre17.g719150	53.6185	-3.67706	0.757332	2.04973e-05
Cre09.g399886	4.23395	3.68005	1.35247	0.00306828		Cre08.g373366	10.1875	6.79851	2.22853	0.000453669		Cre17.g728750	979.157	1.14464	0.0785388	0.00486075
Cre09.g401450	186.463	1.89841	0.115289	2.03089e-16		Cre08.g379100	26.3934	3.40836	0.468114	6.72658e-09		Cre17.g729101	68.5487	1.55031	0.19401	0.000158454
Cre09.g406250	115.446	-1.71427	0.138953	1.18893e-08		Cre08.g381750	387.509	2.52751	0.110455	6.06581e-45		Cre17.g734773	115.161	-1.22609	0.157284	0.00927946
Cre10.g425850	453	1.60411	0.137673	4.02206e-07		Cre09.g386742	154.746	10.3873	0.95561	3.96133e-24		Cre17.g740800	135.552	1.70371	0.32595	0.0019675
Cre10.g431900	48.2846	1.30387	0.208158	0.00832625		Cre09.g387097	5.20981	-4.27763	0.846498	3.87053e-06		Cre17.g742250	102.149	-10.7144	2.99387	4.50631e-05
Cre10.g437650	313.988	1.32959	0.138444	0.0011361		Cre09.g389801	408.578	1.20035	0.0765341	0.000392532		Cre17.g743200	18.6695	3.92478	0.429398	2.10457e-13
Cre10.g445226	7.63394	3.57701	0.681243	4.81625e-06		Cre09.g392867	52.4254	1.66015	0.293233	0.00108014		Cre22.g753547	10.8913	-1.9686	0.569268	0.00669963
Cre10.g450800	18.6587	3.57258	0.59362	7.00957e-07		Cre09.g397050	1940.68	2.64691	0.0619013	7.33748e-157
Cre10.g451500	55.3941	2.72291	0.34567	2.48355e-08		Cre09.g397364	35.64	3.13739	0.389129	1.18735e-09
Cre10.g455551	35.1291	2.70752	0.356563	8.35479e-08		Cre09.g397401	9.83015	2.5184	0.730925	0.0019342
Cre11.g467713	31.0294	3.45392	0.976436	0.0006544		Cre09.g399626	991.748	2.8259	0.0825506	1.49694e-109
Cre11.g468800	28.6911	3.92019	0.545144	2.34712e-09		Cre09.g399812	507.561	4.23732	0.188253	1.56298e-67
Cre11.g474650	15.2897	8.75728	2.53678	0.000108311		Cre09.g401450	186.463	-1.78324	0.178082	4.21621e-07
Cre11.g480451	1191.65	4.35447	0.159181	1.16503e-99		Cre10.g450800	18.6587	2.81642	0.610429	0.000167313
Cre12.g489000	59.7273	1.90427	0.205035	3.20407e-07		Cre10.g450950	10.1609	1.96452	0.620926	0.0063718
Cre12.g491952	18.8058	2.07497	0.481455	0.00172822		Cre10.g451500	55.3941	1.76157	0.368288	0.00204358
Cre12.g495954	76.4275	1.2725	0.183781	0.00755555		Cre10.g455551	35.1291	2.77031	0.355614	2.4426e-08
Cre12.g495955	28.1008	1.51838	0.351445	0.00793695		Cre10.g458100	271.07	2.63203	0.666669	0.000762619
Cre12.g495959	17.1577	3.99982	0.845288	9.89946e-06		Cre11.g467713	31.0294	3.10562	0.988903	0.00161121
Cre12.g519651	15.1948	2.03243	0.370771	0.000291766		Cre11.g468800	28.6911	5.02162	0.537861	3.64043e-15
Cre12.g532151	305.483	5.63932	0.300406	4.6354e-55		Cre11.g474650	15.2897	7.55018	2.41968	0.000280302
Cre12.g539141	25.4049	8.14571	2.33276	9.77209e-05		Cre11.g480451	1191.65	5.05353	0.158316	1.37456e-145
Cre12.g541550	447.312	1.89348	0.296807	0.000132561		Cre11.g481300	16.9684	1.70627	0.433336	0.00526323
Cre12.g545704	294.348	1.78996	0.12081	2.09833e-12		Cre12.g491952	18.8058	2.79875	0.461863	3.31992e-06
Cre12.g546600	1439.26	-1.42259	0.181712	0.00127366		Cre12.g492504	5.65625	4.97279	1.28337	0.000104056
Cre12.g546800	140.961	3.37813	0.264775	1.5845e-20		Cre12.g492900	399.196	3.40224	0.14674	1.54672e-61
Cre12.g551650	198.718	2.61689	0.393694	1.24926e-06		Cre12.g494150	11.2403	6.66911	1.24664	1.70088e-07
Cre12.g554100	272.608	2.07959	0.358165	0.000120475		Cre12.g494300	2.93765	4.73326	1.4375	0.000484675
Cre12.g556700	12.1457	1.83465	0.476022	0.00472508		Cre12.g494950	4.69648	2.30708	0.738064	0.00436898
Cre13.g566550	56.3137	1.42513	0.244575	0.00495965		Cre12.g495401	20.232	1.45473	0.326062	0.00907148
Cre13.g571902	46.8287	3.35991	0.490192	7.02982e-08		Cre12.g495959	17.1577	4.91662	0.836129	6.4618e-08
Cre13.g578550	45.5437	2.55757	0.301024	9.22554e-09		Cre12.g502600	612.008	-1.74811	0.364365	0.00236939
Cre13.g593833	36.9038	7.72869	2.18208	8.71127e-05		Cre12.g532151	305.483	5.73725	0.300257	2.02532e-57
Cre13.g597676	24.6495	5.65974	1.21205	3.07188e-06		Cre12.g536950	144.853	1.73926	0.146243	1.24742e-08
Cre13.g605300	65.0786	2.73959	0.292282	7.89936e-11		Cre12.g539141	25.4049	8.32032	2.34482	9.64861e-05
Cre13.g606300	134.42	4.94762	0.43945	9.66429e-21		Cre12.g541550	447.312	1.6876	0.299386	0.00100512
Cre14.g612750	429.599	-1.71905	0.0845196	0		Cre12.g546600	1439.26	-1.47464	0.181523	0.000422698
Cre14.g613100	151.313	1.3865	0.165762	0.00120479		Cre12.g546800	140.961	3.10515	0.266376	4.85841e-17
Cre14.g613700	1920.01	1.77593	0.0540344	4.62177e-48		Cre12.g556700	12.1457	1.8413	0.47581	0.00456301
Cre14.g616650	51.1708	1.43662	0.240174	0.00429747		Cre12.g557350	22.9643	-1.60279	0.30071	0.00284469
Cre14.g622200	4.50548	4.12183	1.30208	0.00101668		Cre13.g562300	24.7848	1.84778	0.389252	0.0013351
Cre14.g628533	41.3785	4.35661	0.488765	1.70469e-13		Cre13.g571902	46.8287	3.09536	0.493565	7.31277e-07
Cre14.g628850	20.7498	2.05106	0.351368	0.000145249		Cre13.g578550	45.5437	2.94162	0.297332	1.81581e-12
Cre14.g630000	45.1865	1.74788	0.283046	0.000433982		Cre13.g590251	2.27585	4.57206	2.3041	0.00666615
Cre15.g643028	56.9036	3.94301	0.327873	2.68729e-20		Cre13.g593833	36.9038	7.87643	2.18319	8.28619e-05
Cre16.g656750	927.712	-1.61264	0.207056	0.000159239		Cre13.g597676	24.6495	5.83224	1.21399	2.81026e-06
Cre16.g661850	4.2505	3.28747	0.795739	0.000211042		Cre13.g605300	65.0786	1.9554	0.30437	8.9513e-05
Cre16.g664251	29.4385	-1.77287	0.318645	0.000902846		Cre13.g606300	134.42	2.83992	0.456081	1.43474e-06
Cre16.g667550	14.4899	7.0611	2.38578	0.000517343		Cre13.g606450	228.303	2.74046	0.136403	9.17559e-39
Cre16.g668500	2.12423	6.19373	2.4631	0.00223664		Cre13.g606652	209.334	1.36109	0.172689	0.00171795
Cre16.g671350	73.0347	-1.53866	0.213445	0.000608462		Cre14.g608250	51.3084	2.30914	0.245564	3.63987e-09
Cre16.g681000	471.194	4.32594	0.695278	1.09404e-07		Cre14.g608275	173.11	1.4249	0.205897	0.00225972
Cre16.g681100	100.81	7.0587	1.20393	1.91129e-08		Cre14.g612750	429.599	-1.89423	0.0858066	0
Cre16.g681200	873.5	7.76456	0.925878	5.48403e-15		Cre14.g613100	151.313	1.36109	0.16604	0.00142328
Cre16.g681250	333.334	1.79402	0.161719	5.83616e-08		Cre14.g613700	1920.01	1.98602	0.0537249	1.94508e-76
Cre16.g681251	384.604	1.80527	0.138835	2.22766e-10		Cre14.g617002	7.88632	7.33978	2.35845	0.000305589
Cre16.g681750	121.94	-1.73423	0.557149	0.00964368		Cre14.g618820	67.4689	5.31245	0.419904	2.82714e-26
Cre16.g687050	302.157	1.37525	0.10141	6.13451e-06		Cre14.g628533	41.3785	4.20846	0.489827	1.11034e-12
Cre16.g689851	91.8977	1.35028	0.143693	0.000847135		Cre14.g628850	20.7498	2.05739	0.351309	0.000156788
Cre17.g698500	29.1587	1.72452	0.366206	0.00321123		Cre14.g630000	45.1865	1.45199	0.290683	0.00607621
Cre17.g728750	979.157	1.28975	0.0788928	7.57615e-06		Cre15.g643028	56.9036	3.88635	0.328401	5.69151e-20
Cre17.g729101	68.5487	3.12101	0.253593	1.3454e-18		Cre16.g655450	224.499	2.7324	0.568071	0.000128967
Cre17.g731571	175.291	1.39931	0.116715	2.33381e-05		Cre16.g657250	119.776	1.6186	0.380082	0.00552183
Cre17.g732951	6.21099	4.95573	1.27275	6.76194e-05		Cre16.g667550	14.4899	9.23049	2.59519	7.0147e-05
Cre17.g742800	27.0138	8.78015	2.5041	7.70548e-05		Cre16.g670000	46.6601	3.19723	0.226547	1.25228e-23
Cre17.g743200	18.6695	7.37633	1.24229	1.45608e-08		Cre16.g674151	76.9139	9.36191	1.2493	4.68018e-13
Cre17.g743250	37.3739	8.3374	2.22795	4.05994e-05		Cre16.g681000	471.194	8.75604	0.69226	1.21865e-30
Cre22.g754147	17.1958	3.5139	0.527042	1.35008e-07		Cre16.g681050	38.0842	9.36758	2.31103	8.02189e-06
Cre25.g756347	12.6239	5.88764	2.12369	0.00148438		Cre16.g681100	100.81	7.51818	1.21055	2.86124e-09
Cre28.g757747	175.488	2.85797	0.190893	7.79524e-24		Cre16.g681200	873.5	10.2629	0.937421	1.92588e-24
Cre30.g758097	13.8835	2.78657	0.917718	0.00336478		Cre16.g681250	333.334	2.3596	0.15924	3.53675e-19
Cre30.g758247	12.1048	6.22437	2.15499	0.000957853		Cre16.g681251	384.604	2.36718	0.136693	7.06561e-25
						Cre16.g681690	6.01793	5.39786	1.02656	6.0559e-07
						Cre16.g682200	7.59619	7.96702	2.36983	0.000179109
						Cre16.g687050	302.157	1.70156	0.0996953	6.47195e-14
						Cre16.g687901	4.83152	7.91514	2.53193	0.000233201
						Cre17.g698500	29.1587	1.64107	0.369418	0.00477078
						Cre17.g699400	63.1375	-2.97764	0.216903	0
						Cre17.g709876	23.1158	2.18746	0.392699	0.000138215
						Cre17.g713650	2.69997	2.57113	1.09543	0.00792852
						Cre17.g714150	4.31364	5.55693	1.33188	1.77339e-05
						Cre17.g716900	99.7026	1.94938	0.225041	1.12932e-06
						Cre17.g719150	53.6185	6.87131	2.15301	0.000256163
						Cre17.g729101	68.5487	1.46798	0.277951	0.00500309
						Cre17.g731571	175.291	1.28173	0.117768	0.000815097
						Cre17.g731650	586.894	1.16908	0.0924077	0.00362226
						Cre17.g734773	115.161	2.04954	0.174371	2.08533e-11
						Cre17.g737650	3.08437	3.73017	1.46731	0.00344566
						Cre17.g740800	135.552	-2.27325	0.319514	2.45543e-06
						Cre17.g742250	102.149	10.2131	2.40671	4.52315e-06
						Cre17.g742800	27.0138	9.25785	2.54571	4.18931e-05
						Cre17.g743250	37.3739	7.55822	2.16991	0.000147361
						Cre22.g753547	10.8913	6.90385	2.22143	0.000333077
						Cre22.g753597	5.07322	4.99048	1.30598	0.000120423
						Cre22.g754147	17.1958	3.8382	0.523236	1.68555e-09
						Cre25.g756347	12.6239	6.38929	2.16344	0.000630769
						Cre28.g757747	175.488	1.9742	0.198461	3.66393e-08

## Sheet: Figure 6d
Figure 6d	RNAseq
	Venn Diagram of DEGs upregulated in UVM4 and UVM11 versus Elow47 and DEGs downregulated in complemented lines UVM11-C1 and UVM11-C9 versus UVM11
	DEGs_batch2_UVM11-C1_vs_UVM11						DEGs_batch2_UVM11-C9_vs_UVM11
	gene_ID	baseMean	log2FoldChange	lfcSE	svalue		gene_ID	baseMean	log2FoldChange	lfcSE	svalue
	Cre01.g003532	245.844	1.23214	0.112575	0.00265397		Cre01.g002900	28.8813	-1.63472	0.351126	0.00512953
	Cre01.g005400	8.97971	-2.98805	0.576949	2.39616e-05		Cre01.g005400	8.97971	-4.2129	0.739515	6.63678e-07
	Cre01.g006250	3.15705	4.75082	1.41575	0.000497709		Cre01.g009500	115.574	1.75431	0.197413	6.00876e-06
	Cre01.g006301	37.5874	1.8153	0.293854	0.000378822		Cre01.g009575	21.0273	2.20496	0.343314	3.38569e-05
	Cre01.g006500	19.4156	3.43883	0.409082	4.57171e-11		Cre01.g020701	28.173	-2.35975	0.336031	1.98084e-06
	Cre01.g013100	443.339	-1.30134	0.174	0.00587217		Cre01.g020850	77.4127	1.58438	0.192573	0.000129897
	Cre01.g040750	473.037	1.74853	0.0974868	5.2108e-16		Cre01.g023300	1059.6	-1.54101	0.0876618	2.79957e-11
	Cre01.g041752	21.2622	-2.40117	0.605773	0.00158675		Cre01.g026350	251.976	1.76509	0.210057	2.17708e-05
	Cre01.g042600	7.17206	-6.06958	1.36591	3.63625e-06		Cre01.g026700	76.8651	-1.53716	0.267977	0.00353186
	Cre01.g042650	5.27315	-7.65821	2.69158	0.00105725		Cre01.g030000	88.006	2.63374	0.217834	2.70304e-15
	Cre01.g042700	62.0658	-4.36437	0.317408	0		Cre01.g033450	152.307	-1.60624	0.179246	4.38383e-05
	Cre01.g052850	13.2138	-2.75789	0.725559	0.00125045		Cre01.g033500	108.926	-1.57485	0.239784	0.00111204
	Cre02.g081950	146.123	-2.51438	0.150187	0		Cre01.g035900	46.2936	2.00512	0.271866	1.3105e-05
	Cre02.g084450	154.814	-1.52704	0.210766	0.000878008		Cre01.g037300	14.4492	1.76343	0.477052	0.00795842
	Cre02.g095039	48.7849	-1.57855	0.206243	0.000319284		Cre01.g038450	13.5876	2.29502	0.46858	0.000316085
	Cre02.g095151	90.04	1.79973	0.270997	0.000167653		Cre01.g040750	473.037	1.54813	0.0980665	4.92851e-10
	Cre02.g096455	56.1616	-1.53772	0.206405	0.000590222		Cre01.g041752	21.2622	-1.83502	0.542396	0.00929936
	Cre02.g100700	66.1777	-5.40447	0.463357	0		Cre01.g042450	1072.08	-2.36054	0.19296	4.44797e-14
	Cre02.g141166	1458.1	2.2343	0.080688	2.66306e-54		Cre01.g042600	7.17206	-8.15334	2.7455	0.000459752
	Cre02.g141206	121.113	1.43603	0.135888	6.95494e-05		Cre01.g042650	5.27315	-7.667	2.69352	0.000783194
	Cre02.g142607	114.618	-2.82565	0.743242	0.00112		Cre01.g042700	62.0658	-3.35776	0.272533	0
	Cre02.g142687	23.7987	-2.58963	0.469617	3.41975e-05		Cre01.g044950	2.52882	4.44952	1.74518	0.00368508
	Cre02.g142807	34.5015	-5.32077	0.651507	9.60996e-13		Cre01.g049826	360.84	1.98033	0.292293	5.06862e-05
	Cre02.g142847	23.2762	-4.5107	0.9727	1.06435e-05		Cre01.g051174	86.4472	1.59576	0.178929	5.56301e-05
	Cre03.g148700	219.012	-1.31665	0.173341	0.00510222		Cre01.g055350	36.1115	1.83926	0.280582	0.000150613
	Cre03.g152650	114.467	-2.94639	0.258253	2.00934e-15		Cre02.g080600	2048.54	1.8349	0.223524	9.96387e-06
	Cre03.g152750	24.0343	-3.33526	0.856374	0.000413184		Cre02.g081950	146.123	-2.43784	0.148588	0
	Cre03.g154000	64.7242	-1.40458	0.222595	0.00558131		Cre02.g083500	40.2418	1.75871	0.301186	0.000647217
	Cre03.g154150	444.671	-1.19556	0.103297	0.00420437		Cre02.g095039	48.7849	-1.77564	0.210817	1.47762e-05
	Cre03.g199871	399.065	-4.48692	0.212426	0		Cre02.g095083	19.4025	-2.26919	0.428365	0.000173824
	Cre03.g201417	33.8646	-2.67763	0.337778	2.58593e-08		Cre02.g095087	12.0666	1.99403	0.582383	0.0059719
	Cre03.g212081	20.533	-1.57858	0.391482	0.00936045		Cre02.g096250	291.033	-1.68822	0.130888	4.63937e-09
	Cre04.g217923	8.94631	-6.04171	1.01582	3.29888e-08		Cre02.g096350	325.123	-1.19194	0.102254	0.00451077
[truncated: 281 more rows]

## Sheet: Suppl Figure 2
Supplementary Figure 2	anti-H3
[truncated: 8 more rows]

[truncated: 9 more sheets: Suppl Figure 6a, Suppl Figure 6b, Suppl Figure 7, Suppl Figure 8, Suppl Figure 9, Suppl Figure 10, Suppl Figure 11, Suppl Figure 12, Suppl Figure 13]
